# Supplementary material for: Quantitative and Molecular Genetic Analyses of Mutations Increasing Drosophila Life Span
Source: PLoS Genet. 2010 Jul 29;6(7):e1001037. doi: 10.1371/journal.pgen.1001037 (PMC2912381; doi:10.1371/journal.pgen.1001037)
Supplement: Table S1 — Results of initial screen for effects of P-element insertions on life span. Cases in which the P-element insertion could possibly affect more than one gene (G1) are noted by listing the second (G2) and occasionally third (G3) gene in the region of the insertion. Mean life spans and life spans expressed as a deviation from the contemporaneous control are given for females, males and pooled across sexes. The 95, 99 and 99.9 confidence intervals (CI) are color coded for lines with increased (H) or decreased (L) life spans from the control line. The results from Dunnett's t-tests (D) are also color coded for lines with increased (H) or decreased (L) life spans from the control line. (0.44 MB XLS) [file pgen.1001037.s005.xls]

## Sheet: P screen data
Line (Background)	Gene Name(s)	Symbol G1	CG 1	Symbol G2	CG 2	Symbol G3	CG 3	Cytological Position	Relative Position	Mean Life Span (&)	Mean Life Span (%)	Mean Life Span (Sexes pooled)	Deviation from Control (&)	CI	D	Deviation from Control (%)	CI	D	Deviation from Control (Sexes pooled)	CI	D
BG00003 (F)	Unknown							32F3		52.4	51	51.7	-10			0.043478			-5.21667			L99.9
BG00004 (F)	Unknown							32F3		66.7778	65.2	65.9474	4.37778			14.2435			9.0307		x	L99
BG00005 (F)	No Sequence									66.4	59.75	63.4444	4			8.79348			6.52777			L95
BG00007 (F)	polychaetoid	pyd	CG31349					85B7	630bp 5'	70.3333	56	62.7895	7.93333			5.04348			5.8728			H95
BG00008 (F)	polychaetoid	pyd	CG31349					85B7	630bp 5'	62.8	68.4	65.6	0.4			17.4435			8.68333		x	H99
BG00010 (F)	CG31531/CG12001	CG31531	CG31531	CG12001	CG12001			82D1	170bp 5'/1.43kb 3'	63.4	65.4	64.4	1			14.4435			7.48333			H99.9
BG00017 (F)	No Sequence									65	62.2	63.6	2.6			11.2435			6.68333
BG00022 (F)	CG9238	CG9238	CG9238					70E2	100bp in gene (1st exon)	59.4	42.7143	52.5294	-3			-8.24223			-4.38726			High D
BG00024 (F)	No Sequence									57.8889	54.7143	56.5	-4.51111			3.75777			-0.41667			Close D
BG00026 (A)	CG3777/CG12470	CG3777	CG3777	CG12470	CG12470			1A1	26kb in gene (1st intron)/1.3kb 5'	24.2	19.8	22	-26.88			-32.9447			-29.8866			Low D
BG00028 (F)	polychaetoid	pyd	CG31349					85B7	630bp 5'	50.25	65.2222	58.1765	-12.15			14.2657			1.2598
BG00037 (F)	CG9238	CG9238	CG9238					70E2	230bp 5'	75	67.25	71.5556	12.6			16.2935			14.6389		x
BG00039 (F)	mushroom-body expressed	mub	CG7437					79A2	1.1 kb in gene (1st intron)	70.4	47.4444	59.5263	8			-3.51208			2.60965
BG00041 (F)	mushroom-body expressed	mub	CG7437					79A2	1.1 kb in gene (1st intron)	58.4	68.6	63.5	-4			17.6435			6.58333
BG00042 (F)	mushroom-body expressed	mub	CG7437					79A2	1.1 kb in gene (1st intron)	70.5556	75	72.8947	8.15556			24.0435			15.9781		x
BG00043 (F)	mushroom-body expressed	mub	CG7437					79A2	1.1 kb in gene (1st intron)	70.8	68.3333	69.6316	8.4			17.3768			12.7149		x
BG00044 (F)	No Sequence									61.6889	56.4	58.9974	-0.865275			3.23424			1.0182
BG00045 (F)	lethal(1)G0007	l(1)G0007	CG32604					12E5	20.2kb in gene (3rd intron)	64	60.5556	62.3684	1.6			9.59904			5.45175
BG00046 (F)	lethal (1) G0007	l(1)G0007	CG1405					12E5	20.1kb in gene (3rd intron)	66.2	61.2222	63.8421	3.8			10.2657			6.92544
BG00059 (F)	No Sequence									49.4	39.2	44.3	-13			-11.7565			-12.6167
BG00073 (F)	Pyruvate dehydrogenase kinase/preli-like	Pdk	CG8808	prel	CG8806			45D5	50bp in gene (1st exon)/350bp 5'	55.7111	47.075	51.4298	-0.59884			2.525			0.983551
BG00080 (B)	Unknown							82E6		82.4	72	77.2	12.775			10.75			11.3818		x
BG00087 (F)	CG33515	CG33515	CG33515					35B7	4.2kb in gene (1st intron)	54.3	45.25	50.2778	-2.99167			-11.133			-6.56433
BG00088 (F)	No Sequence									54.6	44.5556	49.8421	-7.8			-6.40096			-7.07456
BG00095 (F)	No Sequence									65.4	52.5222	59.0342	2.84584			-0.64354			1.05504
BG00097 (F)	No Sequence									64.3444	59.1	61.5816	1.79028			5.93424			3.60241
BG00105 (F)	No Sequence									68.4	56.4	62.4	5.69167			1.025			3.35833
BG00106 (F)	mushroom-body expressed	mub	CG7437					79A2	1.1 kb in gene (1st intron)	65.9333	58.1389	63.6121	1.37128			12.1156			6.64859		x
BG00111 (B)	Guanine nucleotide exchange factor 64C/CG18418	Gef64C	CG32239	CG18418	CG18418			64B13	1.1kb 5'/1.65kb 5'	78.4	71.75	75.4444	2.2			9.66304			6.00694
BG00119 (F)	No Sequence									53.5556	58.25	55.7647	-9.15277			2.875			-3.27696
BG00120 (F)	No Sequence									67	52.8571	61.1765	2.79487			-1.77143			1.50079
BG00121 (F)	Unknown							77E-F		62.4333	55.0111	58.7222	6.12338			10.4611			8.27594		x
BG00122 (F)	No Sequence									47.3333	51.2	50.5222	-8.97661			3.7			-3.75979
BG00128 (F)	No Sequence									60.8	40.75	51.8889	-1.6			-10.2065			-5.02778
BG00131 (B)	No Sequence									69	59	64	8.61224			0.833333			4.71134
BG00132 (E)	No Sequence									51.8	58.8	55.3	-18.4979			2.35102			-7.92917
BG00157 (F)	No Sequence									66	60.8889	63.5789	1.79487			6.26032			3.90327
BG00158 (F)	No Sequence									60.2	61	60.6	-2.50833			5.625			1.55833
BG00160 (F)	No Sequence									63.25	55.8	59.1111	0.541667			0.425			0.069443
BG00164 (F)	No Sequence									26.7	36.9	35.275	-30.5917			-12.2915			-17.9812
BG00167 (F)	No Sequence									61.6	57.2	59.4	-2.60513			2.57143			-0.27568
BG00169 (F)	No Sequence									69	60.6	64.8	4.79487			5.97143			5.12432
BG00170 (F)	No Sequence									59.9	54.6	57.3222	-3.55673			-0.401785			-2.03645
BG00180 (B)	No Sequence									60.6	60.8	60.7	-2.01702			5.06531			1.59583
BG00203 (F)	singed/swiss cheese	sn	CG32858	sws	CG2212			7D1	6kb in gene (2nd exon)/1.8kb 5'	54.6667	34.25	45.0588	-1.64329			-10.3			-5.38745
BG00215 (F)	No Sequence									62.6667	62	62.3333	-0.04166			6.625			3.29166
BG00216 (F)	No Sequence									72.6	60.6	66.6	9.89167			5.225			7.55833
BG00217 (F)	plexus	px	CG4444					58E5	48kb in gene (12th intron)	43.8	44.9	46.1	-12.4449			-3.41429			-8.573
BG00218 (F)	Trapped in endoderm-1/Trehalose-sensitivity	Tre1	CG3171	Tre	CG15779			5A12	12bp 5'/750bp 5'	60.3444	51.6667	55.8421	4.03449			7.11667			5.39583
BG00228 (B)	Unknown							6D7		66.4	56.2	61.3	-1.55455			0.342857			-0.74651
BG00247 (F)	No Sequence									65.4	53.4	59.4	2.69167			-1.975			0.358333
BG00253 (F)	No Sequence									71.7778	60.6	65.8947	7.57265			5.97143			6.21906
BG00254 (F)	No Sequence									58.8	51.8	55.3	-3.6			0.843478			-1.61667
BG00258 (F)	No Sequence									69.2	54.6667	62.3158	4.99487			0.038099			2.64011
BG00263 (F)	No Sequence									54.4	58	56.2	-8			7.04348			-0.71667
BG00265 (F)	No Sequence									72.8889	56.8	64.421	8.68376			2.17143			4.74537
BG00266 (F)	No Sequence									69.7778	62.2	65.7895	7.06945			6.825			6.7478
BG00273 (F)	couch potato	cpo	CG31243					90D1	12kb in gene (2nd intron)	64.2	61.5	63	-0.00513			6.87143			3.32432
BG00276 (F)	No Sequence									65.5	65.3333	65.4118	2.79167			9.95833			6.37009
BG00288 (F)	No Sequence									67.8	63.5556	65.7895	5.09167			8.18056			6.7478
BG00291 (B)	retinal degeneration B/Yolk protein 3	rdgB	CG11111	Yp3	CG11129			12C1	200bp 5'/1.4kb 3'	53.8	52.7143	53.3529	-6.58776			-5.45238			-5.93572
BG00293 (F)	Unknown							68C7		60.8	60.6667	60.7368	-1.90833			5.29167			1.69517
BG00294 (F)	Unknown							68C7		63.5556	55.6	59.3684	0.847227			0.225			0.326753
BG00297 (F)	Unknown							75B7		60.8741	55.3333	59.3158	2.53411			10.7833			6.71272		x
BG00299 (F)	Unknown							75B7		74.4	66.2	70.3	10.1949			11.5714			10.6243		x
BG00303 (F)	meiotic W68/par-1/CG7744	mei-W68	CG7753	par-1	CG8201	CG7744	CG7744	56D9	400bp in gene (1st intron)/430bp in gene (1st intron)/1.1kb 3'	72	60.4	65.8947	7.79487			5.77143			6.21906
BG00305 (F)	CG8351	CG8351	CG8351					85B3	1.4kb 5'	67.4	62.4	64.9	4.69167			7.025			5.85833
BG00309 (F)	Tis11	Tis11	CG4070					11B14-11B16	4.6kb in gene (2nd intron)	60.6667	60	60.3333	-3.53846			5.37143			0.657654
BG00311 (F)	singed/swiss cheese	sn	CG32858	sws	CG2212			7D1	exon/1.75kb 5'	37.8571	.	37.8571	-18.3878			.			-11.8132
BG00312 (F)	6-phosphofructo-2-kinase	Pfrx	CG3400					18C8	2.5kb in gene (2nd intron)	47.6	45.8	46.7	-22.1391			-7.2			-15.2535
BG00320 (F)	No Sequence									55.4	56.2222	55.7895	-7.30833			0.84722			-3.2522
BG00332 (A)	CG3777/CG12470	CG3777	CG3777	CG12470	CG12470			1A1	26kb in gene (1st intron)/1.4kb 5'	67.7778	49.4	58.1053	9.65778			-4.6			2.02445
BG00336 (B)	Guanine nucleotide exchange factor 64C/CG18418	Gef64C	CG32239	CG18418	CG18418			64B13	1.1kb 5'/1.6kb 5'	70.7	68.2	68.25	4.89866			10.5913			7.1038		x
BG00338 (F)	No Sequence									55.7778	57.8	56.8421	-8.42735			3.17143			-2.83357
BG00340 (F)	No Sequence									60.8	63.3333	62	-1.90833			7.95833			2.95833
BG00341 (F)	CG9238	CG9238	CG9238					70E2	150bp 5'	57.6	52.4	55	-6.60513			-2.22857			-4.67568
BG00343 (F)	No Sequence									51.5556	57.2857	54.0917	-10.4179			11.2625			-0.376835
BG00346 (F)	crooked legs/CG14939	crol	CG14938	CG14939	CG14939			33A2	60bp in gene (1st exon)/700bp 3'	70.7333	67.6825	69.1046	7.2766			12.6808			9.7459		x
BG00349 (F)	tweety/flightless 1	tty	CG1693	fliI	CG1484			19F5	250bp 5'/600bp 5'	70.6	62.2	66.4	7.89167			6.825			7.35833
BG00350 (F)	tweety/flightless 1	tty	CG1693	fliI	CG1484			19F5	150bp 5'/700bp 5'	69.2	63.6	66.4	6.49167			8.225			7.35833
BG00351 (E)	Akt1/Myosin heavy chain-like	Akt1	CG4006	Mhcl	CG31045			89B3	290bp5'/1338bp5'	60.6	58.6667	59.6842	-9.69787			2.21769			-3.54496
BG00352 (E)	Calreticulin/Spermidine Synthase	Crc	CG9429	SpdS	CG8327			85E1	50bp 5'/650bp 5'	55.8	58.4444	57.0526	-14.4979			1.99546			-6.17654
BG00353 (E)	Calreticulin/Spermidine Synthase	Crc	CG9429	SpdS	CG8327			85E1	50bp 5'/600bp 5'	60.6	67.4	64	-9.69787			10.951			0.770833
BG00354 (E)	bereft	CR31863						33B3	100bp 5'	57.7778	55.4	56.5263	-12.5201			-1.04898			-6.70285
BG00356 (B)	Guanine nucleotide exchange factor 64C/CG18418	Gef64C	CG32239	CG18418	CG18418			64B13	1.1kb 5'/1.65kb 5'	56.8	58.6333	57.5947	-7.43087			0.720877			-3.70898
BG00357 (B)	Guanine nucleotide exchange factor 64C/CG18418	Gef64C	CG32239	CG18418	CG18418			64B13	1.1kb 5'/1.65kb 5'	59.4	53.6	56.5	-4.225			-4.61622			-4.77059
BG00358 (B)	Guanine nucleotide exchange factor 64C/CG18418	Gef64C	CG32239	CG18418	CG18418			64B13	1.1kb 5'/1.65kb 5'	59.4444	55.8	57.5263	-3.17258			0.065306			-1.57785
BG00359 (F)	CG9238	CG9238	CG9238					70E2	200bp 5'	60.8	58	59.5556	-1.90833			2.625			0.513893
BG00360 (F)	CG9238	CG9238	CG9238					70E2	100bp 5'	52.2111	52.2222	52.2953	-11.2456			-2.77956			-7.06335
BG00361 (F)	SP71	SP71	CG17131					1A1	50bp 5'	56.5	56.1429	56.3406	-6.95671			1.14107			-3.01811
BG00362 (F)	No Sequence									64.6	59.4	62	1.89167			4.025			2.95833
BG00363 (F)	CG13366/CG13365	CG13366	CG13366	CG13365	CG13365			1B12	600 bp in gene (1st intron)/1.1kb 5'	60.1556	57.6111	58.7807	-4.8955			7.10959			0.689037
BG00367 (F)	No Sequence									48.8	40.5	45.1111	-7.4449			-1.5			-4.55922
BG00369 (B)	CG13334/CG13333	CG13334	CG13334	CG13333	CG13333			50B6	500bp 5'/700bp 3'	48.5556	50	49.3158	-14.0615			-5.73469			-9.78838
BG00370 (B)	No Sequence									65.2222	67	66.1579	2.6052			11.2653			7.05372
BG00371 (B)	No Sequence									64.6	49.11	57.2632	-2.16596			-5.49465			-3.6924
BG00372 (B)	CG1678	CG1678	CG1678					20A1	1.5kb 3'	66.2	62.5556	64.4737	3.58298			6.82087			5.36951
BG00373 (B)	CG11226	CG11226	CG11226					80A4	1.5kb 5'	55.2	54.7778	55	-7.41702			-0.95691			-4.10417
BG00374 (A)	No Sequence									59.9	49.9286	55.3	5.08074			-2.87143			1.47978
BG00375 (B)	No Sequence									62.6	52.8	57.7	-5.35455			-3.05714			-4.34651
BG00376 (B)	CG3638/CG11403	CG3638	CG3638	CG11403	CG11403			1E4	1.45kb in gene (1st intron)/1.7kb 3'	51	55	53.1053	-11.617			-0.73469			-5.99891
BG00378 (B)	No Sequence									70.25	57.4444	63.4706	7.63298			1.70975			4.36642
BG00381 (B)	No Sequence									55	50.8	52.7895	-12.9545			-5.05714			-9.25704
BG00383 (B)	No Sequence									51.2	43.2	47.2	-11.417			-12.5347			-11.9042
BG00386 (B)	NMDA receptor 1	Nmdar1	CG2902					83A6	250bp 3'	61.4444	47.8	54.2632	-1.17258			-7.93469			-4.84101
BG00389 (B)	No Sequence									53	52.7778	52.8947	-9.61702			-2.95691			-6.20943
BG00391 (B)	No Sequence									63.2	54	58.6	0.582979			-1.73469			-0.50417
BG00397 (E)	No Sequence									64.2222	46.8	55.0526	-6.07565			-9.64898			-8.17654
BG00407 (F)	No Sequence									68.4	64.4444	66.5263	4.19487			9.81587			6.85064
BG00408 (F)	No Sequence									37.3333	62.5	49.1765	-32.4058			9.5			-12.777
BG00409 (F)	No Sequence									64.65	59.575	62.1125	1.19327			4.57321			2.75383
BG00412 (F)	No Sequence									64.2222	56.8	60.3158	1.51389			1.425			1.27412
BG00415 (F)	No Sequence									64.6	62.4	63.5	1.89167			7.025			4.45833
BG00428 (F)	No Sequence									62.95	55.4	59.175	2.2016			-0.105776			0.916105
BG00435 (A)	No Sequence									52	51.2	51.6	-6.12			-2.8			-4.48081
BG00439 (A)	elbow B	elB	CG4220					35B1	950bp 5'	54.8	46.6667	50.9474	-3.32			-7.33333			-5.13344
BG00442 (F)	No Sequence									61.6	63.3333	62.4211	-1.10833			7.95833			3.37938
BG00445 (A)	No Sequence									42.8889	40.2	41.4737	-15.2311			-13.8			-14.6071
BG00450 (F)	CG1837/CG2446	CG1837	CG1837	CG2446	CG2446			10D7	22bp 5'/1.9kb 5'	57.9	59.1667	58.4653	-2.8484			3.66089			0.206385
BG00451 (F)	Unknown							2B17		66.2833	58.9444	62.7456	5.53494			3.43867			4.48672
BG00452 (F)	Karl	Karl	CG4139					10E3	1.6kb 5'	61.8	55.6	58.7	-0.90833			0.225			-0.34167
BG00453 (F)	No Sequence									66.6111	59.4857	62.7862	5.86271			3.97994			4.52729
BG00459 (B)	No Sequence									51.2	48.2	49.7	-11.417			-7.53469			-9.40417
BG00461 (F)	No Sequence									64.5	53.5	59	3.7516			-2.00578			0.741107
BG00462 (F)	No Sequence									63.5	60.2	61.575	6.20833			4.69422			3.31611
BG00466 (F)	No Sequence									63.6	65	64.3	-8.61739			6.41667			-0.95532
BG00467 (F)	cornetto/CG8620	corn	CG32386	CG8620	CG8620			65E5	750bp in gene (1st exon)/1.8kb 5'	70.4	69	69.7	-1.81739			10.4167			4.44468
BG00471 (F)	plexus	px	CG4444					58E5	48kb in gene (12th intron)	57.8	43	50.4	-14.4174			-15.5833			-14.8553
BG00472 (F)	Unknown							6D8		64.9667	53.4571	59.3875	5.12083			-0.212606			2.50811		x
BG00473 (F)	No Sequence									62	67.8	65.0526	-10.2174			9.21667			-0.20269
BG00483 (E)	No Sequence									63.1111	61.1111	62.1111	-7.18676			4.66213			-1.11806
BG00485 (B)	No Sequence									48.5556	57.5	52.7647	-14.0615			1.76531			-6.33946
BG00488 (B)	corto	corto	CG2530					82E7	450bp 5'	61.3333	61.7778	61.5556	-2.29167			3.56156			0.284972
BG00489 (B)	Osiris 9	Osi9	CG15592					83E2	200bp 5'	59.2889	57.9111	58.5526	-2.70712			-1.21155			-1.96787
BG00490 (B)	CG9894	CG9894	CG9894					23A3	2.7kb in gene (2nd intron)	59.6	44	51.8	-0.78776			-14.1667			-7.48866
BG00495 (F)	CG10990	CG10990	CG10990					12B4	8kb in gene (3rd intron)	55.4	67.3333	61.0526	-7.30833			11.9583			2.01096
BG00502 (F)	No Sequence									71.5556	54.8889	63.2222	8.84723			-0.48611			4.18055
BG00504 (F)	No Sequence									54.25	48.4444	51.1765	-1.9949			6.44444			1.50614
BG00513 (F)	Unknown							55C4		53	52	52.5263	-3.2449			10			2.85599
BG00523 (F)	No Sequence									69.4	58.25	64.4444	-2.81739			-0.33333			-0.81088
BG00524 (B)	putative noncoding RNA 001:3R	CR33327						87F14	430bp 5'	67.6	66.5	67.1111	4.98298			10.7653			8.00694
BG00525 (B)	corto	corto	CG2530					82E7	450bp 5'	70.8	64.8	67.8	3.96667			5.56902			4.72598
BG00528 (B)	Osiris 9	Osi9	CG15592					83E2	150bp 5'	68.8	68	68.4444	6.18298			12.2653			9.34027
BG00530 (B)	No Sequence									64.5	64	64.2222	1.88298			8.26531			5.11805
BG00549 (F)	No Sequence									56.8889	57.3333	57.1111	-15.3285			-1.25			-8.14421
BG00551 (B)	No Sequence									49	54	51.2222	-13.617			-1.73469			-7.88195
BG00556 (E)	No Sequence									60.2	45	52.6	-10.0979			-11.449			-10.6292
BG00562 (E)	Unknown							47A13		53.2	54.4444	53.7895	-17.0979			-2.00454			-9.4397
BG00564 (E)	No Sequence									52.6667	53.4	53.0526	-17.6312			-3.04898			-10.1765
BG00568 (E)	No Sequence									72.2222	54.6	62.9474	1.92435			-1.84898			-0.2818
BG00570 (E)	CG30492	CG30492	CG30492					43E5	180bp 5'	61.6	70.2222	65.6842	-8.69787			13.7732			2.45504
BG00578 (F)	No Sequence									68	56.25	62.7778	5.29167			0.875			3.73611
BG00582 (F)	No Sequence									66	51.8	58.1111	3.29167			-3.575			-0.93056
BG00583 (F)	No Sequence									63.6	60.8	62.2	-8.61739			2.21667			-3.05532
BG00584 (F)	No Sequence									74.6	62.8	68.7	2.38261			4.21667			3.44468
BG00587 (F)	No Sequence									60.2222	60.4	60.3158	-11.9952			1.81667			-4.93953
BG00591 (F)	Twin of m4	Tom	CG5185					71A3	1.2kb 5'	58.6	53.2	55.9	-13.6174			-5.38333			-9.35532
BG00592 (F)	No Sequence									63.1111	56.8889	60	0.402777			1.51389			0.958333
BG00595 (F)	CG33967/CG7530	CG33967	CG33967	CG7530	CG7530			88D1	10bp in gene (1st exon)/500bp 3'	66.2	63.1111	64.7368	-6.01739			4.52778			-0.51848
BG00598 (F)	CG9238	CG9238	CG9238					70E2	200bp 5'	59.4	58.8889	59.1579	-3.30833			3.51389			0.116223
BG00601 (F)	Protein kinase 61C	Pk61C	CG1210					61B1	1.75kb in gene (1st intron)	51.2	57.2571	56.3571	-18.5391			1.46548			-7.24726
BG00604 (B)	No Sequence									59.4	55.5714	57.8235	-3.21702			-0.16326			-1.28064
BG00609 (F)	No Sequence									64	61.4	62.7	-8.21739			2.81667			-2.55532
BG00618 (F)	Protein kinase 61C	Pk61C	CG1210					61B1	1.75kb in gene (1st intron)	47.5714	35.375	41.4857	-19.8914			-21.6042			-20.6628
BG00620 (F)	No Sequence									65.8	56.2	61	3.09167			0.825			1.95833
BG00622 (F)	No Sequence									61.6	65	63.1111	-10.6174			6.41667			-2.14421
BG00625 (E)	Thor	Thor	CG8846					23F3	300bp 5'	63.2	53.8	58.5	-7.09787			-2.64898			-4.72917
BG00627 (E)	Unknown							2B17		71.8	57.5556	65.0526	1.50213			1.10658			1.82346
BG00628 (E)	No Sequence									74.2222	57.1111	65.6667	3.92435			0.66213			2.4375
BG00629 (E)	CG15309/lethal(1)G0230	CG15309	CG15309	l(1)G0230	CG2968			9B4	1.4kb in gene (1st intron)/2kb 5'	53.6	45.8	49.7	-16.6979			-10.649			-13.5292
BG00632 (E)	No Sequence									71.7778	51.8	61.2632	1.47991			-4.64898			-1.96601
BG00636 (A)	No Sequence									55.6	44.8	50.2	-2.52			-9.2			-5.88081
BG00637 (B)	No Sequence									60.2	62.3333	61.2105	-2.41702			6.59864			2.10636
BG00640 (F)	spalt major	salm	CG6464					32F2	150bp 5'	71.8	62.6	67.2	9.4			11.6435			10.2833		x
BG00644 (F)	escargot	esg	CG3758					35D1	1.1 kb 5'	68.6667	56	62	-3.55072			-2.58333			-3.25532
BG00645 (F)	No Sequence									61.3333	51.2	56	-1.375			-4.175			-3.04167
BG00649 (F)	innexin 7/innexin 2	inx7	CG2977	inx2	CG4590			6E4	11.65kb in gene (3rd intron)/350bp 5'	66.2	57.1111	61.8947	3.49167			1.73611			2.85307
BG00652 (F)	Unknown							67E7		65.4444	53.2	59	3.04444			2.24348			2.08333
BG00656 (F)	Glutamate-cysteine ligase modifier subunit/CG17625/wolfram syndrome1	Gclm	CG4919	CG17625	CG17625	wfs1	CG4917	94C1	10bp in gene (1st exon)/300bp 5'/1kb 3'	63.7778	58.4	60.9474	1.06945			3.025			1.9057
BG00657 (F)	NMDA receptor 1	Nmdar1	CG2902					83A6	250bp 3'	69.8	66.8889	68.421	-2.41739			8.30556			3.16573
BG00660 (F)	corto	corto	CG2530					82E7	350bp 5'	68.8889	60.8	64.6316	-3.3285			2.21667			-0.62374
BG00663 (B)	Unknown							2B17		66	54.1111	60.3684	5.61224			-4.05556			1.07976
BG00664 (B)	No Sequence									64	52.6	58.3	1.38298			-3.13469			-0.80417
BG00670 (B)	CG32541	CG32541	CG32541					17F3	100bp 5'	38.8	16	27.4	-20.0723			-45.2449			-32.6833
BG00677 (A)	No Sequence									68.2	56.2222	62.5263	10.08			2.22222			6.44551
BG00679 (A)	Fkbp13/CG10496	Fkbp13	CG9847	CG10496	CG10496			57E6	1kb in gene (2nd intron)/2kb 3'	58.2	58.6	58.4	0.08			4.6			2.31919
BG00680 (E)	lethal (2) k16918 /CG3921	l(2)k16918	CG3920	CG3921	CG3921			24C5	100bp in gene (1st exon)/1.4kb 3'	73.25	63.1111	67.8824	2.95213			6.66213			4.65318
BG00683 (B)	Furin 1/CG5127	Fur1	CG10772	CG5127	CG5127			96E1	50bp 5'/400bp 5'	66.8	56.3333	61.8421	4.18298			0.598636			2.73794
BG00685 (E)	lethal (2) k16918 /CG3921	l(2)k16918	CG3920	CG3921	CG3921			24C5	100bp in gene (1st exon)/1.4kb 3'	62.8571	58.6	60.3529	-7.44073			2.15102			-2.87623
BG00689 (E)	lethal (2) k16918 /CG3921	l(2)k16918	CG3920	CG3921	CG3921			24C5	100bp in gene (1st exon)/1.4kb 3'	74.4	48.8889	62.3158	4.10213			-7.56009			-0.91338
BG00690 (E)	CG10133/CG10732	CG10133	CG10133	CG10732	CG10732			70B1	350bp 5'/1.7kb 3'	60.2	57.6	58.9	-10.0979			1.15102			-4.32917
BG00694 (E)	Unknown							6D7		60.6667	56.8	58.6316	-9.6312			0.35102			-4.59759
BG00699 (F)	No Sequence									64.9	56.4	60.8778	1.90798			8.9			5.06587		x
BG00705 (A)	CG3777/CG12470	CG3777	CG3777	CG12470	CG12470			1A1	26kb in gene (1st intron)/1.4kb 5'	52.8	49.5556	51.2632	-5.32			-4.44444			-4.81765
BG00706 (F)	No Sequence									67.8	56	62.5556	-4.41739			-2.58333			-2.69976
BG00711 (F)	No Sequence									68.8	57.8	63.3	-3.41739			-0.78333			-1.95532
BG00712 (B)	No Sequence									58.25	50.2	53.7778	-12.7083			-12.887			-13.3286
BG00714 (A)	No Sequence									19.7778	17.5556	18.6667	-31.7407			-34.0444			-32.893
BG00715 (F)	No Sequence									58	55.2	56.6	-4.70833			-0.175			-2.44167
BG00717 (F)	CG4004	CG4004	CG4004					11B14	2.7kb in gene (3rd exon)	44	56.3333	49.8421	-13.2917			-0.04965			-7
BG00719 (F)	No Sequence									67.8	68.4	68.1	5.4			17.4435			11.1833		x
BG00720 (F)	b amyloid protein precursor-like	Appl	CG7727					1B9	32kb in gene (2nd intron)	71.6	65.3333	68.6316	-0.61739			6.75			3.37626
BG00721 (F)	No Sequence									69	65.6	67.3	-3.21739			7.01667			2.04468
BG00722 (F)	Protein kinase 61C	Pk61C	CG1210					61B1	1.75kb in gene (1st intron)	51.8889	41	46.1579	-10.5111			-9.95652			-10.7588
BG00725 (F)	CG4004	CG4004	CG4004					11B14	2.8kb in gene (3rd exon)	55.6667	51	54.0088	-4.33333			-5.38298			-3.93312
BG00726 (F)	singed/swiss cheese	sn	CG32858	sws	CG2212			7D1	exon/1.75kb 5'	.	43.1111	43.1111	.			1.11111			-6.55922
BG00728 (F)	No Sequence									48.8	51.75	50.1111	-13.9083			-3.625			-8.93056
BG00730 (F)	CG9238	CG9238	CG9238					70E2	150bp 5'	64.4444	58.4	61.2632	1.73611			3.025			2.22149
BG00731 (E)	Malic enzyme	Men	CG10120					87C7	2.3kb in gene (2nd intron)	54.6	53.2	53.9	-15.6979			-3.24898			-9.32917
BG00732 (E)	No Sequence									66	51.1111	58.9474	-4.29787			-5.33787			-4.2818
BG00735 (B)	siz/CG10581	siz	CG32434	CG10581	CG10581			78A5	10bp 5'/300bp 5'	57.6	57.8	57.7	-3.775			-4.71064			-4.23684
BG00737 (B)	Heat shock protein 27/Heat shock protein 23	Hsp27	CG4466	Hsp23	CG4463			67B3	10bp 5'/1.3kb 5'	64.2	57	60.7895	1.58298			1.26531			1.6853
BG00740 (F)	No Sequence									57.2	43.2	50.2	-10.5021			-6.84651			-9.06667
BG00741 (F)	No Sequence									61.75	57.7778	59.6471	-10.4674			-0.80555			-5.60826
BG00743 (F)	Unknown							3D2		68.2	59.7778	64.2105	5.49167			4.40278			5.16886
BG00744 (F)	No Sequence									71	61.4	66.2	8.29167			6.025			7.15833
BG00745 (F)	Unknown							7B6		61.6	53.6	57.6	-1.10833			-1.775			-1.44167
BG00747 (F)	No Sequence									71.75	60.2222	65.6471	9.04167			4.84722			6.60539
BG00748 (F)	CG9238	CG9238	CG9238					70E2	200bp 5'	55.8	57.2	56.5	-6.90833			1.825			-2.54167
BG00752 (F)	No Sequence									67.4	61	64.2	4.69167			5.625			5.15833
BG00753 (F)	CG4004	CG4004	CG4004					11B14	2.7kb in gene (3rd exon)	70.6	55.2	62.9	3.13714			-1.77917			0.751506
BG00756 (F)	smooth	sm	CG9218					56E1	800bp in gene (1st intron)	61.3	51.0741	56.5136	-2.77247			-5.70636			-3.86606
BG00757 (F)	Unknown							7B6		66	67.4	66.7	3.29167			12.025			7.65833
BG00759 (B)	No Sequence									50.8	60.6	55.7	-11.817			4.86531			-3.40417
BG00760 (B)	Guanine nucleotide exchange factor 64C/CG18418	Gef64C	CG32239	CG18418	CG18418			64B13	1.1kb 5'/1.65kb 5'	56.4	57.4444	56.8947	-6.21702			1.70975			-2.20943
BG00761 (F)	CG9238	CG9238	CG9238					70E2	200bp 5'	74.2222	58.2222	66.2222	11.5139			2.84722			7.18055
BG00762 (F)	No Sequence									58.6778	47.4333	53.0556	-1.16806			-6.23642			-3.82383
BG00764 (B)	Guanine nucleotide exchange factor 64C/CG18418	Gef64C	CG32239	CG18418	CG18418			64B13	1.1kb 5'/1.65kb 5'	56.6	65.6667	60.8947	-6.01702			9.93198			1.79057
BG00766 (B)	Guanine nucleotide exchange factor 64C/CG18418	Gef64C	CG32239	CG18418	CG18418			64B13	1.1kb 5'/1.65kb 5'	77.2	68.4	72.8	6.24167			5.31304			5.69362
BG00767 (B)	Guanine nucleotide exchange factor 64C/CG18418	Gef64C	CG32239	CG18418	CG18418			64B13	1.1kb 5'/1.65kb 5'	70.8	62	66.4	11.9277			0.755102			6.31667
BG00772 (F)	No Sequence									62.8	62.5714	62.7059	0.091667			7.19643			3.66421
BG00774 (F)	No Sequence									66.2	57.2	61.7	-6.01739			-1.38333			-3.55532
BG00775 (F)	singed/swiss cheese	sn	CG32858	sws	CG2212			7D1	6kb in gene (2nd exon)/1.8kb 5'	56.8	46	52	0.5551			4			2.32967
BG00776 (F)	singed/swiss cheese	sn	CG32858	sws	CG2212			7D1	exon/1.75kb 5'	47.4	39.4444	43.6316	-8.8449			-2.55556			-6.03875
BG00780 (B)	No Sequence									72.8	.	72.8	12.4122			.			13.5113		x
BG00782 (E)	Unknown							28B1		72.6667	52	61.7895	2.3688			-4.44898			-1.4397
BG00783 (E)	No Sequence									49	52.2	50.6	-21.2979			-4.24898			-12.6292
BG00785 (E)	Beadex	Bx	CG6500					17C3-4	500bp in gene (1st exon)	70	55	61.6667	-0.29787			-1.44898			-1.5625
BG00789 (B)	No Sequence									55.4444	42.4	48.5789	-3.4279			-18.8449			-11.5044
BG00790 (B)	No Sequence									64.8	49.5556	57.5789	-0.82069			-10.3244			-5.34698
BG00792 (B)	No Sequence									57.8	59.4	58.6	-4.81702			3.66531			-0.50417
BG00799 (B)	Guanine nucleotide exchange factor 64C/CG18418	Gef64C	CG32239	CG18418	CG18418			64B13	1.1kb 5'/1.65kb 5'	71	60.4	65.7	8.38298			4.66531			6.59583
BG00807 (F)	jim	jim	CG11352					80A4	8.3kb in gene (1st intron)	64	61.1111	62.6316	1.29167			5.73611			3.58991
BG00809 (F)	No Sequence									66.4444	59	62.5263	-5.77295			0.416667			-2.729
BG00810 (F)	No Sequence									67	64	65.5	-5.21739			5.41667			0.244681
BG00811 (F)	No Sequence									68.6	55.2	61.9	6.2			4.24348			4.98333
BG00812 (F)	Unknown							7B6		65.2	65.4	65.3	-7.01739			6.81667			0.044681
BG00816 (B)	pumilio	pum	CG9755					85C11	79.8kb in gene (9th intron)	56.5	65.8	61.6667	-5.90426			4.35556			-0.26811
BG00817 (F)	No Sequence									78.2	68.1111	73.4825	9.47937			16.5879			12.8724		x
BG00820 (F)	CG9238	CG9238	CG9238					70E2	200bp 5'	70	61.5556	66	-2.21739			2.97223			0.744681
BG00821 (F)	CG3638/CG11403	CG3638	CG3638	CG11403	CG11403			1E4	1.3kb in gene (1st intron)/1.6kb 3'	73	53	63	0.782609			-5.58333			-2.25532
BG00829 (B)	No Sequence									59.6667	57.4	58.4737	-2.95035			1.66531			-0.63049
BG00832 (F)	No Sequence									64.8	61.4	63.1	-7.41739			2.81667			-2.15532
BG00835 (F)	Unknown							98B5		53.0556	45.7	51.7193	-11.699			-10.683			-9.32942
BG00839 (F)	Pyruvate dehydrogenase kinase/preli-like	Pdk	CG8808	prel	CG8806			45D5	100bp in gene (1st exon)/400bp 5'	64.4	56.8	62.95	-3.06286			-1.78333			0.801506
BG00846 (B)	No Sequence									55.4	49	52.2	-7.00426			-12.4444			-9.73478
BG00848 (F)	Unknown							36A6		53.6	56.2	54.9	-18.6174			-2.38333			-10.3553
BG00850 (F)	daughterless/mitochondrial ribosomal protein S7	da	CG5102	mRpS7	CG5108			31D11	100bp in gene (1st exon)/600bp 3'	58.2	54.2	56.2	-14.0174			-4.38333			-9.05532
BG00854 (F)	No Sequence									71.6	50.4444	61.5789	3.89787			0.397928			2.31228
BG00860 (F)	CG4004	CG4004	CG4004					11B14	2.6kb in gene (3rd exon)	64.8	55.5	60.6667	-7.41739			-3.08333			-4.58865
BG00862 (F)	No Sequence									67	57.3333	62.4211	4.29167			1.95833			3.37938
BG00863 (B)	No Sequence									71.6	51.2222	61.9474	8.98298			-4.51247			2.8432
BG00864 (B)	Tetraspanin 42ef	Tsp42Ef	CG12845					42E5	12bp in gene (1st exon)	68.2	56	62.1	5.58298			0.265306			2.99583
BG00868 (F)	No Sequence									59.5556	51.2	55.1579	-12.6618			-7.38333			-10.0974
BG00872 (F)	Protein kinase 61C	Pk61C	CG1210					61B1	1.75kb in gene (1st intron)	54.5714	48.75	51.4667	-17.646			-9.83333			-13.7886
BG00873 (F)	CG5508/Ribosomal protein L4	CG5508	CG5508	RpL4	CG5502			98B6	10bp 5'/250bp 3'	67.2	60.6	63.9	-5.01739			2.01667			-1.35532
BG00878 (B)	No Sequence									68.4	43.5	57.3333	5.78298			-12.2347			-1.77084
BG00879 (F)	CG9238	CG9238	CG9238					70E2	200bp 5'	65.2	62	63.6842	-7.01739			3.41667			-1.57111
BG00882 (F)	CG17323/CG17324	CG17323	CG17323	CG17324	CG17324			37B1	250bp 5'/700bp 3'	70	58	64	-2.21739			-0.58333			-1.25532
BG00883 (F)	Checkpoint suppressor homologue	CHES-1-like	CG12690					7B6	150bp 5'	68.6	63.3333	66.1053	-3.61739			4.75			0.849941
BG00886 (F)	No Sequence									55.4	63.6	59.5	-16.8174			5.01667			-5.75532
BG00889 (F)	No Sequence									68.8	58	63.4	6.09167			2.625			4.35833
BG00890 (F)	No Sequence									67.8	61.8	64.8	-1.93913			8.8			2.84651
BG00891 (F)	No Sequence									70.8889	56.5	64.1176	8.18056			1.125			5.07598
BG00893 (F)	serrano	sano	CG12758					55F8	40bp in gene (1st exon)	57.6889	53.5667	55.5263	-5.30311			6.06667			-0.285597
BG00894 (F)	CG9238	CG9238	CG9238					70E2	200bp 5'	62.3	47.1444	57.8386	1.2081			-2.04704			1.68329
BG00895 (F)	No Sequence									60.2	58	59.2222	-2.50833			2.625			0.180553
BG00899 (F)	spichthyin/CG5776	spict	CG12292	CG5776	CG5776			33F3	10bp in gene (1st exon)/300bp 5'	71.8	52.4286	63.0471	6.74894			1.92705			4.95539
BG00907 (F)	No Sequence									64.6111	61.6444	62.9474	-4.10952			10.1212			2.33729
BG00908 (F)	No Sequence									65.8	53.1111	59.7895	3.09167			-2.26389			0.747803
BG00912 (F)	Trapped in endoderm-1/Trehalose-sensitivity	Tre1	CG3171	Tre	CG15779			5A12	12bp 5'/750bp 5'	63.25	63.4	63.3333	0.541667			8.025			4.29166
BG00915 (F)	CG13334/CG13333	CG13334	CG13334	CG13333	CG13333			50B1	350 bp 5'/850bp 3'	56	65.25	60.1111	-13.7391			12.25			-1.84238
BG00916 (A)	No Sequence									65.2	60.6	62.9	7.08			6.6			6.81919
BG00921 (F)	Lysozyme B/CG34022	LysB	CG1179	CG34022	CG34022			61F3	600bp 3'/1.7kb 3'	66.2	50.6667	58.4333	5.41366			3.3			4.15132		x
BG00925 (F)	jim	jim	CG11352					80A4	8.5kb in gene (1st intron)	66.8	48.6	57.7	-2.93913			-4.4			-4.25349
BG00930 (B)	No Sequence									63.2	43	53.1	0.582979			-12.7347			-6.00417
BG00935 (E)	Translocon-associated protein d/CG13204	Tapdelta	CG9035	CG13204	CG13204			47F7	300bp 5'/1.2kb 3'	71.5556	60.5714	66.75	1.25769			4.12245			3.52083
BG00936 (E)	No Sequence									70.6	55.3333	63.3684	0.302128			-1.11565			0.139253
BG00940 (E)	grapes	grp	CG17161					36A10	9kb in gene (3rd intron)	61	60.4	60.7	-9.29787			3.95102			-2.52917
BG00941 (E)	No Sequence									64	50.8	57.4	-6.29787			-5.64898			-5.82917
BG00942 (E)	No Sequence									82.2	65.25	74.6667	11.9021			8.80102			11.4375		x
BG00956 (E)	frizzled 2	fz2	CG9739					76A1	100bp in gene (1st exon)	50	44	47	-20.2979			-12.449			-16.2292
BG00957 (E)	No Sequence									64.6	55.2	59.9	-5.69787			-1.24898			-3.32917
BG00961 (F)	Unknown							6E1		55.4815	39.9333	47.5789	-5.30485			-7.43333			-6.70307
BG00963 (F)	daughterless/mitochondrial ribosomal protein S7	da	CG5102	mRpS7	CG5108			31D11	100bp in gene (1st exon)/600bp 3'	79.2	57	69.3333	11.4979			6.95349			10.0667		x
BG00964 (F)	tribbles	trbl	CG5408					77C1	150bp 5'	62	42.4444	52.7368	-7.73913			-10.5556			-9.21665
BG00965 (F)	Gliotactin/CG3793	Gli	CG3903	CG3793	CG3793			35D4	15bp 5'/1.4kb 5'	66.7037	54.4222	60.4242	5.91736			7.05556			6.14216		x
BG00966 (F)	escargot	esg	CG3758					35D1-2	100bp 5'	59.7389	49.1944	56.3464	-1.04747			4.64445			2.06439
BG00968 (F)	mushroom-body expressed	mub	CG7437					79A2	40bp 5'	60	52.4	56	-9.73913			-0.6			-5.95349
BG00971 (F)	No Sequence									15.4	28.6	22	-47			-22.3565			-34.9167
BG00974 (F)	CG17836	CG17836	CG17836					91D5	9.5kb in gene (4th intron)	59.4	51.4	55.4	-10.3391			-1.6			-6.55349
BG00977 (F)	No Sequence									44.8889	39.4	42	-17.8194			-15.975			-17.0417
BG00980 (E)	No Sequence									63.2	51.1111	57.4737	-7.09787			-5.33787			-5.75549
BG00985 (B)	No Sequence									50.2	49.4	49.8	-12.417			-6.33469			-9.30417
BG00986 (B)	extra macrochaetae	emc	CG1007					61C9	50bp 5'	68.4	57.4444	63.2105	-1.225			-3.80556			-2.60765
BG00987 (B)	smell impaired 35A	smi35A	CG4551					35A2	550bp 5'	58.8	52	55.5789	-4.825			-6.21622			-5.69164
BG00990 (B)	wing blister	wb	CG15288					35A3	500bp 5'	59.2222	53.8	56.3684	-3.3948			-1.93469			-2.73575
BG00992 (B)	CG17574/bicaudal	CG17574	CG17574	bic	CG3644			49D6	900bp in gene (2nd intron)/1.7kb 5'	56.3333	55.6667	56	-6.28369			-0.06802			-3.10417
BG00993 (F)	Eb1/CG3267	Eb1	CG3265	CG3267	CG3267			42C8	60bp in gene (1st exon)/300bp 3'	69.2	52.8889	61.4737	-0.53913			-0.11111			-0.47981
BG00994 (F)	corto	corto	CG2530					82E7	450bp 5'	59.25	57.5	58.375	-10.4891			4.5			-3.57849
BG00995 (F)	CG31522/CG41463	CG31522	CG31522	CG41463	CG41463			82B2	50bp 5'/400bp 3'	64.6	61.8	63.2	-5.13913			8.8			1.24651
BG00996 (F)	retinal degeneration B/Yolk protein 3	rdgB	CG11111	Yp3	CG11129			12C1	50bp 5'/1.55kb 3'	59.2	57.4	58.3	-10.5391			4.4			-3.65349
BG00997 (F)	No Sequence									67.3333	54.2222	60.7778	4.625			-1.15278			1.73611
BG00998 (F)	Trithorax-like	Trl	CG33261					70F4	3kb in gene (2nd intron)	61.7778	51.6	56.4211	-7.96135			-1.4			-5.53244
BG01000 (F)	distal antenna-related/CG11848	danr	CG13651	CG11848	CG11848			96C2	30bp 5'/1.3kb 5'	70.2	50.3	60.6056	8.22649			4.27675			6.13706
BG01004 (F)	Unknown							32E1		66.6	60.2778	63.5105	3.54293			10.2278			6.92267		x
BG01006 (B)	CG33691	CG33691	CG33691					6E2	300bp 5'	56.2	53.6	54.9	-7.425			-4.61622			-6.37059
BG01007 (B)	CG8776/CG8771/no extended memory	CG8776	CG8776	CG8771	CG8771	nemy	CG8772	49B9	28kb in gene (1st intron)/200bp 3'/230bp 5'	59.5	44.6	51.2222	-3.11702			-11.1347			-7.88195
BG01009 (B)	CG17025	CG17025	CG17025					87E12	45bp 5'	61.8	57.4	59.6	-0.81702			1.66531			0.495833
BG01010 (B)	Karl/Casein kinase II b subunit	Karl	CG4139	CkIIbeta	CG15224			10E3	2.8kb in gene (4th exon)/900bp 5'	56.1111	40	47.6316	-6.50591			-15.7347			-11.4726
BG01011 (B)	misshapen	msn	CG16973					62E5	1.45kb 3'	55.6667	58.4	57.1053	-6.95035			2.66531			-1.99891
BG01012 (B)	No Sequence									.	50.5556	50.5556	.			-7.61111			-8.7331
BG01013 (B)	Unknown							3E3		45.5	.	45.5	-25.4583			.			-21.6064
BG01014 (B)	spichthyin/CG5776	spict	CG12292	CG5776	CG5776			33F3	17bp in gene (1st exon)/317bp 5'	74.7143	51.2222	61.5	14.3265			-6.94445			2.21134
BG01015 (F)	Moesin	Moe	CG10701					8B6	6.5kb in gene (3rd intron)	65.1	51.8	61.85	-1.12373			-1.2			1.35242
BG01016 (B)	No Sequence									64.7778	62.5556	63.6667	4.39002			4.38889			4.37801
BG01017 (B)	Unknown							19F2		52	46.75	49.6667	-10.617			-8.98469			-9.4375
BG01018 (B)	forkhead box, sub-group O	foxo	CG3143					88A5	150bp 5'	66.5556	61.8571	64.5	3.93854			6.12245			5.39583
BG01019 (B)	No Sequence									58.6	50.1111	54.5789	-4.01702			-5.62358			-4.52522
BG01020 (B)	No Sequence									49.4	.	49.4	-11.975			.			-12.5368
BG01021 (A)	No Sequence									70.2	44.6	57.4	12.08			-9.4			1.31919
BG01024 (B)	CG9650	CG9650	CG9650					7A3	2.7kb in gene (1st intron)	61.6	51.4444	56.7895	-1.01702			-4.29025			-2.3147
BG01025 (B)	No Sequence									44.8	39.8	42.3	-17.817			-15.9347			-16.8042
BG01026 (B)	No Sequence									70	57.8	62.8235	8.625			-4.71064			0.886688
BG01027 (B)	like-AP180	lap	CG2520					84D2	10.4kb in gene (10th intron)	.	52	52	.			-6.16667			-7.28866
BG01028 (B)	Trithorax-like/CG33260	Trl	CG33261	CG33260	CG33260			70F4	1.85kb in (2nd intron)/1.45kb 3'	58.75	64.8	62.1111	-9.20455			8.94286			0.064598
BG01030 (A)	meiotic from via Salaria 332/CG13503/GM130	mei-S332	CG5303	CG13503	CG13503	GM130	CG11061	58D2	850bp in gene (2nd exon)/400bp 5'/1.6kb 3'	69.6	54.4	62	18.0815			2.8			10.4404		x
BG01031 (A)	pipsqueak	psq	CG2368					47A13	7.3kb in gene (3rd intron)	69.4	54.2	61.8	17.8815			2.6			10.2404
BG01033 (A)	Rep1	Rep1	CG8357					48D8	500bp in gen e (1st intron)	49.25	50	49.6667	-8.87			-4			-6.41414
BG01036 (A)	No Sequence									23.4	26.6667	24.9474	-34.72			-27.3333			-31.1334
BG01037 (B)	bn integrin	betaInt-nu	CG1762					39A1	170bp in gene (1st exon)	57.8	54.5556	56.2632	-10.1545			-1.30158			-5.78335
BG01038 (F)	Unknown							30C2		64.8889	55.8	60.1842	-0.316342			3.08924			1.03004
BG01039 (F)	No Sequence									50.2	47.4	48.8	-6.175			0.3			-2.42222
BG01042 (F)	escargot	esg	CG3758					35D2	650bp 3'	61.55	56.5704	59.0924	0.763657			9.2037			4.81035
BG01045 (B)	Unknown							67E7		55.2222	58.8	57.1053	-12.7323			2.94286			-4.94125
BG01046 (B)	Unknown							2B17		31.4	38.5	34.5556	-36.5545			-17.3571			-27.491
BG01047 (B)	frizzled	fz	CG17697					70D4	25bp 5'	52.8	53.4444	53.1053	-15.1545			-2.4127			-8.94125
BG01048 (B)	No Sequence									45	44.2	44.5789	-20.6207			-15.68			-18.347
BG01049 (B)	Adh-related/outspread	Adhr	CG3484	osp	CG3479			35B3	800bp in (2nd exon)/73kb in (2nd intron)	42.2	51.2	46.7	-18.1878			-6.96667			-12.5887
BG01051 (F)	No Sequence									47.1556	53.85	50.6658	-12.6903			0.180249			-6.2136
BG01052 (F)	No Sequence									58.1889	50.6857	54.6997	-3.78462			4.66246			0.231191
BG01054 (A)	Unknown							82C3		57.4	56.8	57.1	5.88148			5.2			5.54037
BG01055 (E)	No Sequence									68.8	51.5556	60.6316	-1.49787			-4.89342			-2.59759
BG01056 (B)	Guanine nucleotide exchange factor 64C/CG18418	Gef64C	CG32239	CG18418	CG18418			64B13	1.1kb 5'/1.65kb 5'	66.6	58.7143	63.3529	-1.35455			2.85715			1.30643
BG01057 (F)	Unknown							7B6		51.2	45.4	48.3	-5.0449			3.4			-1.37033
BG01058 (F)	No Sequence									65.4	57.8	61.6	2.69167			2.425			2.55833
BG01059 (F)	stardust	sdt	CG32717					7D18	200bp 5'	67.2	57.2	62.2	4.49167			1.825			3.15833
BG01060 (F)	stardust	sdt	CG32717					7D18	200bp 5'	67.2	57.2	62.2	4.49167			1.825			3.15833
BG01062 (B)	CG32796/terribly reduced optic lobes	CG32796	CG32796	trol	CG33950			3A3	200bp in gene (1st intron)/1kb 3'	68.7778	56.3333	62.5556	0.823235			0.476187			0.509048
BG01063 (B)	Guanine nucleotide exchange factor 64C/CG18418	Gef64C	CG32239	CG18418	CG18418			64B13	1.1kb 5'/1.65kb 5'	56	49.8889	53.1053	-11.9545			-5.96825			-8.94125
BG01065 (B)	visgun/SH3PX1	vsg	CG16707	SH3PX1	CG6757			67C5	20bp in gene (1st intron)/500bp 5'	68.4	54.7778	61.9474	0.445455			-1.07936			-0.09914
BG01066 (B)	No Sequence									66.1111	57.8889	62	-1.84344			2.03175			-0.04651
BG01067 (B)	No Sequence									59.4444	60.3333	59.8889	-8.51011			4.47619			-2.15762
BG01068 (B)	Guanine nucleotide exchange factor 64C/CG18418	Gef64C	CG32239	CG18418	CG18418			64B13	1kb 5'/1.6kb 5'	71.8	54.1111	63.4211	3.84545			-1.74603			1.37454
BG01075 (E)	Unknown							67E7		59.7778	60.4444	60.1111	-10.5201			3.99546			-3.11806
BG01077 (A)	No Sequence									64.2	55.7778	60.2105	6.08			1.77778			4.12972
BG01079 (A)	polychaetoid	pyd	CG31349					85B7	850bp 5'	23.3333	17.2	20.1053	-34.7867			-36.8			-35.9755
BG01080 (B)	aralar1	aralar1	CG2139					99F4	5.3kb in gene (1st intron)	60.3333	49.8571	55.75	-7.62122			-6			-6.29651
BG01081 (B)	Glutamate oxaloacetate transaminase 1/spinster	Got1	CG8430	spin	CG8428			52E7	150bp in gene (1st intron)/300bp 3'	62.7778	58.8	60.6842	-5.17677			2.94286			-1.3623
BG01083 (F)	dunce/CG14265	dnc	CG32498	CG14265	CG14265			3C10	58kb in/1.1kb 3'	52.2	55.2	53.7	-10.5083			-0.175			-5.34167
BG01084 (F)	CG9238	CG9238	CG9238					70E2	200bp 5'	56.8	58.75	57.6667	-5.90833			3.375			-1.375
BG01085 (F)	No Sequence									64.8944	55.1333	60.9904	3.6276			7.76667			5.51843		x
BG01086 (F)	No Sequence									50.8571	44	47	-11.8512			-11.375			-12.0417
BG01087 (F)	No Sequence									65.9704	53.5667	59.8235	5.18403			6.2			5.54152
BG01090 (E)	corto	corto	CG2530					82E7	250bp 5'	67.6	52.25	60.7778	-2.69787			-4.19898			-2.45139
BG01091 (B)	CG32796/terribly reduced optic lobes	CG32796	CG32796	trol	CG33950			3A3	60bp in gene (1st exon)/1kb 3'	61.4	57.6	59.5	-6.55455			1.74286			-2.54651
BG01092 (B)	roundabout/CG30259	robo	CG13521	CG30259	CG30259			59A3	200bp in gene (1st intron)/650bp 3'	61	60.4	60.6842	-6.95455			4.54286			-1.3623
BG01095 (F)	pointed	pnt	CG17077					94E13	1bp in gene (1st exon)/2kb 5'	54.6	52.2	53.4	-8.10833			-3.175			-5.64167
BG01096 (E)	Unknown							53C4		70.4	56	64	0.102128			-0.44898			0.770833
BG01097 (B)	mir-282	mir-282	CR33598					63C1	400bp 5'	56.8	61	60.45	-11.1545			1.52795			-4.12645
BG01098 (F)	No Sequence									59	53.5	56.5556	-3.70833			-1.875			-2.48611
BG01099 (B)	No Sequence									72.8	59	66.2632	12.4122			0.833333			6.9745
BG01101 (F)	Unknown							75B7		61.9481	53.1296	57.8109	1.1618			5.76296			3.5289
BG01107 (F)	No Sequence									61.5556	59.2	60.3158	-1.15277			3.825			1.27412
BG01109 (F)	tout-velu/Lamin C	ttv	CG10117	LamC	CG10119			51B1	50kb in gene (5th intron)/1.1kb 3'	62.8	42.6	52.7	-6.93913			-10.4			-9.25349
BG01112 (F)	CG6301	CG6301	CG6301					53D11	1.4kb 3'	65	57.4	61.2	2.29167			2.025			2.15833
BG01118 (F)	longitudinals lacking	lola	CG12052					47A11	8.9kb in gene (3rd intron)	58.2667	45.4593	52.1263	-0.0733			-1.22625			-0.47676
BG01119 (E)	CG13758/CG8310	CG13758	CG13758	CG8310	CG8310			3A6	1.1kb 3'/1.7kb 3'	68.8	54.4	61.6	-1.49787			-2.04898			-1.62917
BG01120 (E)	CG13758/CG8310	CG13758	CG13758	CG8310	CG8310			3A6	1.1kb 3'/1.7kb 3'	66	56	61.2632	-4.29787			-0.44898			-1.96601
BG01121 (F)	CG14696/CG4674	CG14696	CG14696	CG4674	CG4674			86C7	200bp 5' /500bp 5'	63	62.25	62.6667	-6.73913			9.25			0.713182
BG01124 (A)	CG11226	CG11226	CG11226					80A4	1.5kb 5'	73.6	53.4	63.5	22.0815			1.8			11.9404		x
BG01127 (B)	muscleblind	mbl	CG33197					54B1	150bp in gene (1st intron)	63.4444	52.7778	58.1111	-4.51011			-3.07936			-3.9354
BG01128 (B)	No Sequence									58.8	53.4444	56.2632	-3.81702			-2.29025			-2.84101
BG01129 (B)	Adh-related/outspread	Adhr	CG3484	osp	CG3479			35B3	800bp in (2nd exon)/73kb in (2nd intron)	46.2	55.2	50.7	-21.7545			-0.65714			-11.3465
BG01130 (B)	alan shepard	alan-shepard	CG32423					64C11	15bp 5'	72	54	62	4.04545			-1.85714			-0.04651
BG01132 (B)	serrano	sano	CG12758					55F8	250bp in gene (1st intron)	53.8	10.2	32	-8.60426			-51.2444			-29.9348
BG01135 (B)	No Sequence									63	50	57.2222	2.61225			-8.16667			-2.06644
BG01136 (B)	mir-282	CR33598						63C1	500bp 5'	65.4	57	61.2	-2.55455			1.14286			-0.84651
BG01137 (B)	bicoid-interacting protein 3	bin3	CG8276					42A13	6kb in gene (1st intron)	59.2222	56.7778	58	-8.73233			0.920637			-4.04651
BG01138 (B)	No Sequence									56.8	56.5	56.6667	-5.81702			0.765306			-2.4375
BG01139 (B)	Unknown							32D1		47.6	56.6	52.1	-20.3545			0.742857			-9.94651
BG01142 (B)	No Sequence									63.8889	45.4	54.1579	1.27187			-10.3347			-4.94628
BG01144 (B)	CG17646	CG17646	CG17646					22B2	5kb in gene (1st intron)	58.6	52	55.3	-5.025			-6.21622			-5.97059
BG01148 (A)	No Sequence									52.2222	45.1111	48.6667	-5.89778			-8.88889			-7.41414
BG01150 (E)	Laminin A/putative noncoding RNA 008:3L	LanA	CG10236					65A9	710bp 5'/1.86kb 5'	61.5	61.8	61.6667	-8.79787			5.35102			-1.5625
BG01151 (E)	No Sequence									60	44.4444	52.6316	-10.2979			-12.0045			-10.5976
BG01152 (E)	Unknown							73E4		54	45.4	49.2222	-16.2979			-11.049			-14.0069
BG01172 (B)	No Sequence									74.6	57.2222	66.3684	14.2122			-0.94445			7.07976
BG01173 (B)	Unknown							85F10		55	52.5556	53.8421	-7.61702			-3.17913			-5.26206
BG01179 (B)	Defense repressor 1	Dnr1	CG12489					58E9	22kb in gene (1st intron)	49.6	49.8	49.7	-13.017			-5.93469			-9.40417
BG01189 (B)	CG3638/CG11403	CG3638	CG3638	CG11403	CG11403			1E4	1.6kb in gene (2nd exon)/1.85kb 3'	69.4	48.5	60.1111	1.44545			-7.35714			-1.9354
BG01192 (A)	No Sequence									16.4	19.8	18.1	-34.68			-32.9447			-33.7866
BG01194 (B)	No Sequence									60.75	63.2	62.1111	-7.20455			7.34286			0.064598
BG01195 (B)	Unknown							53C4		69.8	57.75	64.4444	-1.15833			-5.33696			-2.66194
BG01196 (B)	CG41475/folded gastrulation	CG41475	CG41475	fog	CG9559			20E1-F1	16kb in gene (3rd intron)/100bp 5'	67.8	55.4	61.6	-3.15833			-7.68696			-5.50638
BG01198 (B)	IGF-II mRNA-binding protein	Imp	CG1691					9F2	16kb in gene (7th exon)	69	56.6	62.8	1.04546			0.742857			0.753488
BG01200 (F)	No Sequence									68.8	58.4	63.6	6.09167			3.025			4.55833
BG01201 (F)	No Sequence									53.7778	52.4	53.0526	-15.9614			-0.6			-8.90086
BG01203 (F)	No Sequence									62.2	49.8	56	-7.53913			-3.2			-5.95349
BG01206 (E)	CG9894	CG9894	CG9894					23A3	1.1kb in gene (2nd intron)	50.2	37.25	44.4444	-20.0979			-19.199			-18.7847
BG01207 (E)	No Sequence									65	46.25	56.6667	-5.29787			-10.199			-6.5625
BG01208 (E)	Tob/CG8958	Tob	CG9216	CG8958	CG8958			14A8	5.4kb in gene (1st intron)/250 3'	55.5556	41.4	48.1053	-14.7423			-15.049			-15.1239
BG01210 (E)	No Sequence									71.6	44.2	57.9	1.30213			-12.249			-5.32917
BG01214 (B)	sugarless/CG10064	sgl	CG10072	CG10064	CG10064			65D5	100bp 5'/350bp 3'	40.6	50.5	45	-22.017			-5.23469			-14.1042
BG01215 (B)	CG11299	CG11299	CG11299					59F6	20bp 5'	64.1111	57	60.3684	-3.84344			1.14286			-1.67809
BG01216 (B)	No Sequence									58.2	63.4444	60.6842	-9.75455			7.5873			-1.3623
BG01217 (B)	No Sequence									62.2	51	56.6	-5.75455			-4.85714			-5.44651
BG01218 (B)	CG6767	CG6767	CG6767					67C5	850bp in gene (1st intron)	68.8	59.6	64.2	0.845455			3.74286			2.15349
BG01219 (B)	No Sequence									64.3333	59.8889	62.1111	-3.62122			4.03175			0.064598
BG01221 (B)	Unknown							36D3		61.8889	58.6	60.1579	1.50114			0.433333			0.869235
BG01222 (B)	Unknown							8F9		53.6	49.6	51.6	-14.3545			-6.25714			-10.4465
BG01223 (B)	Glutamine synthetase 2	Gs2	CG1743					10B11	3.2kb in gene (3rd intron)	68.2	55.4	61.8	-2.75833			-7.68696			-5.30638
BG01224 (B)	CG8177	CG8177	CG8177					67C7	20bp in gene (1st exon)	70.4	63.4	66.9	-0.55833			0.313043			-0.20638
BG01227 (B)	Unknown							9B1		63.2222	49	55.7368	-4.73233			-6.85714			-6.30967
BG01228 (B)	Unknown							37D1		64.5556	63.2	63.8421	-3.39899			7.34286			1.7956
BG01229 (B)	No Sequence									75	59.2	66.6842	7.04545			3.34286			4.6377
BG01231 (B)	B4	B4	CG9239					34C3	35kb in gene (4th exon)	59.2	54.5556	57	-8.75455			-1.30158			-5.04651
BG01232 (B)	CG11940/CG11943	CG11940	CG11940	CG11943	CG11943			18F4	400bp in gene (1st exon)/550bp 5'	59.8889	49.4	54.3684	-8.06566			-6.45714			-7.67809
BG01233 (B)	No Sequence									60.5556	46.6	53.2105	0.167805			-11.5667			-6.07813
BG01234 (F)	Roc2	Roc2	CG8998					48B5	21.3kb in gene (2nd intron)	63.7111	45.1222	54.4167	0.654045			-4.9278			-2.17119
BG01236 (F)	No Sequence									62.9	56.1333	59.6316	3.05416			2.46358			2.75219
BG01237 (F)	No Sequence									63.5	56.7361	60.3129	0.44295			6.68611			3.72501		x
BG01238 (F)	No Sequence									62.7	61.8286	62.4471	-0.357065			11.7786			5.85921
BG01239 (F)	No Sequence									53.675	51.9	52.95	-9.317			4.4			-2.86191
BG01240 (F)	No Sequence									55.4	56.6667	56	-14.3391			3.66667			-5.95349
BG01241 (F)	No Sequence									63.1111	61	62.1176	0.402777			5.625			3.07598
BG01242 (B)	scruin like at the midline/CG30118	slim	CG5186	CG30118	CG30118			55C9	30bp in gene (1st exon)/500bp 5'	58.2	58.7778	58.4737	-9.75455			2.92064			-3.57283
BG01243 (B)	No Sequence									58.1111	53	55.4211	-9.84344			-2.85714			-6.62546
BG01244 (B)	couch potato	cpo	CG31243					90D1	12kb in gene (2nd intron)	55	41	48.7778	-12.9545			-14.8571			-13.2687
BG01245 (B)	Sema-5c	Sema-5c	CG5661					68F2	200bp 5'	61.6	64.4	63	-6.35455			8.54286			0.953488
BG01247 (B)	SRY interacting protein 1	Sip1	CG10939					54B6	1bp in gene (1st exon)	63.4444	57.4	60.2632	-4.51011			1.54286			-1.78335
BG01248 (F)	Unknown							36F2		64.2222	57.3333	60.7778	1.51389			1.95833			1.73611
BG01249 (F)	No Sequence									54.5111	55.5	53.1861	-2.25717			-0.88298			-0.07011
BG01250 (E)	CG9924	CG9924	CG9924					88A4	8kb in gene (2nd intron)	50	42.4444	46.4211	-20.2979			-14.0045			-16.8081
BG01251 (A)	No Sequence									17.2	16.6	16.9	-34.3185			-35			-34.6596
BG01253 (E)	Unknown							19F2		56.8	53	54.9	-13.4979			-3.44898			-8.32917
BG01254 (E)	Unknown							68B4		63.8	50.2	57	-6.49787			-6.24898			-6.22917
BG01255 (E)	crooked legs	crol	CG14938					33A2	2.2kb in gene (2nd intron)	64.2222	53	58.9412	-6.07565			-3.44898			-4.28799
BG01256 (E)	crooked legs	crol	CG14938					33A2	2.2kb in gene (2nd intron)	62.6667	53.4286	58.625	-7.6312			-3.02041			-4.60417
BG01257 (B)	1.28	1.28	CG9397					42B1-3	265bp 5'	60.5556	59	59.7368	-7.39899			3.14286			-2.30967
BG01258 (B)	No Sequence									64.6	56	60.5263	-2.16596			1.39535			-0.42924
BG01259 (B)	ken and barbie/Thiolase	ken	CG5575	Thiolase	CG4581			60A6	10bp 5'/1.65kb 5'	52.7143	33.6	41.4706	-15.2403			-22.2571			-20.5759
BG01260 (B)	Unknown							6D8		67.6667	58.2	62.6842	-0.28788			2.34286			0.637698
BG01262 (E)	No Sequence									.	55.3333	55.3333	.			-1.11565			-7.89584
BG01263 (E)	Glutathione S transferase S1	GstS1	CG8938					53F8	50bp 5'	62.4	54.2	58.3	-7.89787			-2.24898			-4.92917
BG01265 (E)	Adh-related/outspread	Adhr	CG3484	osp	CG3479			35B3	666bp in (2nd exon)/73kb in (2nd intron)	42.8571	59.75	51.8667	-27.4407			3.30102			-11.3625
BG01266 (F)	Trapped in endoderm-1/Trehalose-sensitivity	Tre1	CG3171	Tre	CG15779			5A12	18bp 5'/750bp 5'	66.8	56.4	61.6	4.09167			1.025			2.55833
BG01269 (E)	Unknown							3E4		53.6	54.4	54	-16.6979			-2.04898			-9.22917
BG01270 (E)	Dgp-1	Dgp-1	CG5729					55B11	1kb in gene (1st intron)	79.6	57.2	68.4	9.30213			0.75102			5.17083
BG01272 (B)	Trapped in endoderm-1/Trehalose-sensitivity	Tre1	CG3171	Tre	CG15779			5A12	5bp 5'/750bp 5'	62.75	63.4444	63.1176	-5.20455			7.5873			1.07114
BG01275 (E)	ld14	ld14	CG12664					8C12	20bp 5'	68.6	58.8	63.7	-1.69787			2.35102			0.470833
BG01276 (B)	modifier of mdg4	mod(mdg4)	CG32491					93D9	900bp in gene (3rd intron)	67.4	60	63.7	-0.55455			4.14286			1.65349
BG01277 (B)	CG11940/CG11943	CG11940	CG11940	CG11943	CG11943			18F3-4	500bp in gene (1st exon)/700bp 5'	69.75	65.75	67.75	0.125			4.5			1.93182
BG01278 (B)	Unknown							62A6		.	40.8	.	.			-22.287			.
BG01279 (B)	CG17836	CG17836	CG17836					91D5	9kb in gene (3rd intron)	58.5556	59.2	58.8947	-9.39899			3.34286			-3.15177
BG01280 (B)	Unknown							97C2		59.4	47	53.5263	0.52766			-14.2449			-6.55701
BG01281 (F)	CG1673	CG1673	CG1673					11F1	1.8kb 5'	61.8	65.6	63.7	-0.90833			10.225			4.65833
BG01283 (F)	lethal(1)G0289/CG32679	l(1)G0289	CG2221	CG32679	CG32679			9B11-12	60bp in gene (1st exon)/250bp 3'	53	56.1429	59.0376	-3.2449			8.64286			3.22568
BG01284 (F)	kuzbanian/B4	kuz	CG7147	B4	CG9239			34C4	15bp 5'/800bp 5'	49.4444	50.4	49.9474	-13.5476			2.9			-5.86454
BG01285 (F)	No Sequence									63.1111	58.4	60.6316	0.402777			3.025			1.58991
BG01286 (F)	Unknown							53C4		73.4	60.6	67	10.6917			5.225			7.95833
BG01287 (F)	Dgp-1/CG10916	Dgp-1	CG5729	CG10916	CG10916			55B11	600bp in gene (1st intron)/1.6kb 5'	58.8889	53.6	56.1053	-10.8502			0.6			-5.84823
BG01288 (F)	No Sequence									61.75	56.7778	59.1176	-0.65			5.82126			2.20098
BG01289 (F)	escargot	esg	CG3758					35D1	1.1kb 5'	63	60	61.6667	-6.73913			7			-0.28682
BG01290 (B)	Btk family kinase at 29A, in intron3	Btk29A	CG8049					29A2	1.1kb in gene (1st exon)	59.8	59	59.4	-8.15455			3.14286			-2.64651
BG01291 (B)	No Sequence									51.8	58.6	55.2	-10.817			2.86531			-3.90417
BG01294 (B)	GDP dissociation inhibitor	Gdi	CG4422					30B5	530bp 5'	67.8	57.6	62.7	7.41225			-0.56667			3.41134
BG01295 (B)	SRY interacting protein 1/tRNA	Sip1	CG10939					54B6	25bp 5'	71.75	60.7778	65.9412	3.79546			4.92064			3.89467
BG01296 (B)	CG33691	CG33691	CG33691					6E2	300bp 5'	47	57.6667	52.3333	-15.617			1.93198			-6.77084
BG01297 (B)	CG33691	CG33691	CG33691					6E2	300bp 5'	66.7778	61	63.8889	-1.17677			5.14286			1.84238
BG01299 (B)	Actin5C	Act5C	CG4027					5C7	905bp in gene (intron1)	55.4444	31	44.75	-12.5101			-24.8571			-17.2965
BG01301 (A)	nervana 3	nrv3	CG8663					39D2	160bp in gene (1st exon)	65.2	57.8	61.5	7.08			3.8			5.41919
BG01305 (E)	Syndecan	Sdc	CG10497					57E5	5.5kb in gene (2nd intron)	70.2222	52	60.6316	-0.07565			-4.44898			-2.59759
BG01306 (E)	Misexpression suppressor of ras 3/CG15161	MESR3	CG15162	CG15161	CG15161			36F7	15bp 5'/1.2kb 5'	60.6	43.8	52.2	-9.69787			-12.649			-11.0292
BG01307 (E)	neither inactivation nor afterpotential E	ninaE	CG4550					92B4	1.95kb 5'	62.8	49.1111	56.3158	-7.49787			-7.33787			-6.91338
BG01314 (B)	CG6540/lethal(1)G0003	CG6540	CG6540	l(1)G0003	CG6606			17C7	120bp in gene (1st exon)/750bp 5'	64.5556	52.1111	58.3333	-3.39899			-3.74603			-3.71318
BG01316 (B)	No Sequence									62.6	55	59.2222	-8.35833			-8.08696			-7.88416
BG01321 (B)	SRY interacting protein 1/tRNA	Sip1	CG10939					54B6	1bp in gene (1st exon)	65.4	54.8889	60.4211	-10.8			-7.19807			-9.01645
BG01324 (B)	cricklet/Protein tyrosine phosphatase-ERK(Enhancer of Ras1)	clt	CG9858	PTP-ER	CG9856			57F4	10bp in gene (1st exon)/300bp 3'	51.6667	58.8	55.4211	-13.5127			0.149209			-6.56957
BG01325 (B)	6-phosphofructo-2-kinase	Pfrx	CG3400					18C8	2.5kb in gene (2nd intron)	57.9037	42.2778	53.6133	-6.20268			-19.7975			-9.46659
BG01327 (B)	Protein kinase 61C	Pk61C	CG1210					61B1	2.35kb in gene (1st intron)	57	50.1111	53.3529	-10.9545			-5.74603			-8.69357
BG01330 (B)	CG11883	CG11883	CG11883					47B1	800bp in gene (1st intron)	63.25	57.3333	60.1176	-12.95			-4.75363			-9.31985
BG01332 (B)	No Sequence									72	54.6	61.7647	-4.2			-7.48696			-7.67279
BG01334 (B)	No Sequence									76.1111	54.2	64.579	8.15657			-1.65714			2.53244
BG01339 (B)	cricklet/Protein tyrosine phosphatase-ERK(Enhancer of Ras1)	clt	CG9858	PTP-ER	CG9856			57F4	10bp in gene (1st exon)/300bp 3'	61	59.8889	60.4737	-6.95455			4.03175			-1.57283
BG01340 (B)	Unknown							84D9		63.4	56.6	60	-4.55455			0.742857			-2.04651
BG01341 (B)	No Sequence									73.5	55.4	64.6658	-0.0791665			-7.18696			-3.60615
BG01345 (A)	Ecdysone-induced protein 75B/CG32192	Eip75B	CG8127					75B4	20kb in	67.25	69.1429	68.1333	15.7315			17.5429			16.5737		x
BG01346 (F)	CG13791	CG13791	CG13791	CG13791	CG13791			28B1	1.7kb 3'	62.7	56.4889	59.6579	-0.292015			8.98889			3.84599		x
BG01351 (E)	CG1516	CG1516	CG1516					46B4	750bp in gene (1st intron)	69	58.5	64.3333	-1.29787			2.05102			1.10416
BG01353 (B)	No Sequence									61.3407	49.9333	55.3825	-3.39916			-6.04935			-5.08307
BG01354 (B)	CG30492	CG30492	CG30492					43E5	400bp 5'	55.8	56	55.9	-12.1545			0.142857			-6.14651
BG01355 (E)	Dgp-1	Dgp-1	CG5729					55B11	1kb in gene (1st intron)	68.4444	54.8	61.2632	-1.85343			-1.64898			-1.96601
BG01361 (B)	CG6854/Glycyl-tRNA synthetase	CG6854	CG6854	Aats-gly	CG6778			71B4	600bp in gene (1st intron)/1kb 3'	70.2	53.2	61.7	0.575			-8.05			-4.11818
BG01362 (F)	No Sequence									69.6	55.2	62.4	13.3551			13.2			12.7297		x
BG01363 (B)	No Sequence									66.7778	46.6	56.1579	-1.17677			-9.25714			-5.88862
BG01365 (F)	CG32796/terribly reduced optic lobes	CG32796	CG32796	trol	CG33950			3A3	550bp in gene (1st intron)/1.5kb 3'	65.6	61	63.5556	-4.13913			8			1.60207
BG01366 (F)	CG33982	CG33982	CG33982					71E1	1.25kb 5'	63.8	55.2	59.5	1.09167			-0.175			0.458333
BG01367 (F)	Rab23	Rab23	CG2108					83B9	4bp 5'	42.1857	44.25	43.5654	-24.038			-9.9375			-16.9322
BG01371 (B)	CG12505/CG10102	CG12505	CG12505	CG10102	CG10102			50F6	100bp 5'/900bp 3'	64.2	54.2	59.2	-3.75455			-1.65714			-2.84651
BG01372 (B)	No Sequence									56.5389	56.3915	58.0777	-4.80821			-5.40866			-5.00218
BG01373 (B)	CG14709	CG14709	CG14709					86E11	85bp 5'	58	56.5	57.2941	-5.625			-1.71622			-3.97647
BG01374 (B)	No Sequence									49	45.8889	47.5263	-20.625			-15.3611			-18.2919
BG01375 (B)	CG3703/CG3699	CG3703	CG3703	CG3699	CG3699			1D2	350bp 5'/550bp 3'	67.6	61.6	64.6	-0.35455			5.74286			2.55349
BG01376 (B)	Chd64/CG14998	Chd64	CG14996	CG14998	CG14998			64A7	70bp in gene (1st exon)/1.2kb3'	61.6667	54.5556	58.1111	-6.28788			-1.30158			-3.9354
BG01377 (B)	No Sequence									65.8571	55.25	60.2	-2.09741			-0.60714			-1.84651
BG01378 (B)	small conductance calcium-activated potassium channel	SK	CG10706					4F7	24kb in gene (3rd intron)	67.2222	62.8	64.8947	-0.73233			6.94286			2.84823
BG01379 (B)	siz	siz	CG32434					54B6	12bp 5'	73.4444	58.75	66.5294	11.0402			-2.69444			4.59463
BG01383 (B)	No Sequence									57.4286	62.2222	60.125	-3.94643			-0.28842			-1.81184
BG01385 (B)	No Sequence									53.4444	52.2	52.7895	-9.17258			-3.53469			-6.3147
BG01387 (B)	dacapo	dap	CG1772					46B1	42bp 5'	48.5	.	48.5	-22.4583			.			-18.6064
BG01389 (B)	Laminin A	LanA	CG10236					65A9	150bp 5'	68.2	46.4	57.3	-8			-15.687			-12.1375
BG01390 (F)	CG1631	CG1631	CG1631					19C4	1.7kb 3'	59.8	53.25	56.8889	-9.93913			0.25			-5.0646
BG01391 (F)	CG31531/CG12001	CG31531	CG31531	CG12001	CG12001			82D1	20bp 5'/1.6kb 5'	59.4	50.8571	55.8824	-10.3391			-2.14286			-6.07114
BG01392 (F)	Unknown							1E3		48.6	39	43.8	-7.6449			-3			-5.87033
BG01393 (F)	No Sequence									66.2	55.2	60.7	-3.53913			2.2			-1.25349
BG01398 (E)	neither inactivation nor afterpotential E	ninaE	CG4550					92B4	1.95kb 5'	67	60.6667	63.6471	-3.29787			4.21769			0.417893
BG01399 (B)	CG17646	CG17646	CG17646					22B2	5kb in gene (1st intron)	67.6	64.2	65.9	-0.35455			8.34286			3.85349
BG01402 (B)	Unknown							61C7		59.5	55.2	57.1111	-8.45455			-0.65714			-4.9354
BG01403 (A)	Unknown							50B2		69.2	57.7778	63.7895	17.6815			6.17778			12.2298		x
BG01404 (B)	bicoid-interacting protein 3	bin3	CG8276					42A13	5.9kb in gene (1st intron)	69.6	49.2222	59.9474	1.64545			-6.63492			-2.09914
BG01409 (B)	deadpan	dpn	CG8704					44C2	200bp 5'	60.2	58.4	59.3	-7.75455			2.54286			-2.74651
BG01411 (B)	Glutathione S transferase S1	GstS1	CG8938					53F8	250bp in gene (1st intron)	51.75	52.6	52.2222	-10.867			-3.13469			-6.88195
BG01412 (B)	No Sequence									53	50	51.4211	-9.61702			-5.73469			-7.68312
BG01413 (B)	Unknown							55C4		56.6	55.8889	56.2632	-3.78776			-2.27778			-3.0255
BG01414 (B)	CG9171/CG14005	CG9171	CG9171	CG14005	CG14005			25F5	15bp in gene (1st exon)/300bp 3'	60	56.5	58.4444	-7.95455			0.642857			-3.60207
BG01416 (B)	bicoid-interacting protein 3	bin3	CG8276					42A13	6kb in gene (1st intron)	65.25	58.6	61.5556	-2.70455			2.74286			-0.49095
BG01419 (B)	No Sequence									76.75	71	73.5556	7.125			9.75			7.73738
BG01420 (B)	CG14709	CG14709	CG14709					86E11	85bp 5'	59.6	50.4	55	-16.6			-11.687			-14.4375
BG01422 (B)	No Sequence									68.4444	68.2222	68.3333	-7.75556			6.13526			-1.10417
BG01423 (B)	No Sequence									49.8889	53.6667	51.7778	-21.0694			-9.42029			-15.3286
BG01424 (B)	frizzled	fz	CG17697					70D4	20bp 5'	61.6	48.1111	55.2105	0.28085			-13.5289			-6.27401
BG01426 (B)	kuzbanian/B4	kuz	CG7147	B4	CG9239			34C4	20bp 5'/800bp 5'	59	56.8	57.9	-3.40426			-4.64444			-4.03478
BG01427 (B)	6-phosphofructo-2-kinase	Pfrx	CG3400					18C8	2.5kb in gene (2nd intron)	38.4444	49.6	44.3158	-27.1762			-10.28			-18.6101
BG01428 (B)	No Sequence									45	57	51.3158	-17.617			1.26531			-7.78838
BG01431 (B)	Unknown							19D1		68.1111	55.6667	61.8889	0.156565			-0.19047			-0.15762
BG01433 (B)	CG13791	CG13791	CG13791					28B1	1.5kb 3'	67.2222	66.6	66.8947	-2.40278			5.35			1.07656
BG01437 (B)	No Sequence									66.4444	50.6	58.1053	2.81944			-7.61622			-3.16533
BG01438 (B)	CG31531/CG12001	CG31531	CG31531	CG12001	CG12001			82D1	150bp 5'/1.45kb 3'	63.7778	54.2	58.7368	-12.4222			-7.88696			-10.7007
BG01442 (B)	Tenascin major	Ten-m	CG5723					79E3	60bp 5'	59.2	58.8	59	-8.75455			2.94286			-3.04651
BG01443 (B)	No Sequence									68	54.8	61.0526	-8.2			-7.28696			-8.38487
BG01444 (A)	grappa	gpp	CG10272					83E6	2.6kb in gene (2nd intron)	51.3333	47	49.0526	-6.78667			-7			-7.02818
BG01445 (B)	escargot	esg	CG3758					35D1-2	100bp 5'	54.2	61.6667	57.7368	-8.41702			5.93198			-1.36733
BG01446 (A)	Protein tyrosine phosphatase 10D	Ptp10D	CG1817					10D1	60bp in gene (1st exon)	20.4	19	19.7	-37.72			-35			-36.3808
BG01448 (A)	inaF	inaF	CG2457					10E1	3.5kb in gene (1st intron)	22	22.8	22.4	-36.12			-31.2			-33.6808
BG01449 (A)	rhomboid-4/CG2247/CG2533	rho-4	CG1697	CG2247	CG2247	CG2533	CG2533	10C10	8kb in gene (5th exon)/450bp 3'/1.6kb 5'	42.4	44.8889	43.5789	-15.72			-9.11111			-12.5019
BG01450 (A)	Unknown							21D2		62.2	50.8	56.5	4.08			-3.2			0.419192
BG01454 (B)	No Sequence									73	67.2	70.1	-3.2			5.11304			0.6625
BG01455 (F)	No Sequence									65.4	61.5556	63.5789	-4.33913			8.55556			1.62546
BG01464 (B)	Beadex	Bx	CG6500					17C3	47bp 5'	61.4	56.5556	59.1053	-8.225			-4.69444			-6.71292
BG01466 (B)	No Sequence									58.2	57.3333	57.7895	-18			-4.75363			-11.648
BG01468 (B)	No Sequence									66.2	58.4444	62.5263	-10			-3.64252			-6.91118
BG01469 (B)	Syntaxin 4/cramped	Syx4	CG2715	crm	CG2714			3B4	8.2kb in gene (5th intron)/1kb 5'	70.4	61.4	65.9	-5.8			-0.68696			-3.5375
BG01471 (B)	Guanine nucleotide exchange factor 64C/CG15876	Gef64C	CG32239	CG15876	CG15876			64B13	50bp 5'/1.5kb 3'	58.8	50.1111	54.6842	-9.15455			-5.74603			-7.3623
BG01472 (B)	CG9028/Meiotic central spindle	CG9028	CG9028	Meics	CG8474			70C7	25bp in gene (1st exon)/520bp 5'	66.6	63.3333	65.0526	-9.6			1.24637			-4.38487
BG01473 (A)	CG31176	CG31176	CG31176					93F6	300bp 5'	65.6	28.6	47.1	7.48			-25.4			-8.98081
BG01475 (A)	serrano	sano	CG12758					55F8	40bp in gene (1st exon)	52.4444	45.7778	49.1111	1.36444			-6.9669			-2.77549
BG01476 (B)	Unknown							6D8		73.4	57.9333	62.8632	12.025			-4.36546			-2.82401
BG01477 (B)	No Sequence									72.8889	65.5556	69.2222	-3.31111			3.4686			-0.21528
BG01478 (B)	Heat shock RNA w/SIF amide receptor	CR31400		CG10823	CG10823			93D4	600bp 5'/2kb 5'	60.4444	57.8	59.0526	-3.18056			-0.41622			-2.21796
BG01479 (B)	No Sequence									68.6	43.8	56.2	-1.025			-17.45			-9.61818
BG01480 (B)	No Sequence									63.5556	50.4444	57	-12.6444			-11.6425			-12.4375
BG01481 (B)	No Sequence									72.8	62.5556	67.9474	12.4122			4.38889			8.65871
BG01484 (B)	scribbler/CG14502	sbb	CG5580	CG14502	CG14502			55C2	950bp in gene (1st intron)/300bp 5'	48.3333	45	46.25	-19.6212			-10.8571			-15.7965
BG01485 (B)	No Sequence									61.4	56.1111	58.8947	-8.225			-5.13889			-6.92344
BG01486 (B)	Myosin 31DF/CG6094/CG7384	Myo31DF	CG7438	CG6094	CG6094	CG7384	CG7384	31F4	40bp 5'/300bp 5'/1kb 3'	62	58	60	-14.2			-4.08696			-9.4375
BG01487 (B)	No Sequence									74.8889	55.2	64.5263	-1.31111			-6.88696			-4.91118
BG01488 (B)	musashi	msi	CG5099					96E2	150bp in gene (1st intron)	80.4	60.2	70.3	4.2			-1.88696			0.8625
BG01489 (F)	No Sequence									64.6	55.7	60.15	1.60798			8.2			4.33809
BG01491 (B)	tramtrack	ttk	CG1856					100D1	12kb in gene (3rd exon)	70.6667	60	65.3333	-5.53333			-2.08696			-4.10417
BG01493 (B)	CG6014	CG6014	CG6014					78C9	100bp 5'	59.5	55.2	59.75	-5.16477			-7.31064			-2.24168
BG01497 (B)	No Sequence									58.6	70.2	64.4	-1.78776			12.0333			5.11134
BG01498 (B)	Casein kinase 1a/tomosyn	CkIalpha	CG2028	tomosyn	CG17762			11B7	30bp 5'/400bp 3'	71	54.8	62.9	-5.2			-7.28696			-6.5375
BG01499 (B)	CG9086	CG9086	CG9086					15C6	150bp in gene (1st intron)	74.8	60.4	67.6	6.84546			4.54286			5.55349
BG01509 (B)	CG30015/CG30016	CG30015	CG30015	CG30016	CG30016			47C5	25bp 5'/225bp 3'	58	49.25	53.8824	-8.76596			-5.35465			-7.07321
BG01510 (B)	CG1623	CG1623	CG1623					46B4	1.4kb 5'	66.4	51	58.7	-1.55455			-4.85714			-3.34651
BG01515 (B)	female sterile (1) homeotic/myospheroid	fs(1)h	CG2252	mys	CG1560			7D5	250bp in gene (1st intron)/450bp 5'	62	64.6	63.3	-5.95455			8.74286			1.25349
BG01518 (B)	pxb	pxb	CG33207					89A1	110bp 5'	52	48.75	50.5556	-8.38776			-9.41667			-8.7331
BG01519 (B)	No Sequence									59.8	54.6	57.2	-3.825			-3.61622			-4.07059
BG01520 (B)	E2F transcription factor	E2f	CG6376					93E11	18kb in gene (2nd intron)	68.4286	62	64.6471	0.474024			6.14286			2.60055
BG01523 (F)	No Sequence									60.4	51.4	55.9	-9.33913			-1.6			-6.05349
BG01531 (A)	GDP dissociation inhibitor	Gdi	CG4422					30B5	500bp 5'	14.8889	19.2	17.1579	-36.6296			-32.4			-34.4017
BG01533 (B)	Unknown							67E7		48.4	54.6	51.5	-19.5545			-1.25714			-10.5465
BG01536 (B)	Beadex	Bx	CG6500					17C3	58bp 5'	65.25	54.6	59.3333	1.625			-3.61622			-1.93726
BG01538 (B)	No Sequence									55	44.2	49	-7.61702			-11.5347			-10.1042
BG01540 (B)	No Sequence									76.8	64.5	71.3333	16.4122			6.33333			12.0447		x
BG01542 (B)	Defense repressor 1/CG3927	Dnr1	CG12489	CG3927	CG3927			58F1	5bp in gene (1st exon)/1.6kb 5'	69.2	56	62.6	8.81225			-2.16667			3.31134
BG01543 (B)	Merlin	Mer	CG14228	CG14229				18 E1	200bp in gene (1st intron)/900bp 3'	52.3333	43.6	47.7368	-10.2837			-12.1347			-11.3673
BG01546 (B)	Unknown							25C6		77	61.8889	69.8421	7.375			0.63889			4.02393
BG01548 (B)	Unknown							84D9		61.2222	55.6667	58.4444	0.834465			-2.5			-0.84422
BG01549 (A)	No Sequence									66.2222	56.2	60.9474	8.10222			2.2			4.86656
BG01550 (F)	kayak	kay	CG33956					99B11	5.3kb in gene (1st intron)	.	62.25	62.25	.			11.2935			5.33333
BG01551 (F)	CG13130/big brain	CG13130	CG13130	bib	CG4722			30F5	35bp in gene (1st exon)/25bp 5'	62.7	54.2778	58.5553	-0.292015			6.77778			2.74336
BG01552 (F)	No Sequence									66.2	64.2	65.2	-3.53913			11.2			3.24651
BG01553 (F)	forkhead box, sub-group O	foxo	CG3143					88A5	100bp in gene (1st intron)	78.2	65.4	71.8	8.46087			12.4			9.84651		x
BG01556 (B)	mir-282	mir-282	CR33598					63C1	500bp 5'	73.8	62.4	68.1	4.175			1.15			2.28182
BG01557 (B)	Unknown							12D1		69.8	61.2	65.5	0.175			-0.05			-0.31818
BG01561 (B)	No Sequence									63.8	52.2857	60.8941	-0.864775			-10.2249			-1.09756
BG01562 (B)	Unknown							99 E4		70.5556	55.8	62.7895	2.60101			-0.05714			0.742958
BG01563 (B)	CG16708/CG31542	CG16708	CG16708	CG31542	CG31542			83A	50bp 5'/1.1kb 5'	65	54.4	58.7647	-2.95455			-1.45714			-3.2818
BG01564 (B)	CG14430	CG14430	CG14430					60E4	650bp 5'	63.5556	56	60	-0.06944			-2.21622			-1.27059
BG01565 (B)	Defense repressor 1	Dnr1	CG12489					58E9	22kb in gene (1st intron)	59	39	49	-8.95455			-16.8571			-13.0465
BG01566 (B)	arrest	aret	CG31762					33D3	10.5kb in gene (1st intron)	62.9	44.6667	54.2632	1.58085			-16.9733			-7.22138
BG01567 (B)	No Sequence									51.8	57	54.2632	-16.1545			1.14286			-7.78335
BG01568 (B)	CG32560	CG32560	CG32560					16C1	3.5kb in gene (1st intron)	65.6	58.1429	62.5294	-2.35455			2.28572			0.482898
BG01570 (B)	No Sequence									63.6667	53.4	58.2632	-4.28788			-2.45714			-3.78335
BG01571 (B)	Secretory Pathway Calcium atpase/CG7369	SPoCk	CG32451	CG7369	CG7369			80A1	75bp in gene (1st exon)/900bp 3'	47.8	55.6	51.7	-12.5878			-2.56667			-7.58866
BG01572 (B)	No Sequence									61.8	56	58.9	-6.15455			0.142857			-3.14651
BG01573 (B)	Unknown							88A4		62.6	56.4286	60.0588	-5.35455			0.571427			-1.98769
BG01574 (B)	Sema-5c	Sema-5c	CG5661					68F2	73bp 5'	70.8	57	63.9	7.175			-1.21622			2.62941
BG01575 (B)	No Sequence									59.8889	53	56.6471	-8.06566			-2.85714			-5.39945
BG01579 (A)	CG9650	CG9650	CG9650					7A3	2.6kb in gene (1st intron)	21.6	21.4444	21.5263	-29.48			-31.3002			-30.3603
BG01581 (F)	No Sequence									69.5	65.7143	67.7333	-0.23913			12.7143			5.77984
BG01582 (B)	Mo25/CG4101/Supressor of ref(2)P sterility	Mo25	CG4083	CG4101	CG4101	Su(P)	CG4086	73B1	2.05kb in gene (1st exon)/550bp 3'/1.2kb 5'	61.8	59.7778	60.8421	-1.825			1.56156			-0.42848
BG01583 (A)	No Sequence									62.4	45.7778	54.5263	4.28			-8.22222			-1.55449
BG01585 (B)	No Sequence									47.2	59.6111	53.1789	-17.0309			1.69865			-8.12477
BG01586 (B)	CG40470/Casein kinase II a subunit	CG40470	CG40470	CkIIalpha	CG17520			3h (adjacent C3 centromere)	28kb in gene (2nd intron)/860kb in gene (2nd intron)	63.8	66.4	65.1	-4.15455			10.5429			3.05349
BG01588 (B)	No Sequence									60	59.6	59.8	-3.625			1.38378			-1.47059
BG01593 (B)	CG14430	CG14430	CG14430					60E4	650bp 5'	64.1111	55.25	57.1711	-0.72562			-2.66246			-4.13266
BG01594 (A)	Unknown							6C7		30.2	40.8	35.5	-21.3185			-10.8			-16.0596
BG01595 (A)	Protein tyrosine phosphatase 10D	Ptp10D	CG1817					10D1	550bp in gene (1st exon)	69.3	51.4778	60.6474	14.4807			-1.32222			6.82715
BG01596 (B)	CG13377	CG13377	CG13377					1A1	45bp 5'	61.3444	53.8	57.5722	-8.56805			-6.35161			-7.78183
BG01597 (B)	No Sequence									57	59	57.9474	-1.87234			-2.2449			-2.13596
BG01599 (B)	No Sequence									55.225	54.5	54.9375	-9.00587			-3.41246			-6.36622
BG01600 (B)	CG31666	CG31666	CG31666					22A5	1.2kb 5'	69.6	51.6	60.6	-6.6			-10.487			-8.8375
BG01601 (B)	No Sequence									71.4	66.6	69	1.775			5.35			3.18182
BG01602 (B)	brother of odd with entrails limited	bowl	CG10021					24C3	10bp 5'	74.75	65.2222	69.7059	5.125			3.97222			3.8877
BG01603 (B)	No Sequence									70.8	64.8	67.8	1.175			3.55			1.98182
BG01605 (B)	No Sequence									72.4	58.3333	65.7368	12.0122			0.166663			6.44818
BG01607 (B)	Gliotactin/CG3793	Gli	CG3903	CG3793	CG3793			35D4	20bp 5'/1.4kb 5'	58.25	53.2	55.4444	-5.375			-5.01622			-5.82615
BG01608 (B)	No Sequence									57.4	53.75	55.7778	-6.225			-4.46622			-5.49281
BG01611 (B)	Unknown							10A3		57.9889	55.5	57.6111	-12.3027			-7.58696			-8.85115
BG01612 (B)	No Sequence									66.6	62.5	64.7778	-3.025			1.25			-1.0404
BG01613 (B)	canoe/CG12161	cno	CG2534	CG12161	CG12161			82F6	1kb in gene (1st intron)/1.3kb 3'	77	61.8	69.4	7.375			0.55			3.58182
BG01614 (A)	escargot	esg	CG3758					35D1-2	100bp 5'	63	63.5	63.25	9.32			7.45375			8.4317
BG01615 (A)	nervana3	nrv3	CG8663					39D2	110bp in gene (1st exon)	70.7	52.0778	61.1176	15.8807			-0.72222			7.29743		x
BG01618 (B)	CG6398	CG6398	CG6398					16D5	250bp 5'	66.8	60.8	63.8	-2.825			-0.45			-2.01818
BG01619 (B)	No Sequence									62.4	55.8	59.1	-7.225			-5.45			-6.71818
BG01620 (B)	No Sequence									62	55.9778	59.0889	0.625			-5.90255			-4.78862
BG01622 (A)	Hormone receptor-like in 38	Hr38	CG1864					38E3	1.45kb 5'	58.2222	31.25	45.5294	6.7037			-20.35			-6.03022
BG01623 (B)	bunched	bun	CG5461					33E7	39kb in gene (5th intron)	56.4	57.2	56.8	-7.225			-1.01622			-4.47059
BG01624 (A)	RhoGAP71E/CG7656	RhoGAP71E	CG32149	CG7656	CG7656			71E1	10bp 5'/700bp 5'	49.6	45.4286	47.8824	-1.91852			-6.17143			-3.67728
BG01625 (B)	jim	jim	CG11352					79F4	9kb in gene (1st intron)	56.8	57.3333	57.0526	-6.825			-0.88289			-4.21796
BG01626 (B)	caupolican	caup	CG10605					69D1	700bp 5'	58.6	64.3333	61.3158	-1.78776			6.16666			2.02713
BG01627 (B)	Misexpression suppressor of ras 3/CG15161	MESR3	CG15162	CG15161	CG15161			36F7	40bp in gene (1st exon)/1.2kb 5'	67.4	65.4	66.4	-2.225			4.15			0.581818
BG01628 (B)	Malic enzyme	Men	CG10120					87C7	2.5kb in gene (3rd exon)	71.4	59.6	65.5	1.775			-1.65			-0.31818
BG01629 (B)	No Sequence									63.2889	67.4333	65.3611	-7.0028			5.26486			-1.10117
BG01631 (B)	No Sequence									64.2	57.5	61.2222	0.575			-0.71622			-0.04837
BG01632 (B)	No Sequence									60.95	58.5111	59.6971	-5.675			-1.222			-3.84732
BG01633 (B)	scalloped/CG8509	sd	CG8544	CG8509	CG8509			13F1	450bp 5'/900bp 3'	61	56.2	58.6	-8.625			-5.05			-7.21818
BG01634 (B)	No Sequence									62.25	50.5556	56.0588	1.86224			-7.61111			-3.22984
BG01635 (B)	No Sequence									55.6	61	58.3	-14.025			-0.25			-7.51818
BG01636 (B)	nucampholin	ncm	CG12750					36F5	4.3kb in gene (3rd exon)	70	50.2222	60.6316	4.37931			-9.65778			-2.29435
BG01637 (B)	tropomodulin	tmod	CG1539					99F8	31kb in gene (4th intron)	67	65	66	-2.625			3.75			0.181818
BG01638 (B)	No Sequence									56.575	49.4683	53.3235	-7.65587			-8.44421			-7.98021
BG01641 (B)	No Sequence									68.2	64.7778	66.579	-1.425			3.52778			0.760768
BG01643 (B)	No Sequence									71.4	55.8	63.6	1.775			-5.45			-2.21818
BG01644 (B)	No Sequence									64.6	53.2222	59.2105	-5.025			-8.02778			-6.60765
BG01645 (B)	faint sausage	fas	CG17716					50B6	80bp 5'	65.6	60.2	62.9	-4.025			-1.05			-2.91818
BG01646 (B)	Basigin	Bsg	CG31605					28E4	4.5kb in gene (2nd exon)	67.25	37.6	50.7778	-2.375			-23.65			-15.0404
BG01647 (B)	No Sequence									72.7778	65.4444	69.1111	3.15278			4.19444			3.29293
BG01649 (B)	cricklet/Protein tyrosine phosphatase-ERK(Enhancer of Ras1)	clt	CG9858	PTP-ER	CG9856			57F4	10bp in gene (1st exon)/300bp 3'	69.4	51	60.6842	9.01225			-7.16667			1.39555
BG01650 (F)	CG11033	CG11033	CG11033					85C3	5kb in gene (2nd intron)	53.9333	46.4444	50.2544	-9.05868			-1.05555			-5.55752
BG01652 (A)	Unknown							55C4		50.4	50.2222	50.3158	-1.11852			-1.37778			-1.24384
BG01654 (B)	Unknown							16B4		78.5556	72.4	75.3158	8.93056			11.15			9.49761		x
BG01655 (B)	CG32038/CG3448	CG32038	CG32038	CG3448	CG3448			67B7	10bp 5'/350bp 5'	60.3333	58.2	59.2105	-2.07093			-3.24444			-2.72425
BG01656 (B)	No Sequence									68.4444	46.6667	57.5556	7.90277			-8.86524			-0.5076
BG01659 (B)	desert	CG6576	CG6576					66D12	8.5kb in gene (3rd exon)	64.8444	52.3222	58.5833	-0.23889			-6.06873			-3.35736
BG01660 (B)	No Sequence									65.6	53	59.3	5.05833			-2.53191			1.23684
BG01661 (B)	raspberry/CG32676	ras	CG1799	CG32676	CG32676			9E2	400bp in gene (2nd exon)/5bp 5'	56.4	58.2	57.3	-6.00426			-3.24444			-4.63478
BG01662 (B)	Laminin A	LanA	CG10236					65A9	60bp 5'	56.4444	59.6	58.1053	-7.18056			1.38378			-3.16533
BG01664 (B)	No Sequence									64.6667	61	62.7368	-11.5333			-1.08696			-6.70066
BG01665 (B)	No Sequence									53.625	51.6607	53.5882	-9.87284			-9.53458			-8.84313
BG01666 (A)	escargot	esg	CG3758					35D1	125bp 5'	25.3	21.9	23.6	-25.78			-30.8447			-28.2866
BG01667 (A)	Gliotactin/CG3793	Gli	CG3903	CG3793	CG3793			35D4	20bp 5'/1.4kb 5'	21.6	17.6	19.6	-29.9185			-34			-31.9596
BG01668 (A)	No Sequence									50.2	59.6	54.9	-1.31852			8			3.34037
BG01669 (A)	v(2)k05816/CG3523	v(2)k05816	CG3524	CG3523	CG3523			23C5	250bp 3'/750bp 5'	45.1111	53	49.2632	-6.40741			1.4			-2.29647
BG01671 (B)	Unknown							68C2		57.7778	51.7778	54.7778	-2.76389			-3.75413			-3.28538
BG01672 (B)	CG1491/SCAP	CG14591	CG14591	SCAP	CG33131			42A8	25bp 3'/1kb 5'	65.3333	63.1111	64.2222	1.70833			4.89489			2.95163
BG01674 (B)	Neuroglian	Nrg	CG1634					7F3	1.25kb in gene (2nd intron)	63.2889	53.4683	58.9118	-0.941975			-4.44421			-2.39195
BG01676 (A)	No Sequence									59.8	48.6	54.2	8.28148			-3			2.64037
BG01677 (A)	CG17841/CG32679/lethal (1) G0289	CG17841	CG17841	CG32679	CG32679	l(1)G0289	CG2221	9B12	2bp in gene (1st exon)/600bp 5'/1.75kb 5'	68.6	66	67.3684	17.0815			14.4			15.8088		x
BG01678 (A)	CG4004	CG4004	CG4004					11B14	3.7kb in gene (3rd exon)	10	19.6	14.8	-41.5185			-32			-36.7596
BG01679 (F)	No Sequence									61.4	55.2639	58.5322	-1.59201			7.76389			2.72026
BG01680 (A)	No Sequence									61.1111	52.2	56.4211	9.59259			0.6			4.86142
BG01682 (A)	Unknown							55C4		59	42.75	51.7778	7.48148			-8.85			0.218147
BG01683 (B)	CG32572	CG32572	CG32572					15A3	3.4kb in gene (2nd intron)	61.4	52.8889	57.3684	-14.8			-9.19807			-12.0691
BG01684 (B)	CG32572	CG32572	CG32572					15A3	3.4kb in gene (2nd intron)	55.2	52	53.7778	-8.425			-6.21622			-7.49281
BG01685 (B)	No Sequence									69.4	56.4444	63.2632	13.12			-2.90339			5.51316
BG01686 (B)	1.28	1.28	CG9397					42B1-3	265bp 5'	63.2222	47	54.6842	0.817965			-14.4444			-7.25057
BG01687 (B)	No Sequence									66.4444	58.2222	62.3333	2.81944			0.006004			1.06274
BG01688 (B)	escargot	esg	CG3758					35D1	600bp 5'	54.4444	56.8889	55.6667	-6.87471			-4.75111			-5.81787
BG01689 (B)	No Sequence									57.7778	61.1111	59.4444	-7.84291			1.23111			-3.48149
BG01692 (B)	No Sequence									45.4	41.2	43.3	-15.1417			-14.3319			-14.7632
BG01693 (B)	CG10777/CG10778	CG10777	CG10777	CG10778	CG10778			7C4	10bp 5'/350bp 5'	64.2	53.4	58.8	-2.56596			-1.20465			-2.15556
BG01696 (B)	No Sequence									59	58	58.5	-2.31915			-3.64			-2.98454
BG01697 (B)	CG33523	CG33523	CG33523					64F5	2.2kb in gene (3rd intron)	51.8	59.8	55.8	-11.825			1.58378			-5.47059
BG01698 (A)	No Sequence									53.4	54.5714	53.8824	1.88148			2.97143			2.32272
BG01699 (A)	No Sequence									36.4	54.25	44.3333	-15.1185			2.65			-7.2263
BG01700 (F)	CG4646/CG4630	CG4646	CG4646	CG4630	CG4630			49F10	40bp 3'/200bp 5'	62.6667	60.2889	61.4415	-0.325345			12.7889			5.62961
BG01701 (F)	Unknown							18C1		63.0741	55.6852	59.4913	-1.48798			7.33635			2.52785		x
BG01702 (A)	Dek	Dek	CG5935					53D14	1kb in gene (2nd intron)	71.8	61	67	20.2815			9.4			15.4404		x
BG01704 (A)	No Sequence									43.6	57.1111	50	-7.91852			5.51111			-1.55963
BG01705 (B)	CG9650	CG9650	CG9650					7A3	3.2kb in gene (1st intron)	58.4	39	48.7	-11.225			-22.25			-17.1182
BG01707 (F)	No Sequence									56.4	59.3333	57.7895	-13.3391			6.33333			-4.16402
BG01709 (B)	kermit	kermit	CG11546					44B5	4.4kb in gene (1st intron)	74.1111	66.7778	70.4444	4.48611			5.52778			4.62626
BG01710 (A)	Glucose transporter 1	Glut1	CG1086					61E1	45kb in gene (3rd intron)	74	48.2222	61.7895	22.4815			-3.37778			10.2298
BG01712 (B)	Ribosomal protein S13/CG7627	RpS13	CG13389	CG7627	CG7627			29B1	900bp 3'/1.6kb 5'	65.5556	55.5	60.8235	1.93056			-2.71622			-0.44706
BG01713 (B)	4EHP/CG18428/CG10694	4EHP	CG33100	CG18428	CG18428	CG10694	CG10694	95E1	20bp in gene (1st exon)/450bp 5'/550bp 3'	65.1111	44	54	4.56944			-11.5319			-4.06316
BG01714 (B)	CG11940/CG11943	CG11940	CG11940	CG11943	CG11943			18F3-4	600bp in gene (1st exon)/800bp 5'	67.6	60.1111	64.0526	-2.025			-1.13889			-1.76555
BG01715 (B)	No Sequence									62.2767	52.6	57.1842	-3.5247			-3.50668			-3.96199
BG01716 (B)	PAPS synthetase	Paps	CG8363					76D1-2	800 bp 3'	72.6	69	70.8	2.975			7.75			4.98182
BG01717 (B)	No Sequence									71.2	50.8	61	1.575			-10.45			-4.81818
BG01719 (B)	grapes	grp	CG17161					36A10	5.4kb in gene (3rd exon)	72	60.4	66.2	2.375			-0.85			0.381818
BG01720 (B)	frizzled	fz	CG17697					70D4	100bp 5'	72.2	61	66.6	2.575			-0.25			0.781818
BG01721 (B)	Mdh	Mdh	CG5889					97E5	40bp in gene (1st exon)	59.75	.	59.75	-11.2083			.			-7.35638
BG01722 (B)	No Sequence									71	62.4	66.7	1.375			1.15			0.881818
BG01723 (B)	No Sequence									65.1429	67.1111	66.25	8.86286			7.76328			8.5		x
BG01724 (B)	Calreticulin/Spermidine Synthase	Crc	CG9429	SpdS	CG8327			85E1	600bp in gene (2nd intron)/1.4kb 5'	67.8	69	68.3684	-1.825			7.75			2.55024
BG01725 (B)	lethal (3) neo 38/CG17360	CG6930	CG6930	CG17360	CG17360			86E18	700bp 5'/1.3kb 3'	61	54.2	57.2222	0.612245			-3.96667			-2.06644
BG01726 (B)	CG11382	CG11382	CG11382					1E4	250bp 5'	67	62.5	64.75	-2.625			1.25			-1.06818
BG01728 (B)	No Sequence									64.4	59.7778	62.2105	0.775			1.56156			0.939942
BG01729 (B)	No Sequence									68.2222	54.2	60.8421	2.60153			-5.68			-2.08382
BG01730 (B)	Unknown							24D2		63.2	74.25	68.1111	-6.425			13			2.29293
BG01731 (B)	No Sequence									.	57.5556	57.5556	.			-0.66066			-3.71503
BG01732 (B)	CG32666/CG33235	CG32666	CG32666	CG33235	CG33235			10C1	30bp 5'/1.6kb 5'	49.75	49.98	50.7244	-15.0867			-6.12668			-10.4218
BG01733 (B)	Unknown							68C2		66.6	65	65.8	-3.025			3.75			-0.01818
BG01735 (B)	CG13130/big brain	CG13130	CG13130	bib	CG4722			30F5	85bp in gene (1st exon)/75bp 5'	74.4	65	69.9474	4.775			3.75			4.12919
BG01736 (B)	CG5966	CG5966	CG5966					5D1	100bp 5'	68.2	47.5222	58.1763	6.95133			-12.2084			-2.50064
BG01737 (B)	No Sequence									47.2	47.5556	47.3684	-16.425			-10.6607			-13.9022
BG01738 (A)	No Sequence									59.6	53.3333	56.6316	8.08148			1.73333			5.07195
BG01739 (B)	No Sequence									55.6	64	59.8	-5.775			1.48936			-2.13684
BG01740 (B)	CG13791	CG13791	CG13791					28B1	1.5kb 3'	58.2	61.6111	60.0205	-6.42284			2.563			-2.07779
BG01741 (B)	Protein disulfide isomerase/CG32147/CG6859	Pdi	CG6988	CG32147	CG32147	CG6859	CG6859	71B5	50bp in gene (1st exon)/450bp 3'/1.75kb 5'	60.8889	54.8	57.6842	-0.48611			-7.71064			-4.25263
BG01743 (B)	1.28	1.28	CG9397					42B1-3	265bp 5'	64.4	57.8	61.1	-11.8			-4.28696			-8.3375
BG01744 (B)	No Sequence									63.8	60.2222	62.1053	-12.4			-1.86474			-7.33224
BG01745 (B)	No Sequence									68.8	53.4	61.1	7.425			-9.11064			-0.83684
BG01748 (B)	No Sequence									59.2222	62.3333	60.7778	-3.3948			6.59864			1.67361
BG01756 (B)	Protein kinase 61C	Pk61C	CG1210					61B1	200bp 5'	69.6	53	62.2222	-6.6			-9.08696			-7.21528
BG01757 (B)	CG17323/CG17324	CG17323	CG17323	CG17324	CG17324			37B1	50bp 5'/950bp 3'	59.8	54.6	57.2	-0.74167			-0.93191			-0.86316
BG01761 (B)	Amphiphysin/Sin3A	Amph	CG8604	Sin3A	CG8815			49B7-8	4 bp in gene (1st exon)/692bp 5'	64	52	58.3158	-12.2			-10.087			-11.1217
BG01763 (B)	Unknown							53C4		71.4	59.2	65.3	-4.8			-2.88696			-4.1375
BG01769 (B)	No Sequence									69.6	59.3333	64.7368	-6.6			-2.75363			-4.70066
BG01770 (B)	CG1806	CG1806	CG1806					11A1	120bp 5'	48.0556	61.1111	51.7222	-16.1753			2.89489			-9.5815
BG01773 (A)	escargot	esg	CG3758					35D1-2	50bp 5'	49.3333	64	57.0526	-2.18519			12.4			5.493
BG01778 (B)	No Sequence									60.6	58.6	59.6	-2.01702			2.86531			0.495833
BG01779 (B)	SRY interacting protein 1	Sip1	CG10939					54B6	25bp 5'	74.4	66.75	71	4.775			5.5			5.18182
BG01780 (B)	CG11226	CG11226	CG11226					80A4	850bp in gene (1st exon)	63.5714	60.2	61.5882	1.16718			-1.24444			-0.34654
BG01783 (B)	Protein kinase 61C	Pk61C	CG1210					61B1	2.35kb in gene (1st intron)	45.5	32.5556	39.3684	-15.8192			-29.0844			-22.1161
BG01784 (B)	bunched	bun	CG5461					33E7	39kb in gene (5th intron)	79.6	56.2	67.9	3.4			-5.88696			-1.5375
BG01785 (B)	Unknown							62A6		61.8	39.75	52	-14.4			-22.337			-17.4375
BG01786 (B)	grapes	grp	CG17161					36A10	5.3kb in gene (3rd exon)	72.8	50.2222	62.1053	-3.4			-11.8647			-7.33224
BG01788 (A)	No Sequence									38.4	47.8	43.1	-13.1185			-3.8			-8.45963
BG01789 (A)	CG10927/CG30115	CG10927	CG10927	CG30115	CG30115			55E1	950bp 5'/1.1kb 5'	56	50.8	53.2632	4.48148			-0.8			1.70353
BG01790 (A)	CG32699	CG32699	CG32699					8E10	50bp in gene (1st exon)	62.2222	59.8	60.9474	10.7037			8.2			9.38774
BG01795 (F)	CR32358/bip1		CR32358	bip1	CG7574			66B4	250bp 3'/1.2kb 5'	64.8	50.8778	58.1053	1.80798			3.37778			2.29336
BG01796 (F)	No Sequence									52.4	51.5556	52	-10.592			4.05556			-3.81191
BG01797 (B)	No Sequence									59.2	57	58.1579	-3.41702			1.26531			-0.94628
BG01798 (B)	No Sequence									66.8	67.3333	67.0526	-9.4			5.24637			-2.38487
BG01799 (B)	Chd64/CG14998	Chd64	CG14996	CG14998	CG14998			64A7	20bp 5'/1.1kb 3'	67.6	52.4	60	-8.6			-9.68696			-9.4375
BG01803 (B)	1.28	1.28	CG9397					42B1-3	265bp 5'	59.1111	61.6	60.4211	-17.0889			-0.48696			-9.01645
BG01804 (A)	No Sequence									67	50.2	58.6	15.4815			-1.4			7.04037
BG01806 (A)	grapes	grp	CG17161					36A10	10.5kb in gene (3rd intron)	59.5556	45.7778	52.6667	8.03704			-5.82222			1.10704
BG01807 (A)	Glutathione S transferase S1	GstS1	CG8938					53F8	50bp 5'	72.75	47.8	58.8889	21.2315			-3.8			7.32926
BG01811 (A)	grapes	grp	CG17161					36A10	10.5kb in gene (3rd intron)	51.4	42.3	46.45	0.10074			-9.87234			-5.2731
BG01813 (F)	Heat shock protein 27/Heat shock protein 23	Hsp27	CG4466	Hsp23	CG4463			67B3	80bp 5'/1.25kb 5'	63.2	57.5556	60.5263	-6.53913			4.55556			-1.42717
BG01814 (F)	Defense repressor 1/CG3927	Dnr1	CG12489	CG3927	CG3927			58F1	150bp in gene (1st exon)/1.8kb 5'	65.6	57.6	61.6	-4.13913			4.6			-0.35349
BG01815 (F)	No Sequence									62.4444	56.9	59.5263	-0.54757			9.4			3.71441
BG01818 (B)	Hormone receptor-like in 39/CG31626	Hr39	CG8676	CG31626	CG31626			39B4	60bp in gene (1st exon)/550bp 5'	66.4	60.6	63.5	-9.8			-1.48696			-5.9375
BG01820 (B)	No Sequence									61.2	57.4	59.3	-4.42069			-2.48			-3.62593
BG01821 (B)	No Sequence									68.2	58.3333	63.5263	7.81224			0.166663			4.23766
BG01822 (B)	IGF-II mRNA-binding protein	Imp	CG1691					9F2	17kb in gene (7th intron)	71.6	65.8	68.7	-4.6			3.71304			-0.7375
BG01824 (F)	No Sequence									59.8	62	60.8421	-9.93913			9			-1.11138
BG01825 (F)	spichthyin/CG5776	spict	CG12292	CG5776	CG5776			33F3	70bp in gene(1st exon)/350bp 5'	64.4	52.4	54.1778	-5.33913			4.9			-1.63413
BG01826 (F)	Unknown							34A1		56.6	48.3333	52.6842	-6.392			0.833334			-3.1277
BG01827 (B)	No Sequence									61.2	60.2	60.7	-1.41702			4.46531			1.59583
BG01828 (B)	No Sequence									60	51.2	55.6	-16.2			-10.887			-13.8375
BG01830 (B)	b4GalNAcTA/CG8531	beta4GalNAcTA	CG8536	CG8531	CG8531			50 E6	13bp in gene(exon1)/256bp 3'	60.2	54.2	57.2	-16			-7.88696			-12.2375
BG01831 (B)	No Sequence									66.4	55.75	61.6667	-9.8			-6.33696			-7.77083
BG01835 (B)	No Sequence									59.6	60.2	59.9	-11.3583			-2.88696			-7.20638
BG01836 (B)	CG6854/Glycyl-tRNA synthetase	CG6854	CG6854	Aats-gly	CG6778			71B4	600bp in gene (1st intron)/1kb 3'	.	47.75	47.75	.			-14.337			-21.6875
BG01839 (B)	No Sequence									53.8889	61.8	58.0526	-8.72813			6.06531			-1.05154
BG01841 (B)	No Sequence									53.3889	49.7	51.5444	-10.338			-6.9717			-8.67607
BG01843 (A)	serrano	sano	CG12758					55F8	30 bp 5'	70.8	55.3333	63.4737	19.2815			3.73333			11.914		x
BG01844 (A)	Unknown							53C4		73.8	55.5556	65.1579	22.2815			3.95556			13.5983		x
BG01845 (B)	No Sequence									58.4	51.8	55.1	-4.21702			-3.93469			-4.00417
BG01846 (B)	CG14430	CG14430	CG14430					60E4	650bp 5'	67.4857	56.7222	62.1743	3.25485			-1.19023			0.870624
BG01849 (A)	frizzled	fz	CG17697					70D4	20bp 5'	43.7778	48.4444	46.1111	-7.74074			-3.15556			-5.44852
BG01856 (B)	No Sequence									50.2	48.6	49.4	-26			-13.487			-20.0375
BG01857 (B)	Unknown							11B16		61.5556	61.6	61.5789	-2.06944			3.38378			0.308362
BG01858 (B)	Unknown							11B16		59	69.5556	64	-17.2			7.4686			-5.4375
BG01859 (B)	No Sequence									60.5	52.2	55.8889	-2.11702			-3.53469			-3.21528
BG01860 (B)	No Sequence									58.4	54.6	56.5	-4.21702			-1.13469			-2.60417
BG01862 (B)	Unknown							72D9		70	54	62.8889	-6.2			-8.08696			-6.54861
BG01863 (B)	Cysteine string protein/CG11523/Dead-box-1	Csp	CG6395	CG11523	CG11523	Ddx1	CG9054	79D3	10bp 5'/550bp 5'/1.2kb 3'	74.2	65.7778	70.2105	-2			3.69082			0.77303
BG01864 (A)	Vacuolar H+ ATPase 16kD subunit	Vha16	CG3161					42C1	2kb in gene	67.8	57.3333	62.8421	16.2815			5.73333			11.2825		x
BG01865 (A)	No Sequence									48.2	51.8	50	-3.31852			0.2			-1.55963
BG01866 (A)	No Sequence									47.8	.	47.8	-3.71852			.			-3.75963
BG01868 (A)	No Sequence									67.4	53.5556	60.8421	15.8815			1.95556			9.28248		x
BG01870 (A)	No Sequence									37.8	54	45.4737	-13.7185			2.4			-6.08595
BG01871 (A)	Vacuolar H+ ATPase 16kD subunit	Vha16	CG3161					42C1	2kb in gene	33.3333	38	35.6667	-18.1852			-13.6			-15.893
BG01872 (A)	Vacuolar H+ ATPase 16kD subunit	Vha16	CG3161					42C1	2kb in gene	52.8	48.6667	50.8421	1.28148			-2.93333			-0.71752
BG01874 (A)	No Sequence									48.4	54.25	51	-3.11852			2.65			-0.55963
BG01875 (A)	No Sequence									15.2	10.4	12.8	-36.3185			-41.2			-38.7596
BG01878 (B)	No Sequence									76.8889	50.4	62.9474	16.3472			-5.13191			4.88421
BG01879 (A)	No Sequence									65.4	47.7778	57.0526	13.8815			-3.82222			5.493
BG01880 (B)	Unknown							58A3		76.6	63.1111	70.2105	0.4			1.02415			0.77303
BG01883 (A)	ftz transcription factor 1	ftz-f1	CG4059					75E1	9.1kb in gene (1st intron)	45.75	57.5556	52	-5.76852			5.95556			0.440367
BG01885 (A)	No Sequence									65	57.5556	61.4737	13.4815			5.95556			9.91405
BG01887 (B)	No Sequence									58.375	53.3778	55.6676	-5.35187			-3.29392			-4.55286
BG01888 (B)	mir-279	CR33590						99A1	1.4kb 5'	64.8	50.7556	54.8556	3.425			-11.5432			-10.8316
BG01889 (B)	CG1746/CG12054	CG1746	CG1746	CG12054	CG12054			100B7	100bp in gene (1st exon)/1.15kb 5'	61.5	51.6	56	0.958333			-3.93191			-2.06316
BG01891 (B)	Unknown							34A1		75.6	67.8	71.7	-0.6			5.71304			2.2625
BG01892 (B)	No Sequence									68	66.2	67.0526	-8.2			4.11304			-2.38487
BG01893 (B)	lethal (3) 07882/Splicing factor 1	l(3)07882	CG5824	SF1	CG5836			90B4	30bp 5'/400bp 5'	62	54	58.2105	-14.2			-8.08696			-11.227
BG01897 (B)	1.28	1.28	CG9397					42B1-3	265bp 5'	67.4	56.75	62.6667	6.85833			1.21809			4.60351
BG01898 (B)	No Sequence									54	52.3333	53.2105	-8.61702			-3.40136			-5.89364
BG01899 (B)	No Sequence									57.1	56.3	56.7	-4.21915			-5.34			-4.78454
BG01900 (B)	mir-317	CR33621						85F10	1.73kb 5'	67.4	52.2	59.8	-8.8			-9.88696			-9.6375
BG01902 (B)	mastermind/CG30482	mam	CG8118	CG30482	CG30482			50D1	16.5kb in gene (2nd intron)/1.7kb 5'	63.6	59.7778	61.7895	-12.6			-2.30918			-7.64803
BG01903 (B)	Beadex	Bx	CG6500					17C3	55bp 5'	60.3333	50.1429	55.875	-3.16451			-11.0525			-6.55638
BG01907 (B)	Unknown							62A6		48.4	36.8286	37.5952	-27.8			-25.7584			-30.6767
BG01908 (B)	No Sequence									57	55.8889	56.4444	-5.61702			0.154196			-2.65973
BG01909 (B)	Unknown							25C6		66.8889	55.8	61.0526	-9.31111			-6.28696			-8.38487
BG01911 (B)	Unknown							53C4		59.4	49	54.2	-16.8			-13.087			-15.2375
BG01912 (B)	pxb	pxb	CG33207					89A1	110bp 5'	68.1111	47	58.1765	9.23877			-14.2449			-1.90686
BG01913 (B)	No Sequence									60.2	62.5	61.2222	-2.41702			6.76531			2.11805
BG01914 (B)	sugarless/CG10064	sgl	CG10072	CG10064	CG10064			65D5	100bp in gene (1st exon)/500bp 3'	71	58.4	68.45	2.2125			-4.11064			2.76283
BG01915 (B)	No Sequence									74.4	60.7778	67.9474	14.0122			2.61111			8.65871
BG01916 (B)	no ocelli	noc	CG4491					35B2	300bp 5'	71.8	66.2	69	-4.4			4.11304			-0.4375
BG01918 (A)	Phosphoglycerate kinase	Pgk	CG3127					23A3	1.8kb 5'	73.3333	59.6	66.1053	21.8148			8			14.5456		x
BG01919 (A)	olf413	olf413	CG12673					79C2	40bp 5'	60.4	48.8	54.6	8.88148			-2.8			3.04037
BG01920 (A)	No Sequence									48.8	54.8	51.8	-2.71852			3.2			0.240367
BG01924 (F)	Prosap	Prosap	CG30483					50E1	600bp in gene (1st exon)	59.8667	53.65	56.6895	0.02083			-0.019751			-0.189914
BG01925 (B)	mir-282	mir-282	CR33598					63C1	500bp 5'	67.6	64.2	65.9	-8.6			2.11304			-3.5375
BG01926 (F)	CG17667/Autophagy-specific gene 1	CG17667	CG17667	Atg1	CG10967			69E2	600bp in gene (1st intron)/14kb in gene (2nd intron)	67.5556	58	62.5263	-2.18357			5			0.572832
BG01927 (F)	No Sequence									62.5	57.9306	60.3538	-0.492015			10.4306			4.54189
BG01928 (B)	No Sequence									56.6	56.7778	56.6842	-6.01702			1.04309			-2.41996
BG01931 (A)	thread	th	CG12284					72D1	3.8kb in gene (1st intron)	48.7698	54.3667	51.9671	-2.52939			2.19433			0.24399
BG01932 (A)	escargot	esg	CG3758					35D2	30bp 5'	48.6	30.6	39.6	-2.91852			-21			-11.9596
BG01934 (A)	Prosap	Prosap	CG30483					50E1	600bp in gene (1st exon)	59.7778	51.2	55.2632	8.25926			-0.4			3.70353
BG01935 (A)	Prosap	Prosap	CG30483					50E1	800bp in gene (1st exon)	58.125	51.0111	54.3324	1.05724			-2.65624			-0.999547
BG01937 (A)	Ribosomal protein S23/CG8468	RpS23	CG8415	CG8468	CG8468			50E4	1.45kb 5'/1.8kb 5'	66.6	49.4	58	15.0815			-2.2			6.44037		x
BG01939 (A)	No Sequence									54.8889	50.8	52.7368	3.37037			-0.8			1.17721
BG01943 (A)	Fasciclin 2	Fas2	CG3665					4B3	30bp 5'	59.8	53.4	56.6	8.28148			1.8			5.04037
BG01947 (B)	ld14	ld14	CG12664					8C12	20bp 5'	75.7778	71.75	73.8824	-0.42222			9.66304			4.44485
BG01948 (B)	longitudinals lacking	lola	CG12052					47A12	1.6kb in gene (1st intron)	57.6407	52.68	56.5926	-7.43517			-3.73043			-4.59507
BG01949 (B)	ade5/BG12717	ade5	CG3989	CG12717	CG12717			11B16	130bp 5'/550bp 5'	68.4444	51	59.2632	-7.75556			-11.087			-10.1743
BG01950 (B)	No Sequence									72.2333	51.3333	61.7895	5.44566			-8.07751			-1.3158
BG01954 (F)	No Sequence									69.4	56.4	62.9	6.69167			1.025			3.85833
BG01955 (F)	No Sequence									69.8778	53.175	61.7294	6.88576			5.675			5.9175
BG01956 (F)	Unknown							37F2		60.2	51.6667	56.1579	-2.79202			4.16667			0.345988
BG01957 (F)	CG1678	CG1678	CG1678					20A1	1.5kb 3'	61.5	55.7444	58.7211	-1.49201			8.24444			2.90914
BG01958 (F)	spichthyin/CG5776	spict	CG12292	CG5776	CG5776			33F3	17bp in gene (1st exon)/317bp 5'	53.2	51.1	52.15	-8.77351			5.07674			-2.3185
BG01959 (B)	No Sequence									63	52.6	57.8	0.382979			-3.13469			-1.30417
BG01960 (B)	buttonless/CG6937	btn	CG5264	CG6937	CG6937			94B5	650bp in gene (1st intron)/1.5kb 3'	51.6	55.6	53.6	-11.017			-0.13469			-5.50417
BG01963 (A)	escargot	esg	CG3758					35D2	30bp 5'	32	46.8	38.1667	-19.08			-5.94468			-13.7199
BG01968 (B)	CG34110/distal antenna		CG34110	dan	CG11849			96C3	10kb in gene (2nd intron)/1.2kb 5'	62.25	53.5556	57.6471	-13.95			-8.5314			-11.7904
BG01971 (B)	escargot	esg	CG3758					35D1	250bp 5'	72.4	63.7778	68.3158	-3.8			1.69082			-1.12171
BG01972 (B)	escargot	esg	CG3758					35D1	250bp 5'	73	58.2	64.7778	-3.2			-3.88696			-4.65972
BG01974 (B)	No Sequence									66.6	55.8	61.2	3.98298			0.065306			2.09583
BG01976 (B)	No Sequence									42.4	41.2222	41.8421	-18.9192			-20.4178			-19.6424
BG01977 (B)	CG33158/argos	CG33158	CG33158	argos	CG4531			73A2	64kb in gene (3rd intron)/30bp in gene (1st exon)	48.8	48.5	48.65	-12.5192			-13.14			-12.8345
BG01979 (B)	Dek/Flap endonuclease 1	Dek	CG5935	Fen1	CG8648			53D14	420bp in gene (2nd exon)/1.3kb 5'	78	66.2222	72.421	1.8			4.13526			2.98355
BG01981 (B)	longitudinals lacking	lola	CG12052					47A12	1.6kb in gene (1st intron)	54	59.7778	56.8889	-9.625			1.56156			-4.3817
BG01983 (F)	No Sequence									57.8	58.2	58	-4.90833			2.825			-1.04167
BG01985 (B)	escargot	esg	CG3758					35D1	1kb 5'	65.7778	52.2	58.6316	-10.4222			-9.88696			-10.8059
BG01986 (B)	CG12477	CG12477	CG12477					75D7	185bp in gene (1st exon)	66.7778	60.6	63.5263	-2.84722			-0.65			-2.29186
BG01989 (B)	visgun/SH3PX1	vsg	CG16707	SH3PX1	CG6757			67C5	30bp in gene (1st exon)/550bp 5'	72.2222	55.6	63.4737	-3.97778			-6.48696			-5.96382
BG01990 (B)	CG30492	CG30492	CG30492					43E5	200bp 5'	57.6	51.6	54.6	-2.94167			-3.93191			-3.46316
BG01991 (F)	No Sequence									51.4	48.6	50	-11.3083			-6.775			-9.04167
BG01993 (B)	E2F transcription factor	E2f	CG6376					93E10	27kb in gene (3rd intron)	80.5	70.6	75	4.3			8.51304			5.5625
BG01995 (A)	longitudinals lacking	lola	CG12052					47A12	1.6kb in gene (1st intron)	62.4	47.3333	55.2632	10.8815			-4.26667			3.70353
BG02001 (F)	No Sequence									61.8	58.4	60.1	-0.90833			3.025			1.05833
BG02003 (B)	6-phosphofructo-2-kinase/CG14199	Pfrx	CG3400					18C8	2.5kb in gene (2nd intron)	51.5	50	50.6667	-24.7			-12.087			-18.7708
BG02007 (A)	Vacuolar H+ ATPase 16kD subunit	Vha16	CG3161					42C1	2kb in gene	48.6	54.2	51.4	-2.91852			2.6			-0.15963
BG02009 (B)	taiman	tai	CG13109					30A2	10kb in gene (1st intron)	63.6	56	59.8	-12.6			-6.08696			-9.6375
BG02010 (B)	No Sequence									67.6	61.8	64.7	-2.025			0.55			-1.11818
BG02011 (A)	cornetto/CG8620	corn	CG32386	CG8620	CG8620			65E5	900bp in gene (1st exon)/1.95kb 5'	49.2	50	49.6	-2.31852			-1.6			-1.95963
BG02013 (A)	Unknown							5F1		67.6	56.5	62.6667	16.0815			4.9			11.107
BG02014 (B)	No Sequence									72	62.6667	67.579	-4.2			0.579714			-1.85855
BG02016 (A)	Ribosomal protein S23/CG8468	RpS23	CG8415	CG8468	CG8468			50E4	1.5kb 5'/1.8kb 5'	68	50.75	60.3333	16.4815			-0.85			8.7737
BG02017 (A)	CG14709	CG14709	CG14709					86E11	85bp 5'	31.2	52.2222	41.1579	-20.3185			0.62222			-10.4017
BG02018 (B)	No Sequence									65.8	54.4	60.1	-10.4			-7.68696			-9.3375
BG02019 (B)	CG9171/CG14005	CG9171	CG9171	CG14005	CG14005			25F5	15bp in gene (1st exon)/300bp 3'	79.4	58	68.7	18.8583			2.46808			10.6368		x
BG02021 (B)	6-phosphofructo-2-kinase	Pfrx	CG3400					18C8	2.5kb in gene (2nd intron)	50.2	38	44.4211	-16.566			-16.6047			-16.5345
BG02022 (B)	CG6301	CG6301	CG6301					53D11	1.4kb 3'	59.8889	54.75	57.4706	-5.7318			-5.13			-5.45534
BG02023 (B)	Fasciclin 3	Fas3	CG5803					36F2	1bp from 5'	73.4	62.8889	68.421	-2.8			0.801934			-1.01645
BG02026 (A)	6-phosphofructo-2-kinase	Pfrx	CG3400					18C8	2.5kb in gene (2nd intron)	47	43.8	45.4	-4.51852			-7.8			-6.15963
BG02027 (A)	Vacuolar H+ ATPase 16kD subunit	Vha16	CG3161					42C1	2kb in gene	72.6	59.3333	66.3158	21.0815			7.73333			14.7562		x
BG02029 (B)	E(spl) region transcript m7	HLHm7	CG8361					96F10	100bp 5'	54.6	47.2	50.9	-21.6			-14.887			-18.5375
BG02031 (B)	couch potato	cpo	CG31243					90D1	12kb in gene (2nd intron)	52.2	51.2857	51.8235	-10.2043			-10.1587			-10.1113
BG02032 (B)	lilliputian	lilli	CG8817					23C2	22kb in gene (3rd intron)	63.2	53	58.1	2.65833			-2.53191			0.036842
BG02034 (B)	lilliputian	lilli	CG8817					23C2	22kb in gene (3rd intron)	71.7778	68	69.8889	-4.42222			5.91304			0.45139
BG02035 (B)	escargot	esg	CG3758					35D1	150bp 5'	71.8	53.6667	63.2105	2.175			-7.58333			-2.60765
BG02036 (A)	No Sequence									53.6	42.6	48.1	2.08148			-9			-3.45963
BG02038 (A)	melted/Diazepam-binding inhibitor	melt	CG8624	Dbi	CG8627			65E4	55bp 5'/1kb 3'	69	52.2222	61.0526	17.4815			0.62222			9.493
BG02039 (A)	Defense repressor 1	Dnr1	CG12489					58E9	22kb in gene (1st intron)	71	62.4	66.7	19.4815			10.8			15.1404		x
BG02040 (A)	Vacuolar H+ ATPase 16kD subunit	Vha16	CG3161					42C1	2kb in gene	55.9	53.55	55	4.82			1.37766			3.27688
BG02042 (B)	easily shocked/Proteasome 28kD subunit 1	eas	CG3525	Pros28.1	CG3422			14B7	10bp in/750bp 3'	72.5	67.75	70.125	2.875			6.5			4.30682
BG02044 (B)	High mobility group protein D	HmgD	CG17950					57F10	700bp in gene (2nd exon)	71	61.8	66.4	1.375			0.55			0.581818
BG02045 (B)	couch potato	cpo	CG31243					90D1	12kb in gene (2nd intron)	58.6	45.4444	52.3684	-11.025			-15.8056			-13.4498
BG02046 (B)	mir-282	mir-282	CR33598					63C1	500bp 5'	57.2	47.8	52.5	-3.34167			-7.73191			-5.56316
BG02049 (B)	No Sequence									64.8	70.8	67.8	-11.4			8.71304			-1.6375
BG02051 (B)	Unknown							100D1		57.2	47.6	52.4	-5.20426			-13.8444			-9.53478
BG02053 (B)	Sema-5c	Sema-5c	CG5661					68F2	50bp 5'	65.1111	44.4	54.2105	4.56944			-11.1319			-3.85263
BG02055 (B)	little imaginal discs/Tetraspanin 26A	lid	CG9088	Tsp26A	CG9093			26B2	100bp 5'/640bp 5'	54.1111	52.8	53.4211	-8.50591			-2.93469			-5.68312
BG02058 (B)	No Sequence									72.6667	60.6667	66.6667	-3.53333			-1.42029			-2.77083
BG02061 (B)	pxb	pxb	CG33207					89A1	110bp 5'	74	65	69.5	4.375			3.75			3.68182
BG02062 (B)	CG15312/CG32685	CG15312	CG15312	CG32685	CG32685			9B1	650bp 5'/1.3kb 3'	61.4	57.5	59.45	-8.89166			-4.66848			-7.01228
BG02063 (B)	CG15312/CG32685	CG15312	CG15312	CG32685	CG32685			9B1	650bp 5'/1.3kb 3'	71.4	66	68.7	1.775			4.75			2.88182
BG02064 (B)	No Sequence									65.6	45.4	55.5	5.05833			-10.1319			-2.56316
BG02065 (B)	toucan	toc	CG9660					23D1	58.1kb in gene (6th intron)	74.8	57	66.3684	5.175			-4.25			0.550238
BG02067 (B)	Isoleucyl-tRNA synthetase/HEM-protein	Aats-ile	CG11471	Hem	CG5837			79D4	40bp in gene (1st exon)/500bp 5'	67.4	64	65.7	-2.225			2.75			-0.11818
BG02068 (B)	No Sequence									70	57.4444	64.0526	0.375			-3.80556			-1.76555
BG02069 (B)	patched	ptc	CG2411					44D5	190bp 5'	51.4	62.4444	56.6316	-9.14167			6.91252			-1.43158
BG02071 (A)	Ribosomal protein S5/CG5010	RpS5a	CG8922	CG5010	CG5010			15E7	15bp 5'/750bp 5'	70.8	51.5556	61.6842	19.2815			-0.04444			10.1246
BG02077 (B)	Rtnl1	Rtnl1	CG33113					25B10	9.4kb in gene (4th intron)	73	60.8	66.9	3.375			-0.45			1.08182
BG02080 (B)	Vacuolar H+ ATPase 16kD subunit	Vha16	CG3161					42C1	2kb in gene	50.7778	56	53.5263	-20.1806			-7.08696			-13.5801
BG02081 (B)	Rtnl1	Rtnl1	CG33113					25B10	9.4kb in gene (4th intron)	76.8	63.6667	70.579	7.175			2.41667			4.76077
BG02082 (B)	No Sequence									68.4	52	60.2	7.85833			-3.53191			2.13684
BG02084 (B)	Vacuolar H+ ATPase 16kD subunit	Vha16	CG3161					42C1	2kb in gene	74.2	66	70.1	4.575			4.75			4.28182
BG02087 (B)	No Sequence									58.8	55.3333	57.1579	-1.74167			-0.19858			-0.90527
BG02088 (B)	CG15309	CG15309	CG15309					9B4	2.1kb in gene (1st intron)	72.4	69.2222	70.8947	2.775			7.97222			5.07656
BG02090 (B)	No Sequence									66.2	55.4444	61.1053	-4.75833			-7.64252			-6.00112
BG02094 (B)	Unknown							6D7		57.1111	52.2222	54.6667	-3.43056			-3.30969			-3.39649
BG02095 (B)	Unknown							24D4		61	54	57.3158	-8.625			-7.25			-8.50239
BG02098 (B)	CG30015/CG30016	CG30015	CG30015	CG30016	CG30016			47C5	25bp 5'/225bp 3'	64.8	60.1111	62.5789	-4.825			-1.13889			-3.23923
BG02100 (B)	No Sequence									67	46.6667	57.3684	-9.2			-15.4203			-12.0691
BG02102 (B)	mir-313/mir-312/mir-311	CR33617				CR33615	CR33615	57A6	115bp 5'/240bp 5'/410bp 5'	68.7	58.2	63.5474	3.2			-3.6803			-0.330141
BG02104 (B)	CG13512/CG13511	CG13512	CG13512	CG13511	CG13511			58F4	40bp 5'/350bp 3'	68.8	44.5	58	8.25833			-11.0319			-0.06316
BG02106 (B)	CG31145	CG31145	CG31145					95A7	5bp in gene (1st exon)	66.6	59.8	63.2	-3.025			-1.45			-2.61818
BG02107 (B)	Unknown							3E7		71	51.8	61.4	1.375			-9.45			-4.41818
BG02108 (B)	CG13086/doughnut on 2	CG13086	CG13086	dnt	CG17559			37D2	500bp 5'/700bp 5'	70	59.8	68.4	1.2125			-2.71064			2.71283
BG02109 (B)	tartan	trn	CG11280					70A1	70bp in gene (1st exon)	61.8	50.8889	56.6316	1.25833			-4.64302			-1.43158
BG02111 (B)	No Sequence									57.2	63.25	59.8889	-12.425			2			-5.92929
BG02113 (B)	Laminin A/putative noncoding RNA 008:3L	LanA	CG10236					65A9	680bp 5'/1.89kb 5'	64.1667	61.7778	62.9444	-1.33333			-0.73286			-0.933066
BG02114 (B)	CG30015/CG30016	CG30015	CG30015	CG30016	CG30016			47C5	20bp 5'/230bp 3'	55.6	51	53.3	-14.025			-10.25			-12.5182
BG02115 (B)	Calreticulin/Spermidine Synthase	Crc	CG9429	SpdS	CG8327			85E1	100bp in gene (1st exon)/900bp 5'	68.6	65	66.8	-1.025			3.75			0.981818
BG02116 (B)	Defense repressor 1/CG3927	Dnr1	CG12489	CG3927	CG3927			58F1	25bp 5'/1.6kb 5'	66.4286	54.4286	60.4286	-3.19643			-6.82143			-5.38961
BG02117 (B)	SP71	SP71	CG17131					1A1	150bp 5'	74.4	55	64.7	4.775			-6.25			-1.11818
BG02118 (B)	Protein kinase 61C	Pk61C	CG1210					61B1	50bp 5'	71.6	58.6	65.1	1.975			-2.65			-0.71818
BG02121 (B)	mitochondrial ribosomal protein L55 /cdi/ATP synthase, subunit d	mRpL55	CG14283	cdi	CG6027	ATPsyn-d	CG6030	91F1	10bp 3'/30bp 5'/600bp 5'	59.2	45.7	52.45	-11.7583			-17.387			-14.6564
BG02123 (B)	Unknown							2B17		54.4444	45	49.4737	-6.09723			-10.5319			-8.58948
BG02125 (B)	No Sequence									65.1111	54.25	60	-11.0889			-7.83696			-9.4375
BG02126 (B)	No Sequence									66.2	59.4	62.8	-10			-2.68696			-6.6375
BG02127 (B)	No Sequence									69.1111	57.2	62.8421	-7.08889			-4.88696			-6.59539
BG02128 (B)	lethal (1) G0007	l(1)G0007	CG32604					12E5	17.4kb in gene (3rd intron)	65.2	73	69.1	-4.425			11.75			3.28182
BG02130 (B)	Thor	Thor	CG8846					23F3	30bp in gene (1st exon)	72.3333	66.5	69.5882	2.70833			5.25			3.77006
BG02131 (B)	CG9520/CG31886	CG9520	CG9520	CG31886	CG31886			29F5	400bp 5'/1.9kb 3'	65	65	65	-4.625			3.75			-0.81818
BG02132 (B)	No Sequence									65	50.7778	58.2632	-4.625			-10.4722			-7.55502
BG02133 (B)	Unknown							8F9		53.4	59.4	56.4	-9.21702			3.66531			-2.70417
BG02135 (B)	kekkon-1	kek1	CG12283					34A1	50bp 5'	75.6	64	69.8	5.975			2.75			3.98182
BG02136 (B)	No Sequence									60.8	64.4	62.6	-15.4			2.31304			-6.8375
BG02138 (B)	No Sequence									63.8	49.2	56.5	-12.4			-12.887			-12.9375
BG02141 (B)	CG14709	CG14709	CG14709					86E11	278bp 5'	54.6	62.4	58.5	-6.775			-0.11064			-3.43684
BG02143 (B)	couch potato	cpo	CG31243					90D1	12kb in gene (2nd intron)	61.6667	53	57.1053	-3.95402			-6.88			-5.82067
BG02144 (B)	Unknown							6D8		62	51.2	56.6	0.625			-11.3106			-5.33684
BG02151 (A)	Defense repressor 1/CG3927	Dnr1	CG12489	CG3927	CG3927			58F1	5bp in gene (1st exon)/1.6kb 5'	52.8	56.8	54.8	1.28148			5.2			3.24037
BG02152 (B)	No Sequence									53.5556	62.4	58.2105	-22.6444			0.313043			-11.227
BG02153 (B)	CG9171/CG14005	CG9171	CG9171	CG14005	CG14005			25F5	200bp in gene (1st intron)/500bp 3'	67.2	44.2	55.7	-3.75833			-18.887			-11.4064
BG02154 (B)	Twin of m4	Tom	CG5185					71A3	50bp 5'	47.1944	44.8889	47.5234	-14.1526			-16.7511			-14.1873
BG02157 (B)	Unknown							67C7		71.5	46	57.3333	10.9583			-9.53191			-0.72983
BG02158 (B)	No Sequence									53.6667	57	55.4211	-6.72109			-1.16667			-3.86761
BG02159 (B)	CG32666/CG33235	CG32666	CG32666	CG33235	CG33235			10C1	35bp 5'/1.65kb 5'	72	61.2	66.6	10.625			-1.31064			4.66316
BG02160 (B)	Cysteine proteinase-1	Cp1	CG6692					50C19	3.8kb in gene (3rd intron)	62.3333	57.4	59.7368	-7.29167			-3.85			-6.08134
BG02161 (A)	Vacuolar H+ ATPase 16kD subunit	Vha16	CG3161					42C1	2kb in gene	67.2	55.8	61.5	15.6815			4.2			9.94037
BG02162 (A)	thread	th	CG12284					72D1	3.8kb in gene (1st intron)	55.8	61.5556	58.5263	4.28148			9.95556			6.96669
BG02163 (A)	Vacuolar H+ ATPase 16kD subunit	Vha16	CG3161					42C1	2kb in gene	66.8889	50.6667	58.7778	15.3704			-0.93333			7.21815
BG02167 (B)	No Sequence									53.4	44.2	48.8	-9.00426			-17.2444			-13.1348
BG02169 (B)	High mobility group protein D	HmgD	CG17950					57F10	700bp in gene (2nd exon)	57.48	57.9	57.7579	-8.32137			1.79332			-3.3883
BG02170 (B)	grapes	grp	CG17161					36A10	5.4kb in gene (3rd exon)	56.8	54.3906	55.6579	-9.00136			-1.71612			-5.48831
BG02171 (B)	proximal to raf	ptr	CG2841					3A2	350bp 5'	66.4444	52	58.8421	5.06944			-10.5106			-3.09473
BG02173 (B)	NFAT/CG2691	NFAT	CG11172	CG2691	CG2691			12A9	500bp in gene (1st exon)/850bp 5'	63.6	59.6	61.6	2.225			-2.91064			-0.33684
BG02174 (B)	longitudinals lacking	lola	CG12052					47A12	1.6kb in gene (1st intron)	74.2222	51.7778	63	8.60153			-8.10222			0.074074
BG02175 (B)	Unknown							16A1		61.7	56.6	59.8	-4.10135			-1.0087			-1.3462
BG02178 (B)	No Sequence									66.2	63.4	64.8	-10			1.31304			-4.6375
BG02180 (B)	nuclear fallout/CG32141	nuf	CG33991	CG32141	CG32141			70D3	14.5kb in gene (4th intron)/1.2kb 5'	67.4	61	64.5556	6.025			-1.51064			2.61872
BG02181 (B)	Glutamate dehydrogenase /CG12268	Gdh	CG5320	CG12268	CG12268			95D1	100bp 5'/400bp 3'	51.3333	40.8	45.7895	-9.20834			-14.7319			-12.2737
BG02183 (B)	escargot	esg	CG3758					35D1	300bp 5'	69.3333	41.75	56.3529	8.79166			-13.7819			-1.71022
BG02185 (B)	CG31145	CG31145	CG31145					95A7	400bp 5'	62.6889	60.2239	61.4678	-0.964924			5.15561			1.95848
BG02188 (B)	éclair/CG18542	eca	CG33104	CG18542	CG18542			85E4	60bp in gene (1st exon)/250 bp 5'	62.6	60.8	61.7	-8.35833			-2.28696			-5.40638
BG02189 (B)	enabled/CG15118/CG15111	ena	CG15112	CG15118	CG15118	CG15111	CG15111	56B5-6	550 in gene (1st intron)/1.9kb in gene (1st intron)/1.2kb 3'	57.4	61.5	59.2222	-8.22069			1.62			-3.70371
BG02190 (B)	No Sequence									66.8	48.6	57.7	5.425			-13.9106			-4.23684
BG02192 (B)	boule	bol	CG4760					67A1	1.4kb in gene (1st intron)	61.8	39.8	50.8	1.25833			-15.7319			-7.26316
BG02195 (B)	mir-282	mir-282	CR33598					63C1	500bp 5'	64	52	58	-1.62069			-7.88			-4.92593
BG02197 (B)	Basigin	Bsg	CG31605					28E4	4.5kb in gene (2nd exon)	63.8571	.	63.8571	3.46938			.			4.56848
BG02198 (B)	bicoid-interacting protein 3	bin3	CG8276					42A13	5.8kb in gene (1st intron)	67.4333	63.5	65.5526	1.93334			1.61968			1.67512
BG02199 (B)	dally	dally	CG13309					66E1	30bp 5'	64.4	51.2	57.8	-11.8			-10.887			-11.6375
BG02200 (B)	CG6782	CG6782	CG6782					86E10	130bp in gene (1st intron)	65.6	68.2222	66.8421	4.225			5.71158			4.90527
BG02201 (B)	No Sequence									62.4	60.8889	61.6842	-13.8			-1.19807			-7.75329
BG02203 (B)	No Sequence									69.4	46.4444	58.5263	-6.8			-15.6425			-10.9112
BG02204 (B)	Heat shock protein 27/Heat shock protein 23	Hsp27	CG4466	Hsp23	CG4463			67B3	10bp in gene (1st exon)/1.3kb 3'	46	41.8	43.9	-14.5417			-13.7319			-14.1632
BG02206 (B)	lilliputian	lilli	CG8817					23C2	22kb in gene (3rd intron)	64.8889	57.1111	61	-0.7318			-2.76889			-1.92593
BG02207 (B)	lilliputian	lilli	CG8817					23C2	22kb in gene (3rd intron)	56.7239	55.6	56.1532	-9.07747			-0.506673			-4.99295
BG02209 (B)	escargot	esg	CG3758					35D1	100bp 5'	61.2	51.7778	56.7368	-4.42069			-8.10222			-6.18909
BG02210 (B)	lamina ancestor/CR32420/CR32421	lama	CG10645			CR32421	CR32421	64C13	550bp in gene (1st intron)/950bp 5'/1.25kb 3'	63	55.6	59.3	-2.62069			-4.28			-3.62593
BG02212 (B)	Gliolectin	glec	CG6575					93F14	1.25kb in gene (1st intron)	46	50.6	48.3	-15.375			-11.9106			-13.6368
BG02213 (A)	Fatty acid (long chain) transport protein/Leucine-rich repeat 47	Fatp	CG7400	Lrr47	CG6098			31F5	500bp in gene (3rd exon)/600bp 5'	56.7556	58.25	57.5947	5.4563			6.07766			5.87162
BG02214 (A)	No Sequence									64	54.6667	59.5789	12.4815			3.06667			8.01932
BG02216 (A)	No Sequence									55.5556	43.2	49.0526	4.03704			-8.4			-2.507
BG02217 (B)	plexus	px	CG4444					58E5	48kb in gene (12th intron)	47.6667	15	31.3333	-23.2917			-48.087			-35.7731
BG02219 (B)	Smrter/CG4004	Smr	CG4013	CG4004	CG4004			11B14	350bp 5'/1.6kb 5'	74	64.2222	69.3684	12.625			1.71158			7.43158		x
BG02225 (B)	E2F transcription factor	E2f	CG6376					93E9	950bp 3'	60.4	62.4	61.4	-6.36596			7.79535			0.444444
BG02230 (B)	No Sequence									61.3333	51.2	56	-4.28736			-8.68			-6.92593
BG02233 (B)	No Sequence									65.8	51.8	58.8	0.17931			-8.08			-4.12593
BG02234 (B)	CG15312/CG32685	CG15312	CG15312	CG32685	CG32685			9B1	425bp 5'/1.5kb 3'	57.8	50.2	54	-8.96596			-4.40465			-6.95556
BG02236 (B)	Checkpoint suppressor homologue	CHES-1-like	CG12690					7B6	150bp 5'	68	50.4444	59.2222	2.37931			-9.43556			-3.70371
BG02238 (B)	Unknown							100D1		64	45.8	54.9	-2.76596			-8.80465			-6.05556
BG02240 (B)	Unknown							66B4		65.2	52.2	58.7	-0.42069			-7.68			-4.22593
BG02241 (B)	bifocal	bif	CG1822					10D4	3kb in gene (3rd exon)	61.3333	50.25	56.1176	-4.28736			-9.63			-6.80828
BG02242 (B)	No Sequence									68	.	68	11.72			.			10.25
BG02244 (B)	crooked legs/CG14939	crol	CG14938	CG14939	CG14939			33A2	550bp in gene (2nd exon)/1.2kb 3'	69.5	54.44	61.5294	2.73404			-0.16465			0.573854
BG02245 (B)	innexin 7/innexin 2	inx7	CG2977	inx2	CG4590			6E4	11.4kb in gene (3rd intron)/100bp 5'	75	55.4	65.2	9.37931			-4.48			2.27407
BG02246 (B)	CG32137	CG32137	CG32137					70C6	120bp 5'	63.8	54.375	59.2667	0.302155			-6.82032			-3.16472
BG02249 (B)	Unknown							72D9		50.8	46.8	48.8	-9.74167			-8.73191			-9.26316
BG02251 (B)	innexin 7/innexin 2	inx7	CG2977	inx2	CG4590			6E4	11.5kb in gene (3rd intron)/200bp 5'	62.5556	51.2	56.5789	-0.06146			-4.53469			-2.52522
BG02252 (B)	No Sequence									64	53.7778	59.1579	3.45833			-1.75413			1.09473
BG02253 (B)	hairy	h	CG6494					66D10	70bp 5'	74.4444	48.4444	61.4444	8.82375			-11.4356			-1.48149
BG02257 (B)	Trapped in endoderm-1/Trehalose-sensitivity	Tre1	CG3171	Tre	CG15779			5A12	5bp 5'/750bp 5'	70.2	61.02	66.1373	4.39865	C		4.91332			4.99106
BG02262 (B)	Smrter	Smr	CG15725					11B14	7.5kb in gene (1st intron)	63.3556	50.6984	57.8791	-0.14229			-10.4969			-4.5523
BG02263 (B)	Unknown							10 E1		62.6	58.75	60.8889	-3.02069			-1.13			-2.03704
BG02268 (B)	CG31163/CG5740	CG31163	CG31163	CG5740	CG5740			94A2	70bp 5'/400bp 3'	69.4	54.2	61.8	3.77931			-5.68			-1.12593
BG02271 (B)	Unknown							62A6		44.8	25	34.9	-15.7417			-30.5319			-23.1632
BG02273 (B)	No Sequence									63.56	52.2	57.5789	-3.20596			-2.40465			-3.37661
BG02275 (B)	Lk6	Lk6	CG17342					86E18	1bp in gene (1st exon)	62.75	52.25	57.5	0.345745			-9.19444			-4.43478
BG02276 (B)	CG7832	CG7832	CG7832					88C10	6kb in gene (1st intron)	57.25	55.5556	56.3529	-8.37069			-4.32444			-6.57299
BG02279 (B)	No Sequence									58.4	61.5556	59.8947	-7.22069			1.67556			-3.03119
BG02280 (A)	Vacuolar H+ ATPase 16kD subunit	Vha16	CG3161					42C1	1.8kb/1.9kb in gene	64.1	50.5417	54.1645	13.02			-1.63068			2.44136
BG02281 (B)	failed axon connections/TMS1	fax	CG4609	TMS1	CG4672			72F1	150bp in gene (1st exon)/1.1kb 5'	55.8	38.4	47.1	-3.07234			-22.8449			-12.9833
BG02282 (B)	sprint	spri	CG33175					9D3	38kb in gene (3rd intron)	71	62.2	66.6	4.23404			7.59535			5.64444
BG02283 (B)	polychaetoid	pyd	CG31349					85B7	650bp 5'	66.6	56	61.3	-0.16596			1.39535			0.344444
BG02284 (B)	CG1631	CG1631	CG1631					19C4	1.9kb 3'	60.44	59.5	60	-6.32596			4.89535			-0.95556
BG02285 (B)	No Sequence									67.8	47.1111	58	2.17931			-12.7689			-4.92593
BG02286 (B)	No Sequence									67.1111	46	56	1.49042			-13.88			-6.92593
BG02287 (B)	hephaestus	heph	CG31000					100E1	57kb in gene (9th intron)	56.6	50	53.3	-5.80426			-11.4444			-8.63478
BG02289 (B)	Protein tyrosine phosphatase 10D	Ptp10D	CG1817					10D1	750bp in gene (1st intron)	49.75	49.5556	49.6471	-10.7917			-5.97635			-8.4161
BG02291 (B)	CG14059	CG14059	CG14059					73 E4	1.2kb 5'	60	63.4	61.7	-2.40426			1.95556			-0.23478
BG02292 (B)	Unknown							2F5		52.2	47.015	50.0556	-13.6014			-9.09168			-11.0907
BG02294 (B)	easily shocked/Proteasome 28kD subunit 1	eas	CG3525	Pros28.1	CG3422			14B7	10bp in/750bp 3'	63.2222	59.6	61.3158	-6.40278			-1.65			-4.50239
BG02295 (B)	Unknown							8F9		51.9	55.2	53.55	-13.9014			-0.906673			-7.59622
BG02297 (B)	escargot	esg	CG3758					35D1	200bp 5'	55.6	57.78	56.6316	-11.166			3.17535			-4.32398
BG02299 (B)	No Sequence									57.2	57.3333	57.2632	-4.175			-5.17731			-4.67368
BG02306 (B)	CG10641/CG15168	CG10641	CG10641	CG15168	CG15168			37B8	10bp 5'/400bp 5'	54.6	52.8	53.7	-8.01702			-2.93469			-5.40417
BG02309 (B)	CG32796/terribly reduced optic lobes	CG32796	CG32796	trol	CG33950			3A3	105bp in gene (1st exon)/1kb 3'	54	42.5	48.25	-11.6207			-17.38			-14.6759
BG02311 (B)	No Sequence									57.4	50.375	54.2778	-5.41915			-7.54977			-6.24167
BG02312 (B)	sprint	spri	CG33175					9D3	450bp 5'	58.85	52.725	55.7875	-6.95137			-3.38167			-5.3587
BG02314 (B)	1.28	1.28	CG9397					42B1-3	293bp 5'	63.4	58.5	61.2222	-3.36596			3.89535			0.266664
BG02317 (B)	CG9650	CG9650	CG9650					7A3	2kb in gene (1st intron)	62.4	55	59.1111	-0.00426			-6.44444			-2.82367
BG02320 (B)	Toll	Tl	CG5490					97D2	1bp 5'	56.5556	50.7778	53.6667	-3.8322			-7.38889			-5.62199
BG02321 (B)	lethal(1)G0289/CG32679	l(1)G0289	CG2221	CG32679	CG32679			9B11-12	60bp in gene (1st exon)/250bp 3'	62	45.5	54.2353	-3.62069			-14.38			-8.69064
BG02326 (B)	No Sequence									70.6667	62.4	66.3158	5.04598			2.52			3.38986
BG02327 (B)	pipsqueak	psq	CG2368					47A13	11kb in gene (3rd intron)	53	62	57.7647	-12.6207			2.12			-5.16122
BG02330 (B)	No Sequence									66.4	59.6	63	5.025			-2.91064			1.06316
BG02334 (B)	longitudinals lacking	lola	CG12052					47A12	1.6kb in gene (1st intron)	64.2222	50.2	56.8421	-1.39847			-9.68			-6.08382
BG02335 (B)	No Sequence									66	44.8	55.4	0.37931			-15.08			-7.52593
BG02337 (B)	No Sequence									60	50.6667	55.3333	-5.62069			-9.21333			-7.5926
BG02339 (B)	CG13334/CG13333	CG13334	CG13334	CG13333	CG13333			50B1	350 bp 5'/850bp 3'	60.3333	54.5556	57.4444	-2.07093			-6.88888			-4.49034
BG02340 (B)	CG13334/CG13333	CG13334	CG13334	CG13333	CG13333			50B1	350 bp 5'/850bp 3'	69.6	42.3333	56.6842	10.7277			-18.9116			-3.39912
BG02341 (B)	GlcAT-P/CG6199	GlcAT-P	CG6207	CG6199	CG6199			68B1	350bp in gene (1st intron)/1kb 3'	63.8	59.8	61.8	3.25833			4.26809			3.73684
BG02342 (B)	No Sequence									59	56	57.6667	-6.62069			-3.88			-5.25926
BG02345 (B)	Guanine nucleotide exchange factor 64C/CG15876	Gef64C	CG32239	CG15876	CG15876			64B13	400bp 5'/1.9kb 3'	56.8	54.2	55.5	-8.82069			-5.68			-7.42593
BG02346 (B)	6-phosphofructo-2-kinase	Pfrx	CG3400					18C8	2.5kb in gene (2nd intron)	58.675	44.3889	51.4969	-7.12636			-11.7178			-9.64931
BG02348 (B)	Heat shock protein 23	Hsp23	CG4463					67B3	230bp 5'	65.1704	48.7696	57.0895	0.863089			-9.18148			-4.16951
BG02350 (B)	extra macrochaetae	emc	CG1007					61C9	50bp 5'	67.2	59.6	63.4	-3.75833			-3.48696			-3.70638
BG02351 (B)	No Sequence									67.5556	49.2	57.8947	1.93487			-10.68			-5.03119
BG02354 (B)	escargot	esg	CG3758					35D1-2	200bp 5'	63.8889	60.2	61.9474	1.48463			-1.24444			0.012587
BG02355 (B)	dally	dally	CG4974					66E1	40bp 5'	41.2	47.6667	44.2632	-17.6723			-13.5782			-15.8202
BG02356 (B)	dally	dally	CG4974					66E1	40bp 5'	66.5	71.2	68.85	5.18085			9.56			7.36546
BG02358 (B)	bn integrin	betaInt-nu	CG1762					39A1	700bp 5'	68.8	58	63.4	2.03404			3.39535			2.44444
BG02359 (B)	innexin 7/innexin 2	inx7	CG2977	inx2	CG4590			6E4	11.7kb in gene (3rd intron)/400bp 5'	63	49.6667	56.6842	4.12766			-11.5782			-3.39912
BG02361 (B)	brother of odd with entrails limited	bowl	CG10021					24C3	30bp 5'	66.4	54.6	60.5	7.52766			-6.6449			0.416667
BG02362 (B)	bruno-3	bru-3	CG12478					70C2	700bp 5'	46.4	43	44.7	-12.4723			-18.2449			-15.3833
BG02365 (B)	Malic enzyme	Men	CG10120					87C7	2.5kb in gene (3rd exon)	68	41.2	54.6	9.12766			-20.0449			-5.48333
BG02368 (B)	CG17574	CG17574	CG17574					49D6	1.9kb in gene (2nd intron)	68.8	47.3333	58.6316	3.17931			-12.5467			-4.29435
BG02369 (B)	Unknown							99E4		50.8	60	55.1579	-9.74167			4.46809			-2.90527
BG02372 (B)	Unknown							100D1		54.8	63.33	58.8421	-11.966			8.72535			-2.11345
BG02376 (B)	No Sequence									33.75	48.7778	41.7059	-25.1223			-12.4671			-18.3775
BG02377 (B)	CG14478	CG14478	CG14478					54B16	20bp in gene (1st exon)	51.2	56	53.4737	-10.1192			-5.64			-8.01086
BG02380 (B)	Laminin A	LanA	CG10236					65A9	150bp 5'	60.4	62	61.1111	-6.36596			7.39535			0.155554
BG02384 (B)	Tob/CG8958	Tob	CG9216	CG8958	CG8958			14A8	5.5kb in gene (1st intron)/350 3'	59	40.2	49.6	-1.54167			-15.3319			-8.46316
BG02386 (B)	Sema-5c	Sema-5c	CG5661					68F2	75bp 5'	62.44	59.33	60.8889	-4.32596			4.72535			-0.06667
BG02387 (B)	CG16708/CG31542	CG16708	CG16708	CG31542	CG31542			83A	50bp 5'/1.1kb 5'	66.4	61.4444	64.0526	6.01225			3.27777			4.76397
BG02388 (B)	CG9171/CG14005	CG9171	CG9171	CG14005	CG14005			25F5	1.1kb in gene (2nd intron)/1.4kb 3'	52.6	47	49.8	-7.94167			-8.53191			-8.26316
BG02391 (B)	neuralized	neur	CG11988					85C3	5.7kb in gene (1st intron)	49	48.4286	48.5257	-14.7269			-8.24313			-11.6947
BG02393 (B)	Unknown							34A5		34.2	41.6	37.9	-26.3417			-13.9319			-20.1632
BG02395 (B)	Unknown							2B17		72.0567	63.0411	67.6389	6.25532			6.93444			6.49269		x
BG02398 (B)	CG41475/folded gastrulation	CG41475	CG41475	fog	CG9559			20E1-F1	16kb in gene (3rd intron)/200bp 5'	59.2	53.4	56.3	-7.56596			-1.20465			-4.65556
BG02400 (B)	6-phosphofructo-2-kinase	Pfrx	CG3400					18C8	2.5kb in gene (2nd intron)	57.4	43.8889	51	-1.47234			-17.356			-9.08333
BG02406 (B)	6-phosphofructo-2-kinase	Pfrx	CG3400					18C8	2.5kb in gene (2nd intron)	53.8	41.8889	48.1579	-6.58776			-16.2778			-11.1308
BG02412 (B)	CG8062	CG8062	CG8062					18C2	60bp 5'	55	52.4	53.7	-11.766			-2.20465			-7.25556
BG02413 (B)	No Sequence									51	54.6	52.8	-7.87234			-6.6449			-7.28333
BG02414 (B)	Unknown							6D8		71.8	64.4	68.1	-4.4			2.31304			-1.3375
BG02415 (B)	capricious	caps	CG11282					70A3	150bp 5'	52.4	55.2222	53.7368	-10.0043			-6.22222			-8.19794
BG02416 (B)	Heat shock protein cognate 3	Hsc70-3	CG4147					10E4	1.45kb in gene (2nd intron)	52.75	53	52.8889	-6.12234			-8.2449			-7.19444
BG02418 (B)	No Sequence									57.2	52.4	54.8	-9.56596			-2.20465			-6.15556
BG02419 (B)	escargot	esg	CG3758					35D1	1kb 5'	56.6	53.33	55.0526	-10.166			-1.27465			-5.90293
BG02420 (B)	CG5946/CG11597	CG5946	CG5946	CG11597	CG11597			68E1	2.15kb in gene (2nd intron)/250bp 5'	67.5889	57.9929	63.275	6.65848			-0.5931			3.50115
BG02422 (B)	No Sequence									68.2	52.5	61.2222	7.65833			-3.03191			3.15906
BG02423 (B)	CG3774/CG3599	CG3774	CG3774	CG3599	CG3599			5E1	400bp in gene (1st exon)/1kb 5'	65.6	55.4	60.5	-1.16596			0.795349			-0.45556
BG02434 (B)	No Sequence									58.6	57.11	57.8947	-8.16596			2.50535			-3.06082
BG02436 (B)	No Sequence									58.6667	49.8	54	-6.95402			-10.08			-8.92593
BG02437 (B)	Unknown							3D3		68.6	51.8	60.2	2.97931			-8.08			-2.72593
BG02439 (B)	CG32556/CG8188	CG32556	CG32556	CG8188	CG8188			16C1	300bp 5'/950bp 3'	61	56.5714	59.1765	-0.375			-5.93921			-2.76037
BG02440 (B)	dally	dally	CG4974					66E1	40bp 5'	61.4	48.8	55.1	-4.22069			-11.08			-7.82593
BG02444 (B)	sprint	spri	CG33175					9D3	37.5kb in gene (3rd intron)	64	49.33	57.0526	-2.76596			-5.27465			-3.90293
BG02447 (B)	No Sequence									61.7	62.9	62.3	-2.02688			6.22831			2.0795
BG02448 (B)	No Sequence									63.8	50.875	52.1389	-1.03673			-5.7967			-8.08163
BG02450 (B)	gamma-glutamyl carboxylase/CG13928	GC	CG13927	CG13928	CG13928			62A9	950bp in gene (1st intron)/27bp in gene (1st exon)	61.6	45	53.7368	1.05833			-10.5319			-4.32632
BG02452 (B)	No Sequence									58	49.2222	53.8421	-7.62069			-10.6578			-9.08382
BG02454 (B)	CG1631	CG1631	CG1631					19C4	1.9kb 3'	63.8	67.7778	65.6842	-1.82069			7.89778			2.75828
BG02456 (B)	Unknown							57E1		52	48.8	50.3158	-13.6207			-11.08			-12.6101
BG02457 (B)	chameau/mir-275	chm	CG5229					27F4	1.7kb 3'/1.8kb 5'	51.4444	44.4	47.7368	-7.4279			-16.8449			-12.3465
BG02459 (B)	A3-3	A3-3	CG11405					1E5	8.6kb in gene (4th exon)	64.25	48.75	56.5	-1.37069			-11.13			-6.42593
BG02461 (B)	escargot	esg	CG3758					35D1	250bp 5'	63.8	57.6	60.7	-1.82069			-2.28			-2.22593
BG02462 (B)	CG6301	CG6301	CG6301					53D11	1.4kb 3'	57.4444	62.6	60.1579	-4.95982			1.15556			-1.77689
BG02464 (B)	lamina ancestor/CR32420/CR32421	lama	CG10645			CR32421	CR32421	64C13	330bp in gene (1st intron)/730bp 5'/1.03kb 3'	69.8	50.4	60.1	4.17931			-9.48			-2.82593
BG02465 (B)	mir-14							45F1	480bp 3'	68.8	60.9429	65.3618	5.30215			-0.252464			2.93038
BG02466 (B)	No Sequence									51.6	50.2222	50.9474	-9.775			-12.2884			-10.9895
BG02469 (B)	Laminin A	LanA	CG10236					65A9	150bp 5'	52.4	54.22	53.2632	-14.366			-0.38465			-7.6924
BG02469 (B)	Laminin A	LanA	CG10236					65A9	150bp 5'	54.4	56.3333	55.3158	-10.4367			-1.27537			-6.02105
BG02470 (B)	CG8963/Apaf-1-related-killer	CG8963	CG8963	Ark	CG6829			53E4	120bp in gene (1st exon)/600bp 5'	66.7679	60.8889	63.3199	3.27001			-0.306429			0.888469
BG02471 (B)	defective proboscis extension response	dpr	CG13439					57B1	400bp 5'	71.2	51.8	61.5	5.57931			-8.08			-1.42593
BG02472 (B)	No Sequence									53.4	45.4	49.4	-5.47234			-15.8449			-10.6833
BG02473 (B)	Lk6	Lk6	CG17342					86E18	740bp in gene (1st exon)	66.8	50	58.8421	1.17931			-9.88			-4.08382
BG02474 (B)	No Sequence									72.4	63.6	68	-3.8			1.51304			-1.4375
BG02479 (B)	Syt7/Rad23	Syt7	CG2381	Rad23	CG1836			102B3	650bp 5'/950bp 5'	64.2	59.6	61.9	-1.42069			-0.28			-1.02593
BG02480 (B)	No Sequence									62.89	58.44	60.6667	-3.87596			3.83535			-0.28889
BG02486 (B)	No Sequence									64.25	55.8	59.5556	5.37766			-5.4449			-0.52777
BG02487 (B)	Unknown							12D1		.	19.75	19.75	.			-41.5			-46.0682
BG02489 (B)	CG34044	CG34044	CG34044					87F12	821bp5'	60.4	49.2222	55.1053	1.52766			-12.0227			-4.97807
BG02490 (B)	CG3563/effete	CG3563	CG3563	eff	CG7425			88D2	300bp in gene (1st exon)/700bp 5'	70.6	59.6667	65.421	-0.35833			-3.42029			-1.68533
BG02491 (B)	Unknown							3E6		69.6	54	62.2105	3.97931			-5.88			-0.7154
BG02492 (B)	No Sequence									58.4	48.2	53.3	-8.36596			-6.40465			-7.65556
BG02493 (B)	CG17149/CG13813	CG17149	CG17149	CG13813	CG13813			77A3	150bp 3'/1.3kb 5'	57.8	57.2222	57.5263	-1.07234			-4.02268			-2.55701
BG02495 (B)	ade5/BG12717	ade5	CG3989	CG12717	CG12717			11B16	190bp 5'/550bp 5'	55.56	55.6	55.5789	-11.206			0.995349			-5.37661
BG02497 (B)	mushroom-body expressed	mub	CG7437					79A2	1.1 kb in gene (1st intron)	19.6667	39.6	30.1579	-51.2917			-23.487			-36.9485
BG02498 (B)	Darkener of apricot	Doa	CG33553					98F2	3.5kb in gene (4th intron)	64.4	49.25	57.6667	5.52766			-11.9949			-2.41666
BG02499 (B)	mushroom body defect/CG35299	mud	CG12047	CG32599	CG32599			12E5	20bp in gene (1st exon)/1.5kb 3'	49.2222	59.2	54.4737	-11.3194			3.66809			-3.58948
BG02501 (B)	longitudinals lacking	lola	CG12052					47A11	8.2kb in gene (2nd intron)	45.25	50	47.625	-17.1543			-11.4444			-14.3098
BG02502 (B)	No Sequence									64.6	49.6	57.1	5.72766			-11.6449			-2.98333
BG02503 (B)	No Sequence									74.2	54.7778	65	15.3277			-6.46712			4.91667
BG02505 (B)	No Sequence									68.8	52.3	60.55	9.093			-6.0884			1.47676
BG02508 (B)	Unknown							25C6		57.2	53	55.1	-1.67234			-8.2449			-4.98333
BG02509 (B)	CG6301	CG6301	CG6301					53D11	1.4kb 3'	67.6667	60	63.6316	7.27891			1.83333			4.34292
BG02510 (B)	chameau	chm	CG5229					27F4	1.15kb 3'	59.6	46	54.4	-6.20137			-11.6087			-6.7462
BG02511 (B)	No Sequence									59.2	47.11	53.4737	-7.56596			-7.49465			-7.48188
BG02512 (B)	1.28	1.28	CG9397					42B1-3	383bp 5'	58.2	58.1111	58.1579	-0.67234			-3.13379			-1.92544
BG02513 (B)	1.28	1.28	CG9397					42B1-3	383bp 5'	65.3333	61.7778	63.5556	-0.28736			1.89778			0.629634
BG02515 (B)	CG32425	CG32425	CG32425					77C6	12.5kb in gene (2nd exon)	63.8	47.6	55.7	4.92766			-13.6449			-4.38333
BG02518 (B)	CG8920/CG13871	CG8920	CG8920	CG13871	CG13871			56F16	13kb in gene (1st intron) /200bp 3'	65.2222	54	59.3158	6.34988			-7.2449			-0.76754
BG02519 (B)	No Sequence									67.6	53.4	60.5	8.72766			-7.8449			0.416667
BG02520 (B)	Vacuolar H+ ATPase 16kD subunit	Vha16	CG3161					42C1	1803bp in(intron2)	61.7556	52.7	59.0158	1.65981			-8.94			-1.76815
BG02523 (B)	lamina ancestor/CR23420/CR23421	lama	CG10645			CR23421	CR23421	64C3	150bp in gene (1st exon)/400bp 5'/700bp 3'	65.4	51.4444	58.7895	6.52766			-9.80046			-1.29386
BG02524 (B)	CG12418/CG12802	CG12418	CG12418	CG12802	CG12802			85E14	500bp 5'/1kb 5'	66.4	54	60.8889	-0.36596			-0.60465			-0.06667
BG02527 (B)	CG10777/CG10778	CG10777	CG10777	CG10778	CG10778			7C4	10bp 5'/350bp 5'	62.2	62.4	62.3	3.32766			1.1551			2.21667
BG02528 (B)	CG10777/CG10778	CG10777	CG10777	CG10778	CG10778			7C4	10bp 5'/350bp 5'	60.2	55.8	58	1.32766			-5.4449			-2.08333
BG02529 (B)	No Sequence									60.875	50.9	55.9778	-2.77883			-4.16828			-3.53158
BG02531 (B)	No Sequence									73	53.2	63.1	14.1277			-8.0449			3.01667
BG02534 (B)	No Sequence									59.6	60	59.7647	3.32			0.652174			2.01471
BG02536 (B)	Unknown							32E1		58	48.2	53.1	-0.87234			-13.0449			-6.98333
BG02537 (B)	1.28	1.28	CG9397					42B1-3	339bp 5'	69.3333	64.6	66.8421	7.95833			2.08936			4.90527
BG02538 (B)	CG32541	CG32541	CG32541					17F3	50bp 5'	9.8	6.4	8.1	-49.0723			-54.8449			-51.9833
BG02539 (B)	Basigin	Bsg	CG31605					28E4	5kb in gene (1st intron)	65.2	57.4	61.3	-1.56596			2.79535			0.344444
BG02540 (B)	Unknown							55C4		47.4	49	48.2	-11.4723			-12.2449			-11.8833
BG02542 (B)	neuralized	neur	CG11988					85C3	5.7kb in gene (1st intron)	55.75	45.4	50	-4.63776			-12.7667			-9.28866
BG02543 (B)	CG1631	CG1631	CG1631					19C4	1.9kb 3'	60.25	48	53.7647	-6.51596			-6.60465			-7.19085
BG02546 (B)	No Sequence									59.2	44.75	52.7778	-7.56596			-9.85465			-8.17778
BG02547 (B)	Unknown							99A1		71.4	58.4	64.9	12.5277			-2.8449			4.81667
BG02550 (A)	Vacuolar H+ ATPase 16kD subunit	Vha16	CG3161					42C1	2kb in gene	69.4	52.7778	61.5263	18.32			0.033098			9.63972		x
BG02551 (B)	retinal degeneration B/Yolk protein 3	rdgB	CG11111	Yp3	CG11129			12C1	10bp 5'/1.6kb 3'	53.4	64.7778	58.7895	-6.98776			6.61111			-0.49919
BG02552 (B)	No Sequence									41	47.8	44.4	-21.4043			-13.6444			-17.5348
BG02553 (B)	Unknown							6E1		60.6	59.75	60.2222	-6.16596			5.14535			-0.73334
BG02554 (B)	mushroom-body expressed	mub	CG7437					79A2	25bp 5'	55	53.4	54.2	-15.9583			-9.68696			-12.9064
BG02555 (B)	escargot	esg	CG3758					35D1	105bp 5'	58.6	60.4	59.5	2.32			1.05217			1.75
BG02556 (B)	CG3020	CG3020	CG3020					71B2	900bp 5'	63.4	57.6	60.5	4.52766			-3.6449			0.416667
BG02560 (B)	CG9674/nudC	CG9674	CG9674	nudC	CG9710			73D1	30bp5'/650bp 5'	52.6	52.25	52.4444	-6.27234			-8.9949			-7.63889
BG02563 (B)	capricious	caps	CG11282					70A3	200bp5'	66.75	55.4	60.4444	7.87766			-5.8449			0.361107
BG02564 (B)	Tob/CG9216	Tob	CG9214	CG9216	CG9216			14A8-9	300bp 5'/1.4kb 3'	71.8889	56.5556	64.2222	11.5011			-1.61111			4.93356
BG02565 (B)	b4GalNAcTA/CG8531	beta4GalNAcTA	CG8536	CG8531	CG8531			50 E6	13bp in gene(exon1)/256bp 3'	67	46.5	57.8889	1.37931			-13.38			-5.03704
BG02566 (B)	Calreticulin/Spermidine Synthase	Crc	CG9429	SpdS	CG8327			85E1	100bp in gene (1st exon)/900bp 5'	56	58	56.8889	-10.766			3.39535			-4.06667
BG02567 (B)	Unknown							75B7		48	47.8	47.9	-10.8723			-13.4449			-12.1833
BG02570 (B)	Sema-1a	Sema-1a	CG18405					29E2	1.3kb in gene (2nd exon)	61.8	38.4	50.1	2.92766			-22.8449			-9.98333
BG02572 (B)	Unknown							47A13		40	39.2	39.6	-22.617			-16.5347			-19.5042
BG02573 (B)	CG31163/CG5740	CG31163	CG31163	CG5740	CG5740			94A2	600bp in gene (1st intron)/1.1kb 3'	52.5556	57.6	55.2105	-10.0615			1.86531			-3.89364
BG02574 (B)	No Sequence									74.4	49.3333	62.5263	8.77931			-10.5467			-0.39961
BG02578 (B)	No Sequence									67.6	67.6	67.6	-8.6			5.51304			-1.8375
BG02579 (B)	partner of paired	ppa	CG9952					59A2	130bp 5'	69.8	49.2	59.5	10.9277			-12.0449			-0.58333
BG02580 (B)	Sir2/DnaJ homolog	Sir2	CG5216	DnaJ-H	CG9828			34A7	1.4kb in gene (1st exon)/900bp 5'	58.6	60	59.3	2.32			0.652174			1.55
BG02582 (B)	No Sequence									62.1111	45.8889	54	3.23877			-15.356			-6.08333
BG02583 (B)	No Sequence									68.1429	47.5714	57.8571	9.27052			-13.6735			-2.22619
BG02584 (B)	No Sequence									54.2	56	55.1	-4.67234			-5.2449			-4.98333
BG02585 (B)	No Sequence									53.8889	54.2	54.0526	-4.98345			-7.0449			-6.0307
BG02587 (B)	neuralized	neur	CG11988					85C3	5.7kb in gene (1st intron)	67.8	62	64.9	-1.825			0.75			-0.91818
BG02590 (B)	bicoid-interacting protein 3	bin3	CG8276					42A13	6kb in gene (1st intron)	69.4	46.1111	58.3684	10.5277			-15.1338			-1.71491
BG02591 (B)	No Sequence									65.2	55.4	60.3	8.92			-3.94783			2.55
BG02596 (B)	No Sequence									63.125	53.5667	58.1706	-1.79034			-8.59927			-5.42427
BG02601 (B)	CG14782/CG14781	CG14782	CG14782	CG14781	CG14781			2B1	75bp in gene (1st intron)/140bp 3'	56.4	46.2	51.3	-6.21702			-9.53469			-7.80417
BG02602 (B)	CG14782/CG14781	CG14782	CG14782	CG14781	CG14781			2B1	75bp in gene (1st intron)/140bp 3'	67.4	59.8889	63.8421	-2.225			-1.36111			-1.97607
BG02605 (B)	scalloped/CG8509	sd	CG8544	CG8509	CG8509			13F1	450bp 5'/900bp 3'	53.8	60.6	57.2	-8.81702			4.86531			-1.90417
BG02609 (B)	mir-14							45F1	480bp 3'	68.6	46.6	57.6	9.72766			-14.6449			-2.48333
BG02610 (B)	Unknown							11B1		60.8	54.5556	57.8421	1.92766			-6.68934			-2.24122
BG02615 (B)	No Sequence									56.3333	48.7778	52.5556	-6.28369			-6.95691			-6.54861
BG02617 (B)	escargot	esg	CG3758					35D1-2	100bp 5'	69.4	53.8	61.6	-0.225			-7.45			-4.21818
BG02620 (B)	Hormone receptor-like in 46	Hr46	CG33183					46F7	5kb in gene (1st intron)	66	43.4	54.7	7.12766			-17.8449			-5.38333
BG02624 (B)	CG9650	CG9650	CG9650					7A3	2.7kb in gene (1st intron)	57.8	45	51.4	-1.07234			-16.2449			-8.68333
BG02626 (B)	A3-3	A3-3	CG11405					1E5	8.6kb in gene (4th exon)	55.6	49.8	52.7	-7.01702			-5.93469			-6.40417
BG02630 (B)	alan shepard	alan-shepard	CG32423					64C9	30kb in gene (4th exon)	68	52.6667	60.7368	6.68085			-8.97333			-0.7477
BG02631 (B)	Unknown							55C4		60.4444	47.3	53.5263	-0.87471			-14.34			-7.95822
BG02639 (B)	No Sequence									61	65.25	62.8889	4.72			5.90217			5.13889
BG02640 (B)	Checkpoint suppressor homologue	CHES-1-like	CG12690					7B6	250bp 5'	59.2	50.8889	55.2632	-6.42069			-8.99111			-7.66277
BG02642 (B)	tramtrack	ttk	CG1856					100D1	11.8kb in gene (2nd intron)	50.2	49.8	50	-6.08			-9.54783			-7.75
BG02643 (B)	CG13791	CG13791	CG13791					28B1	1.5kb 3'	56.8	50.8	53.8	0.52			-8.54783			-3.95
BG02644 (B)	Fkbp13/CG10496	Fkbp13	CG9847	CG10496	CG10496			57E6	400bp in gene (1st intron)/1.4kb 3'	70	65.6	67.6842	13.72			6.25217			9.93421		x
BG02645 (B)	escargot	esg	CG3758					35D2	750bp 3'	62.4	61.3333	61.8947	6.12			1.9855			4.14474
BG02646 (B)	Calreticulin/Spermidine Synthase	Crc	CG9429	SpdS	CG8327			85E1	100bp in gene (1st exon)/900bp 5'	48.8889	45.8	47.2632	-7.39111			-13.5478			-10.4868
BG02647 (B)	No Sequence									64.2	61.6	62.9	7.92			2.25217			5.15
BG02650 (B)	Unknown							53C4		64	59.5556	61.8947	7.72			0.207734			4.14474
BG02651 (B)	Unknown							76A1		51.2	44.2222	47.8947	-5.08			-15.1256			-9.85526
BG02653 (B)	partner of paired	ppa	CG9952					59A2	130bp 5'	60.1111	55.6	57.7368	-0.43056			0.068085			-0.32632
BG02661 (B)	CG6301	CG6301	CG6301					53D11	1.4kb 3'	64.8	50.6	57.7	8.52			-8.74783			-0.05
BG02663 (B)	No Sequence									70.2222	61	65.3684	13.9422			1.65217			7.61842
BG02665 (B)	No Sequence									63	60.8889	62	6.72			1.54106			4.25
BG02667 (B)	CG9238	CG9238	CG9238					70E2	40bp 5'	58.6	55.3333	57.0526	2.32			-4.0145			-0.69737
BG02670 (B)	Unknown							100D1		57.1111	60.8	59.0526	0.83111			1.45217			1.30263
BG02671 (B)	No Sequence									60.6	58.4	59.5	4.32			-0.94783			1.75
BG02673 (B)	CG10990	CG10990	CG10990					12B4	8kb in gene (3rd intron)	64.6	53.2	58.9	8.32			-6.14783			1.15
BG02676 (B)	CG10990	CG10990	CG10990					12B4	8kb in gene (3rd intron)	57.6	47.6	52.6	1.32			-11.7478			-5.15
BG02679 (B)	wing blister	wb	CG15288					35A3	750bp 5'	65	66.2	65.6	8.72			6.85217			7.85		x
BG02680 (B)	escargot	esg	CG3758					35D1	200bp 5'	53	57	55	-7.38776			-1.16667			-4.28866
BG02682 (B)	patched	ptc	CG2411					44D5	240bp 5'	58.8	44.8	51.8	-1.74167			-10.7319			-6.26316
BG02683 (B)	CG33158/argos	CG33158	CG33158	argos	CG4531			73A2	64kb in gene (3rd intron)/300bp 5'	62.7778	54.6	58.4737	2.39003			-3.56667			-0.81498
BG02689 (B)	6-phosphofructo-2-kinase	Pfrx	CG3400					18C8	2.5kb in gene (2nd intron)	61.2	42.1111	52.1579	0.812245			-16.0556			-7.13077
BG02690 (B)	CG14478/roadblock	CG14478	CG14478	robl	CG10751			54B16	750bp in gene (1st intron)/1.3kb 3'	53	37.2	45.1	-7.38776			-20.9667			-14.1887
BG02693 (B)	roughest/CG3603	rst	CG4125	CG3603	CG3603			3C3	1.6kb 3'/1.65kb 3'	62.6	62	62.3	2.21224			3.83333			3.01134
BG02696 (B)	escargot	esg	CG3758					35D2	30bp 5'	49.8	47	48.4	-10.5878			-11.1667			-10.8887
BG02698 (B)	escargot	esg	CG3758					35D1-2	100bp 5'	57.4	56.75	57.1111	-3.14167			1.21809			-0.95205
BG02702 (B)	No Sequence									73	69.5	71.25	12.6122			11.3333			11.9613		x
BG02707 (B)	escargot	esg	CG3758					35D1-2	100bp 5'	66.8	57.1111	62.2105	10.52			-2.23672			4.46053
BG02708 (B)	GUK-holder/CG5454/deoxyribonucleoside kinase	gukh	CG31043	CG5454	CG5454	dnk	CG5452	91E2	100bp in gene (1st exon)/500bp 5'/1.4kb 3'	58.2	56.75	57.5556	-2.34167			1.21809			-0.5076
BG02712 (B)	CG2865	CG2865	CG2865					2F5	800bp 5'	64.5333	56.6	64.2526	3.60292			-5.04			4.47878		x
BG02713 (B)	No Sequence									49	35.4444	42.2222	-21.9583			-27.6425			-24.8842
BG02715 (B)	nebbish/fledgling of Klp38B	neb	CG10718	fok	CG10746			38B4	9.7kb in gene (1st intron)/250bp 5'	60.2	60.4444	60.3158	3.92			1.09661			2.56579
BG02717 (B)	No Sequence									62	43.8	52.9	5.72			-15.5478			-4.85
BG02719 (B)	1.28	1.28	CG9397					42B1-3	383bp 5'	47.4	51	49.1053	-13.1417			-4.53191			-8.9579
BG02720 (B)	bicoid-interacting protein 3	bin3	CG8276					42A13	5kb in gene (1st intron)	65.2	56.6	60.9	4.65833			1.06808			2.83684
BG02723 (B)	No Sequence									63	44.1111	54.0526	2.45833			-11.4208			-4.01053
BG02724 (B)	High mobility gourp protein D	HmgD	CG17950					57F10	700bp in gene (2nd exon)	65.25	.	65.25	4.86224			.			5.96134
BG02725 (B)	No Sequence									61.5	38.8	48.8889	-9.45833			-24.287			-18.2175
BG02726 (B)	1.28	1.28	CG9397					42B1-3	383bp 5'	67.1111	67	67.0588	5.73611			4.48936			5.12198
BG02727 (B)	escargot	esg	CG3758					35D1	130bp 5'	41.8	64.75	52	-18.5878			6.58333			-7.28866
BG02728 (B)	CG18490/CG7600	CG18490	CG18490	CG7600	CG7600			68B2	1.3kb in gene (1st intron)/1.7kb 3'	63	48.6	55.8	4.12766			-12.6449			-4.28333
BG02731 (B)	longitudinals lacking	lola	CG12052					47A12	1.6kb in gene (1st intron)	57.7778	59.5	58.5882	1.49778			0.152174			0.83824
BG02733 (B)	No Sequence									64.4	54.7778	59.8421	5.52766			-6.46712			-0.24122
BG02735 (B)	polychaetoid	pyd	CG31349					85B6	2.25kb in gene (1st intron)	69.8	38.6	54.2	10.9277			-22.6449			-5.88333
BG02736 (B)	No Sequence									65.4	49.4286	58.8235	4.025			-13.0821			-3.11331
BG02737 (B)	Ecdysone-induced protein 75B	Eip75B	CG8127					75B1	88.3kb in gene (3rd intron)	57.6	57.4	57.5	1.32			-1.94783			-0.25
BG02745 (B)	CG14411/CG14408	CG14411	CG14411	CG14408	CG14408			12F5	15bp in/600bp 5'	62.6	47.5714	56.4118	2.05833			-7.96048			-1.6514
BG02747 (B)	rutabaga/CG14408	rut	CG9533	CG14408	CG14408			12F4	100bp 5'/1.1kb 3'	59	31.75	46.8889	-1.54167			-23.7819			-11.1743
BG02749 (B)	No Sequence									60.8	49.8	55.3	0.258333			-5.73191			-2.76316
BG02754 (B)	No Sequence									68	53.2222	61	7.45833			-2.30969			2.93684
BG02755 (B)	Unknown							19F1		70.4	53.2	61.8	9.85833			-2.33191			3.73684
BG02758 (B)	No Sequence									66	41.4	53.7	5.45833			-14.1319			-4.36316
BG02760 (B)	No Sequence									65.4444	49.6667	57.5556	4.90277			-5.86524			-0.5076
BG02762 (B)	terribly reduced optic lobes	trol	CG33950					3A4	28kb in gene (7th intron)	69	60.2	64.6	7.68085			-1.44			3.11546
BG02767 (B)	CG9030	CG9030	CG9030					13A1	1.5kb in gene (4th exon)	56.4	48.5	52.8889	-4.14167			-7.03191			-5.17427
BG02777 (B)	innexin 7/innexin 2	inx7	CG2977	inx2	CG4590			6E4	11.5kb in gene (3rd intron)/200bp 5'	53.2	44.2222	48.9474	-8.11915			-17.4178			-12.5372
BG02778 (B)	No Sequence									60.2	44.8889	52.9474	-1.11915			-16.7511			-8.53717
BG02779 (B)	No Sequence									56.5	61	59	-4.81915			-0.64			-2.48454
BG02780 (B)	CG9171/CG14005	CG9171	CG9171	CG14005	CG14005			25F5	15bp in gene (1st exon)/300bp 3'	56.7	57.7	57.2	-4.61915			-3.94			-4.28454
BG02783 (B)	CG9171/CG14005	CG9171	CG9171	CG14005	CG14005			25F5	14bp in gene (1st exon)/300bp 3'	52.6	55.8889	54.1579	-8.71915			-5.75111			-7.32665
BG02785 (B)	dacapo	dap	CG1772					46A1	550bp 5'	62.6	42.2	52.4	-8.35833			-20.887			-14.7064
BG02786 (B)	bicoid-interacting protein 3	bin3	CG8276					42A13	6kb in gene (1st intron)	67.1	57.1	62.1	5.78085			-4.54			0.61546
BG02787 (B)	Sequence-specific single-stranded DNA-binding protein/CG7985	Ssdp	CG7187	CG7985	CG7985			90F7	110bp in gene (1st exon)/800 bp 5'	57.5	49.4	53.45	-3.81915			-12.24			-8.03454
BG02796 (B)	CG9171/CG14005	CG9171	CG9171	CG14005	CG14005			25F5	15bp in gene (1st exon)/300bp 3'	57.75	54.6	56	-3.56915			-7.04			-5.48454
BG02797 (B)	No Sequence									60.9	63	61.95	-0.41915			1.36			0.46546
BG02798 (B)	No Sequence									66.2	57.8	62	4.88085			-3.84			0.51546
BG02802 (B)	No Sequence									68.2222	60.8889	64.5556	11.9422			1.54106			6.80556
BG02829 (B)	alan shepard	alan-shepard	CG32423					64C11	700bp in gene (1st intron)	59	58.4	58.7	-3.40426			-3.04444			-3.23478
BG02830 (B)	Lipid storage droplet-2	Lsd-2	CG9057					13A9	580bp 5'	37.2	42.8	40	-25.2043			-18.6444			-21.9348
BG02831 (B)	Unknown							6D8		54.6	59.6	57.1	-7.80426			-1.84444			-4.83478
BG02832 (B)	No Sequence									53	70.4	62.1579	-9.40426			8.95556			0.223107
BG02835 (B)	No Sequence									58.2	50	54.1	-4.20426			-11.4444			-7.83478
BG02841 (B)	No Sequence									63.8	.	63.8	1.39575			.			1.86522
BG02842 (B)	No Sequence									39.8	44.4444	42	-21.575			-18.0662			-19.9368
BG02843 (B)	No Sequence									63	57	60	0.595745			-4.44444			-1.93478
BG02844 (B)	CG11226	CG11226	CG11226					80A4	1.3kb 5'	63.8	53.4	58.6	1.39575			-8.04444			-3.33478
BG02846 (B)	No Sequence									57.6	58	57.7778	-4.80426			-3.44444			-4.157
BG02849 (B)	pxb	pxb	CG33207					89A1	100bp 5'	67	60.2	63.4211	4.59574			-1.24444			1.48627
BG02851 (B)	No Sequence									54.5556	51.2	52.7895	-7.8487			-10.2444			-9.14531
BG02860 (B)	No Sequence									.	47.8889	47.8889	.			-13.5556			-14.0459
BG02862 (B)	RNA-binding protein 9	Rbp9	CG3151					23C3	4.3kb in gene (3rd intron)	61.2222	59.75	60.5294	-1.18204			-1.69444			-1.40537
BG02864 (B)	Unknown							6D8		61.2	57.8	59.5	-1.20426			-3.64444			-2.43478
BG02865 (B)	Unknown							55C4		62.1111	59.2	60.5789	-0.29315			-2.24444			-1.35583
BG02870 (B)	No Sequence									60.8	46.4444	54	-0.575			-16.0662			-7.93684
BG02872 (B)	No Sequence									60.6	57.6667	59.2105	-1.80426			-3.77777			-2.72425
BG02873 (B)	No Sequence									73	54.6	63.8	10.5957			-6.84444			1.86522
BG02874 (B)	No Sequence									64.4	61.2222	62.8947	1.99575			-0.22222			0.959957
BG02875 (B)	No Sequence									60.3333	50	54.8947	-2.07093			-11.4444			-7.04004
BG02877 (B)	No Sequence									50.6	55.7778	53.0526	-15.0207			-4.10222			-9.8733
BG02878 (B)	No Sequence									63.2222	52.8	57.7368	-2.39847			-7.08			-5.18909
BG02879 (B)	No Sequence									54.8889	55.8	55.3684	-1.39111			-3.54783			-2.38158
BG02881 (B)	No Sequence									68.75	58.1111	63.1176	-2.20833			-4.97585			-3.98873
BG02882 (B)	No Sequence									60.4	56.2	58.3	-2.00426			-5.24444			-3.63478
BG02883 (B)	No Sequence									37.6	51.6	44.6	-23.775			-10.9106			-17.3368
BG02885 (B)	No Sequence									62.3333	53.4444	57.8889	-0.07093			-8			-4.04589
BG02888 (B)	No Sequence									67.4	39.8	53.6	4.99575			-21.6444			-8.33478
BG02889 (B)	No Sequence									42.8	39.4	41.1	-19.6043			-22.0444			-20.8348
BG02894 (B)	No Sequence									58.25	45.2222	51.3529	-7.37069			-14.6578			-11.573
BG02895 (B)	No Sequence									65.8	58.4	62.1	0.17931			-1.48			-0.82593
BG02897 (B)	No Sequence									72.4	62.6	67.5	9.99574			1.15556			5.56522
BG02898 (B)	No Sequence									56.4444	50.6667	53.5556	-4.93056			-11.844			-8.38128
