# Supplementary material for: Quantitative and Molecular Genetic Analyses of Mutations Increasing Drosophila Life Span
Source: PLoS Genet. 2010 Jul 29;6(7):e1001037. doi: 10.1371/journal.pgen.1001037 (PMC2912381; doi:10.1371/journal.pgen.1001037)
Supplement: Table S7 — Statistical analysis of gene expression data. The results of ANOVAs of gene expression are given for each probe set declared to be present, for three separate analyses. Entries in the columns are P-values and q-values for the main effects of genotype (G), sex (S) and genotype by sex (GS). The first six columns refer to the analysis including all genotypes, pooled across sexes. The next four columns refer to the analysis including all genotypes, separately for males and females. The next 14 columns refer to the analysis comparing each mutant line to the control. The colors in each column highlight probe sets that are significant, with the darker colors denoting the more stringent significance threshold, accounting for multiple tests. For the analyses of each probe set compared to the control, blue denotes down-regulation and pink indicates up-regulation. (4.49 MB XLS) [file pgen.1001037.s011.xls]

## Sheet: Gene expression analyses
Probe Set ID	P(G)	q(G)	P(GS)	q(GS)	P(S)	q(S)	P(G) Female	q(G) Female	P(G) Male	q(G) Male	P(G) pydBG00028	q(G) pydBG00028	P(G) mubBG00043	q(G) mubBG00043	P(G) crolBG00346	q crolBG00346	P(G) CG10990BG00495	q(G) CG10990BG00495	P(G) CG9238BG00761	q(G) CG9238BG00761	P(G) BG00817	q(G) BG00817	P(G) esgBG01042	q(G) esgBG01042	Symbol	Gene Name	CG	FlyBase ID	Cytogenetic Map Location
1622892_s_at	0.0974362	0.0125378	0.0543563	0.0215413	0.000168251	1.30843e-05	0.0412134	0.0141181	0.314461	0.0628603	0.0558035	0.205663	0.00883244	0.018014	0.192774	0.149216	0.124106	0.298135	0.0784726	0.187575	0.0951739	0.133669	0.07887	0.100321	CG33057	CG33057	CG33057	FBgn0053057	66C11
1622893_at	1.26586e-05	1.4081e-05	0.000863801	0.00118921	1.41234e-09	1.61605e-10	0.00457482	0.00366325	0.00107355	0.00197061	0.00537083	0.0782223	0.00824072	0.0173161	0.0177537	0.0460428	0.033753	0.176198	0.0783893	0.187575	0.164916	0.181101	0.0480968	0.0765956	IM3	Immune induced molecule 3	CG16844	FBgn0040736	55C4
1622894_at	5.33316e-05	4.14546e-05	0.00386832	0.00335447	7.28293e-14	1.9948e-14	0.0665738	0.0194896	0.00115503	0.00205493	0.00320993	0.0626926	0.00176737	0.00877575	0.0100202	0.0363962	0.00274472	0.0619476	0.00016487	0.0106396	0.00161473	0.0173073	0.00627798	0.0277767	CG15120	CG15120	CG15120	FBgn0034454	56D13--14
1622895_at	0.0107878	0.00216727	0.0442064	0.0186644	1.15896e-15	6.3142e-16	0.0664041	0.0194578	0.00731542	0.00543996	0.201262	0.357544	0.0244104	0.0299975	0.0949045	0.101168	0.15149	0.325498	0.577857	0.499374	0.346925	0.274869	0.0540273	0.0815901	CG32075	CG32075	CG32075	FBgn0052075	68A3--4
1622896_at	0.0144263	0.00272932	0.00238578	0.00238299	0.724357	0.04593	0.0274137	0.0108171	0.0205665	0.0102167	0.746233	0.615478	0.421316	0.181357	0.00239313	0.0214646	0.068706	0.23286	0.017056	0.0911101	0.00387978	0.0255687	0.0507361	0.0787183	CG13848	CG13848	CG13848	FBgn0038966	94A12--13
1622898_a_at	6.76748e-07	1.57057e-06	2.07291e-06	2.53622e-05	3.03981e-20	2.44259e-19	0.00018554	0.00068037	0.00118714	0.00208811	0.00642086	0.0836596	1.9291e-05	0.00263372	0.000557962	0.0139654	0.000395611	0.0269221	0.0299985	0.119184	0.0213599	0.0597572	0.000673741	0.0112869	mRpS10	mitochondrial ribosomal protein S10	CG4247	FBgn0038307	88E3
1622901_at	0.0344115	0.00543118	0.0780197	0.0280918	6.56035e-07	5.88857e-08	0.00796998	0.00508947	0.348434	0.0678321	0.990615	0.678302	0.321884	0.150199	0.933261	0.388346	0.134754	0.30948	0.683735	0.538806	0.684909	0.397785	0.105273	0.118424	CG9993	CG9993	CG9993	FBgn0034553	57B3
1622902_at	0.0364228	0.0056746	0.249451	0.066927	4.38347e-07	3.97951e-08	0.00025888	0.00079537	0.388624	0.0734214	0.0692848	0.224382	0.512297	0.208521	0.587067	0.294191	0.866867	0.641478	0.118457	0.231031	0.13082	0.159522	0.0443668	0.0730217	Pbprp5	Pheromone-binding protein-related protein 5	CG6641	FBgn0011283	28A4
1622903_s_at	0.000978067	0.000351178	0.0391429	0.0171233	2.4361e-15	1.17186e-15	0.0285409	0.0110782	0.00170512	0.0024657	0.00376983	0.0668445	0.0202806	0.0271642	0.0333726	0.0608942	0.741777	0.603018	0.212694	0.310542	0.826799	0.441053	0.844621	0.385546	CG1841	CG1841	CG1841	FBgn0030330	10D8
1622906_at	0.0123927	0.002416	0.576119	0.125565	2.61109e-08	2.62196e-09	0.169907	0.0369281	0.0465722	0.0170857	0.989829	0.678238	0.100896	0.0690081	0.010395	0.0368865	0.728165	0.598869	0.158257	0.267222	0.454098	0.316888	0.405505	0.253861	CG13200	CG13200	CG13200	FBgn0033630	47F7
1622907_at	0.072086	0.00979619	0.0311244	0.0145271	1.49844e-09	1.71059e-10	0.304027	0.0560768	0.0437573	0.0164264	0.748531	0.61668	0.519423	0.210328	0.0325738	0.0601697	0.0660639	0.2296	0.0558093	0.158261	0.0075477	0.0345822	0.874523	0.39365	CG5189	CG5189	CG5189	FBgn0034350	55C9
1622909_at	0.163236	0.0191467	0.0851903	0.0299917	2.12039e-12	3.8696e-13	0.200574	0.0415168	0.105277	0.0292502	0.173686	0.336494	0.0388402	0.0386176	0.00877537	0.034674	0.44357	0.49717	0.0729938	0.180371	0.210871	0.207699	0.114676	0.124333	Pi3K21B	Pi3K21B	CG2699	FBgn0020622	21B8
1622920_at	0.00343841	0.000904596	0.0770145	0.0278218	6.74139e-12	1.10734e-12	0.00482037	0.0037915	0.0613832	0.0205589	0.114255	0.278886	0.106486	0.0713615	0.107216	0.108177	0.629088	0.566239	0.176085	0.281298	0.2615	0.233877	0.0187678	0.0464451	trp	transient receptor potential	CG7875	FBgn0003861	99C6--7
1622923_at	0.0327169	0.00522367	0.41586	0.0983729	7.27088e-11	9.87675e-12	0.136356	0.0316108	0.175612	0.0417293	0.612434	0.567846	0.0235595	0.02947	0.0681656	0.0856932	0.088882	0.258212	0.115805	0.228204	0.0100944	0.0401996	0.00941243	0.033219	wrapper	wrapper	CG10382	FBgn0025878	58D4
1622924_at	0.00211451	0.000626823	0.042244	0.0180951	3.86601e-08	3.81832e-09	0.0270608	0.010732	0.0317535	0.0133946	0.18121	0.343116	0.921311	0.312306	0.107909	0.108415	0.483825	0.511983	0.315834	0.376441	0.00692933	0.0334068	0.118847	0.126923	CG18540	CG18540	CG18540	FBgn0034326	55C2
1622925_at	0.201992	0.0228776	0.52336	0.116696	8.16537e-11	1.10045e-11	0.586299	0.0928264	0.00314356	0.00342412	0.938348	0.668023	0.236253	0.121576	0.533052	0.277304	0.36805	0.464581	0.558081	0.491711	0.583425	0.364291	0.728934	0.355505	nej	nejire	CG15319	FBgn0015624	8F7--9
1622928_at	0.0835581	0.011046	0.277918	0.0725521	2.47858e-07	2.29057e-08	0.307612	0.0565747	0.0333303	0.0138511	0.208499	0.363232	0.015299	0.0234611	0.0215196	0.0497068	0.419637	0.487124	0.00558411	0.0521751	0.294041	0.250332	0.445963	0.26851	CG7940	CG7940	CG7940	FBgn0038576	90F6
1622930_a_at	0.0111308	0.00222062	0.000618477	0.000958517	3.0282e-14	9.42901e-15	0.00729639	0.00480486	0.153421	0.0378477	0.681755	0.592322	0.0110538	0.019766	0.0515139	0.0745203	0.72365	0.597186	0.853044	0.591884	0.404432	0.29876	0.117593	0.126302	CG1957	CG1957	CG1957	FBgn0027873	98F5
1622932_s_at	2.32975e-05	2.20283e-05	0.0268858	0.0130776	2.86902e-12	5.08748e-13	0.00617428	0.0043576	0.00118896	0.00208811	0.538595	0.537609	0.000418488	0.00570982	0.00585465	0.0296515	0.0979576	0.270349	0.00087726	0.0224715	0.000782304	0.0129274	0.00141129	0.0154153	sn	singed	CG32858	FBgn0003447	7D1--2
1622933_at	0.0133382	0.00256368	0.00267104	0.00258458	2.15782e-11	3.21454e-12	0.0262541	0.01055	0.0188663	0.00966027	0.602363	0.563579	0.0100426	0.0189622	0.560555	0.286304	0.547907	0.536686	0.562732	0.493345	0.0788995	0.120654	0.0759461	0.0980703	CG10344	CG10344	CG10344	FBgn0034729	58E1
1622934_at	0.0405235	0.00616591	0.025566	0.012634	0.26988	0.0177619	Absent	Absent	0.0325183	0.0136174	0.267631	0.403637	0.00363906	0.0118191	0.647323	0.312417	0.168508	0.339718	0.0428838	0.139731	0.0983533	0.136125	0.00806656	0.0309139	su(f)	suppressor of forked	CG17170	FBgn0003559	20E
1622935_at	1.75708e-05	1.79106e-05	5.53063e-06	4.81773e-05	1.59476e-20	1.44347e-19	0.241676	0.0473167	0.00055785	0.00138756	0.335388	0.445556	0.136362	0.0836704	0.0799446	0.0925581	0.0560712	0.215959	0.053914	0.155647	0.306453	0.256582	0.0968357	0.112519			---
1622937_at	5.96769e-05	4.50422e-05	0.0656992	0.0246845	7.72687e-06	6.46957e-07	0.00220838	0.00241588	0.057368	0.0196585	0.00742651	0.0887215	0.00396687	0.0123277	0.0180641	0.0464337	0.065447	0.228908	0.0121883	0.0757732	0.000539341	0.0108802	0.00105823	0.0134229	CG13698	CG13698	CG13698	FBgn0036773	75B7--9
1622943_s_at	0.00447762	0.00110326	0.00963316	0.00628631	1.26375e-15	6.79288e-16	0.0241942	0.00999572	0.0668563	0.0217681	0.633533	0.576116	0.0161033	0.0242352	0.458905	0.253152	0.42033	0.487451	0.565813	0.494059	0.789551	0.430479	0.199702	0.169199	CG2371	CG2371	CG2371	FBgn0030323	10D4
1622944_at	0.0478264	0.00705036	0.0723786	0.0265787	3.10315e-10	3.84035e-11	0.00126188	0.00177447	0.451077	0.0818412	0.513928	0.527095	0.0508732	0.0452851	0.5376	0.278669	0.18062	0.350534	0.123699	0.23565	0.345133	0.274148	0.554033	0.30483	CG8735	CG8735	CG8735	FBgn0033309	44D4
1622945_a_at	0.129336	0.0158149	0.0459476	0.0191681	1.99286e-14	6.64678e-15	0.136909	0.0317081	0.0117534	0.00722026	0.9231	0.66467	0.251805	0.127378	0.406464	0.234662	0.540419	0.534956	0.255297	0.33949	0.873463	0.454824	0.265582	0.199323	Aats-lys	Lysyl-tRNA synthetase	CG12141	FBgn0027084	8F1
1622946_at	0.119864	0.0148533	0.0247119	0.0123491	3.8071e-10	4.66317e-11	0.0368832	0.0131348	0.206774	0.0465942	0.785772	0.627568	0.0364303	0.0373109	0.159678	0.133892	0.131082	0.305465	0.22221	0.317009	0.0571341	0.100603	0.0193985	0.0475182	CG6908	CG6908	CG6908	FBgn0037936	86E16
1622948_at	0.00102482	0.000363297	0.0166101	0.00930433	2.47608e-14	7.99108e-15	0.00595076	0.00428175	0.177564	0.0420519	0.0279157	0.162943	0.00532643	0.0141377	0.162172	0.135204	0.283911	0.420779	0.603724	0.509556	0.167859	0.182973	0.012389	0.0378617	CG17721	CG17721	CG17721	FBgn0037885	86D8
1622950_a_at	7.67314e-05	5.40013e-05	0.514532	0.115284	6.27234e-12	1.03635e-12	0.0171833	0.0081043	0.011826	0.00725279	0.0389252	0.180998	0.0231755	0.029182	0.00524451	0.0287099	0.188739	0.356638	0.374412	0.407159	0.640391	0.383719	0.343662	0.230918	CG10069	CG10069	CG10069	FBgn0034611	57D7
1622952_at	0.00155244	0.000496563	0.00144814	0.00169398	2.65772e-12	4.74463e-13	0.325873	0.0591307	0.00332784	0.00354342	0.883264	0.653377	0.0375233	0.0378959	0.668114	0.318313	0.0700495	0.234021	0.00796854	0.0607083	0.0533909	0.0968121	0.0646667	0.0896712	CG10332	CG10332	CG10332	FBgn0034881	59F4
1622956_at	0.0153103	0.00285927	0.0261098	0.0128252	3.21941e-13	7.20833e-14	Absent	Absent	0.0530596	0.0186532	0.376677	0.466986	0.00285141	0.01054	0.152385	0.130162	0.103642	0.277596	0.201741	0.302102	0.0043853	0.0268612	0.264368	0.19873	CG31542	CG31542	CG31542	FBgn0051542	83A1
1622960_at	1.56297e-07	5.42653e-07	0.000796276	0.00112379	1.50365e-07	1.41297e-08	0.00038676	0.00096099	0.00039851	0.00116187	0.447213	0.498556	0.00217839	0.0094411	0.0799887	0.0925581	0.644302	0.570989	0.376636	0.408217	0.000609588	0.011502	0.0109867	0.0358926	decay	death executioner caspase related to Apopain/Yama	CG14902	FBgn0028381	89B18
1622968_at	0.0324643	0.00519083	0.142734	0.0440614	1.25264e-07	1.1853e-08	0.458118	0.0765219	0.0147618	0.00833569	0.258612	0.398459	0.380401	0.168486	0.829052	0.362146	0.695824	0.58907	0.296079	0.36605	0.203422	0.203454	0.368763	0.240702	p115	p115	CG1422	FBgn0040087	7C2
1622970_at	0.00222034	0.000650121	0.00126724	0.00154437	9.66803e-14	2.52344e-14	0.10025	0.0256241	0.00834598	0.00587703	0.270545	0.405373	0.0897594	0.0641558	0.00846331	0.0340673	0.0101592	0.108837	0.0347054	0.126246	0.877656	0.456194	0.895268	0.398946	form3	formin 3	CG33556	FBgn0053556	65E4
1622971_at	0.00527008	0.0012469	0.036354	0.016184	1.72773e-11	2.6174e-12	0.0372572	0.0132439	0.0584941	0.0198977	0.377795	0.467236	0.00264497	0.0102208	0.760178	0.344387	0.518039	0.52606	0.36882	0.404109	0.216756	0.210859	0.0143936	0.0409417	CG15087	CG15087	CG15087	FBgn0034380	55E9
1622974_at	0.00727524	0.00158681	0.00118778	0.00147788	8.20365e-10	9.64334e-11	0.0244214	0.0100755	0.0113291	0.00704152	0.941654	0.668455	0.687519	0.255632	0.164039	0.135981	0.316721	0.441088	0.11113	0.223265	0.0259798	0.0658508	0.030324	0.0596286	CG4000	CG4000	CG4000	FBgn0038820	92F6
1622975_at	4.31479e-06	6.46225e-06	4.34582e-06	4.07639e-05	3.54328e-17	4.09811e-17	Absent	Absent	0.00042462	0.0011983	0.938239	0.668023	0.432798	0.185009	0.0067083	0.0311148	0.0830588	0.250834	0.737437	0.557896	0.147858	0.169953	0.582742	0.313734	CG13477	CG13477	CG13477	FBgn0036438	70F1
1622976_at	0.0133438	0.00256432	0.00191938	0.00205647	4.02017e-11	5.7133e-12	0.0168877	0.00801356	0.18967	0.0440063	0.313924	0.432852	0.414461	0.17915	0.37232	0.222755	0.145508	0.319857	0.42803	0.434901	0.563397	0.357315	0.772306	0.366431	mod(mdg4)	modifier of mdg4	CG32491	FBgn0002781	93D7--9
1622977_at	0.0552548	0.00791839	0.051201	0.0206827	2.16748e-11	3.22771e-12	Absent	Absent	0.0681465	0.0220297	0.497739	0.521314	0.0147609	0.0228904	0.0180229	0.0463612	0.346781	0.454368	0.0692398	0.174775	0.00649263	0.0329135	0.195306	0.166957	CG14635	CG14635	CG14635	FBgn0029535	1D1
1622979_a_at	0.000567971	0.000235554	0.00113036	0.00143102	8.53581e-17	8.11792e-17	0.0117982	0.00643431	0.00647428	0.00508807	0.0334922	0.17488	0.270307	0.133711	0.798983	0.354844	0.395276	0.477403	0.0826662	0.191843	0.355371	0.278276	0.23184	0.183516	CG7188	CG7188	CG7188	FBgn0035871	66C5
1622980_at	0.000564146	0.000234551	0.000416098	0.000744062	9.05373e-19	2.65037e-18	0.00437368	0.00355033	0.265582	0.0557228	0.332043	0.443995	0.00544208	0.0143034	0.10726	0.108177	0.159898	0.33344	0.813514	0.580939	0.156632	0.175997	0.0369152	0.0663675	Gbp	GTP-binding-protein	CG5519	FBgn0013969	55C9
1622983_a_at	4.54639e-05	3.65542e-05	4.19613e-05	0.000174008	2.97856e-18	6.42605e-18	0.00099245	0.0015651	0.881281	0.136342	0.583187	0.555705	0.0238374	0.0296403	0.321994	0.204044	0.954867	0.660535	0.650331	0.527241	0.543675	0.35007	0.0311553	0.060504	Nup154	Nup154	CG4579	FBgn0021761	32C1
1622989_at	0.0224676	0.00387564	0.479737	0.109462	1.8494e-08	1.8806e-09	0.264946	0.0506536	0.0309288	0.0131729	0.0109975	0.105879	0.00100989	0.00717274	0.00977479	0.0359376	0.0145814	0.123075	0.148525	0.258256	0.224643	0.214943	0.0265364	0.0560452	CG5611	CG5611	CG5611	FBgn0039531	98A12--13
1622990_at	0.000828255	0.000311851	0.0378318	0.016672	2.16317e-14	7.12959e-15	0.0109373	0.00613951	0.0413646	0.0158468	0.0708849	0.226282	0.0078509	0.0170083	0.288438	0.190789	0.867267	0.641565	0.685764	0.539447	0.0483543	0.091942	0.0049963	0.024717	CG5381	CG5381	CG5381	FBgn0032218	31D6--7
1622995_at	0.12871	0.0157535	0.261854	0.0693799	1.6991e-08	1.73471e-09	0.344788	0.0615338	0.0359505	0.0145285	0.301079	0.425831	0.00214757	0.00936105	0.0188372	0.0472524	0.756815	0.608865	0.587745	0.503046	0.0393118	0.0821544	0.186384	0.16223	mRpS17	mitochondrial ribosomal protein S17	CG4326	FBgn0034986	60C1
1622996_at	0.175019	0.0203008	0.10998	0.0362179	9.80931e-09	1.0246e-09	0.0593522	0.0179156	0.273995	0.0569754	0.751514	0.61729	0.739979	0.268717	0.0170332	0.045218	0.614638	0.560951	0.236022	0.326161	0.0870084	0.127793	0.101303	0.115949	RN-tre	tre oncogene-related protein	CG8085	FBgn0020620	50C23
1622999_at	0.187366	0.0214802	0.188979	0.054343	2.7699e-14	8.76334e-15	0.285593	0.0536179	0.00957706	0.0063773	0.935533	0.667817	0.742043	0.269222	0.43285	0.243482	0.378575	0.469384	0.024138	0.107659	0.148791	0.170657	0.65777	0.335603	2007-09-01	Septin-1	CG1403	FBgn0011710	19F5
1623000_at	3.43353e-05	2.98377e-05	0.409167	0.0971746	0.000289739	2.22377e-05	0.00518925	0.00396381	0.0145286	0.00825644	0.0132551	0.117694	0.00576272	0.0148592	0.00432343	0.0266393	Absent	Absent	Absent	Absent	0.393631	0.29442	Absent	Absent	CG33093	CG33093	CG33093	FBgn0053093	94B2
1623002_at	0.00360904	0.000939777	0.00805865	0.00556138	6.20562e-14	1.73904e-14	Absent	Absent	0.0178636	0.00933888	0.100395	0.264173	0.138548	0.0846074	0.0832157	0.0945174	0.043545	0.196191	0.488683	0.463534	0.152028	0.17273	0.462647	0.274418	CG31404	CG31404	CG31404	FBgn0051404	92A3
1623004_a_at	0.000258671	0.000132013	0.000313008	0.000621228	6.62242e-16	4.02075e-16	Absent	Absent	0.00422729	0.00407276	0.139894	0.30416	0.849974	0.295826	0.0136789	0.0412063	0.0900562	0.259489	0.0957447	0.20614	0.45132	0.315844	0.226383	0.181213	CG18449	CG18449	CG18449	FBgn0033285	44C4
1623008_at	0.00321892	0.000861091	0.00437494	0.00364556	4.4058e-14	1.2994e-14	Absent	Absent	0.0183927	0.00950251	0.511633	0.525887	0.0918415	0.0649827	0.0258772	0.0538862	0.556451	0.539849	0.991962	0.626652	0.103212	0.139823	0.997353	0.42523	CG5565	CG5565	CG5565	FBgn0031335	22A1
1623012_at	0.0516649	0.00749486	0.110952	0.0364647	1.49179e-13	3.68601e-14	0.136406	0.0316165	0.0993643	0.0280736	0.660891	0.584245	0.205195	0.110265	0.235836	0.168461	0.735745	0.600645	0.0860862	0.195858	0.00437468	0.0268612	0.0882116	0.106676	mRpL55	mitochondrial ribosomal protein L55	CG14283	FBgn0038678	91F1
1623013_s_at	0.00261868	0.000735193	0.0313131	0.0145929	2.69274e-14	8.55359e-15	0.0183025	0.00843272	0.0432092	0.0162964	0.290993	0.418218	0.0437745	0.0413039	0.0785871	0.0916829	0.0949026	0.266165	0.044259	0.141795	0.566716	0.358288	0.00966257	0.0338013	CG3907	CG3907	CG3907	FBgn0034958	60B3--4
1623014_at	0.0131231	0.00253082	0.0532338	0.0212582	2.81056e-10	3.4971e-11	0.214235	0.0434225	0.0380971	0.0150633	0.487413	0.517202	0.6474	0.245224	0.0802309	0.0926602	0.629855	0.566328	0.016259	0.08878	0.095475	0.13387	0.00129047	0.0151331	CG18537	CG18537	CG18537	FBgn0034323	55C2
1623018_at	0.00287729	0.000791667	0.0119067	0.00732833	2.45035e-11	3.61883e-12	0.031328	0.011797	0.0242186	0.0113565	0.364402	0.461173	0.754463	0.272245	0.803571	0.355923	0.743349	0.603495	0.0264338	0.112707	0.0530111	0.0965383	0.691335	0.344956	CG12780	CG12780	CG12780	FBgn0033301	44D2
1623019_a_at	0.00486487	0.00117344	0.1178	0.0381162	4.57904e-12	7.81497e-13	0.299833	0.0555252	0.0120067	0.00732953	0.834862	0.640705	0.576867	0.226169	0.340312	0.210562	0.0670271	0.230827	0.278108	0.354461	0.0317477	0.0737364	0.292316	0.210714	CG33519	CG33519	CG33519	FBgn0053519	60B1--2
1623021_at	0.00161811	0.000513268	0.393521	0.0943379	0.000326009	2.49558e-05	0.261352	0.0501877	0.0067583	0.00521598	0.0466855	0.192507	0.423501	0.182031	0.0462264	0.0706772	0.034056	0.176223	0.241195	0.330519	0.0117944	0.0434056	0.760282	0.363332	Prosbeta3	Prosbeta3	CG11981	FBgn0026380	85C2
1623022_at	1.01739e-09	1.07932e-08	1.12311e-09	1.19496e-07	8.46964e-18	1.39953e-17	5.16842e-06	0.00010743	Absent	Absent	0.74935	0.616802	0.0183552	0.0258897	0.73768	0.338252	0.731838	0.600185	0.00390886	0.0436564	0.00189008	0.0183292	0.421197	0.259839	CG15820	CG15820	CG15820	FBgn0035312	62D1
1623027_s_at	4.57704e-09	3.64173e-08	0.0206674	0.0108883	2.65842e-06	2.29566e-07	0.000117	0.00055246	0.00012521	0.0006447	0.0034775	0.0654203	0.000281991	0.00500593	0.00310545	0.0236889	0.229665	0.385113	0.0062224	0.0546365	0.00607177	0.0315104	0.119055	0.126923	CG6277	CG6277	CG6277	FBgn0039475	97D14
1623028_at	0.00649597	0.00145992	0.0357764	0.015985	4.77716e-06	4.05808e-07	0.233505	0.0461679	0.00183268	0.00255858	0.239735	0.385433	0.0320803	0.0346402	0.774466	0.348591	0.130033	0.304499	0.680789	0.538038	0.00813737	0.0359984	0.0502785	0.0784276	CG14872	CG14872	CG14872	FBgn0038346	88F7
1623030_at	0.00370153	0.000957981	0.00386082	0.00335034	2.92903e-14	9.16007e-15	Absent	Absent	0.0169124	0.00901706	0.1792	0.341515	0.145741	0.0875197	0.14171	0.125332	0.221603	0.3793	0.617008	0.513375	0.212354	0.20843	0.431835	0.263877	CG11726	CG11726	CG11726	FBgn0036156	68C6
1623032_at	9.43737e-05	6.29014e-05	7.58535e-05	0.000251183	3.70357e-15	1.64306e-15	Absent	Absent	0.0019027	0.00261104	0.983421	0.677477	0.0444373	0.0416631	0.0208687	0.0491086	0.196073	0.361394	0.0615048	0.165429	0.455536	0.317404	0.0320506	0.0615003	CG2336	CG2336	CG2336	FBgn0037455	83F3
1623034_at	0.00340547	0.000897992	0.00424482	0.00357349	1.29606e-12	2.4814e-13	Absent	Absent	0.0186388	0.00958361	0.535546	0.536549	0.129988	0.0812737	0.123269	0.116131	0.877267	0.64351	0.404875	0.423132	0.105842	0.141827	0.391483	0.248673	CG7026	CG7026	CG7026	FBgn0038276	88D6
1623035_at	0.00990967	0.00202603	0.831027	0.167075	4.76919e-06	4.05175e-07	0.00889015	0.00540766	0.396551	0.0745306	0.579699	0.554974	0.0277122	0.0321883	0.0732667	0.0887173	0.275215	0.415801	0.841175	0.587977	0.00102343	0.0145036	0.00809729	0.0309399	NaPi-T	Na[+]-dependent inorganic phosphate cotransporter	CG10207	FBgn0016684	51C5
1623036_a_at	0.0488441	0.00717101	0.250939	0.0672009	3.12918e-09	3.42794e-10	0.00120745	0.00173527	0.236429	0.0511795	0.430337	0.490782	0.00982824	0.0188431	0.335429	0.208847	0.21805	0.37719	0.0238939	0.107215	0.0071386	0.0338864	0.000894956	0.012515	CG10249	CG10249	CG10249	FBgn0027596	51D2
1623040_at	0.00118738	0.000405975	0.0468976	0.0194457	1.25825e-14	4.52846e-15	0.0315848	0.0118511	0.00988985	0.00649644	0.119873	0.286332	0.00225935	0.00958607	0.0785298	0.0916593	0.0374109	0.183378	0.417798	0.429872	0.020005	0.0576698	0.0203849	0.048899	CG4449	CG4449	CG4449	FBgn0039065	94E8--9
1623043_s_at	0.146101	0.0174569	0.287591	0.0745287	1.84302e-12	3.41084e-13	0.255481	0.0493169	0.320519	0.0637472	0.916126	0.661994	0.00220841	0.00948102	0.0748136	0.0893903	0.335894	0.450951	0.0350866	0.126666	0.689238	0.399227	0.839952	0.384761	CG7852	CG7852	CG7852	FBgn0035229	62A3
1623044_at	0.00202215	0.000606754	0.00219467	0.00224653	1.11621e-14	4.09397e-15	0.01346	0.00697704	Absent	Absent	0.0106425	0.104053	0.219166	0.115437	0.0116783	0.0386036	0.0353175	0.17913	0.0104591	0.0698576	0.00887735	0.0376477	0.0290709	0.0584918	Cp15	Chorion protein 15	CG6519	FBgn0000355	66D12
1623045_at	0.259035	0.0282063	0.738115	0.152107	0.2116	0.014027	0.688811	0.105148	0.288164	0.0590557	0.262066	0.400934	0.00700074	0.0162019	0.917756	0.384332	0.229062	0.384501	0.118944	0.2314	0.00502016	0.0285897	0.0855208	0.104815	Ip259	Intronic Protein 259	CG5277	FBgn0025366	31E1
1623046_at	0.00373486	0.000964646	0.00187926	0.00203128	7.25083e-12	1.18239e-12	Absent	Absent	0.01419	0.00814335	0.777529	0.624788	0.34626	0.158219	0.0164727	0.0446716	0.336873	0.451475	0.788573	0.57367	0.428883	0.307952	0.675317	0.340498	CG32727	CG32727	CG32727	FBgn0052727	7B2
1623048_a_at	0.000350571	0.000164751	0.224859	0.0618074	1.84648e-14	6.25123e-15	0.00110837	0.0016636	0.115366	0.0311269	0.0819281	0.240018	0.0508143	0.0452797	0.252005	0.17521	0.225732	0.382077	0.00272378	0.0369704	0.882748	0.458034	0.409292	0.25524	Lcch3	Ligand-gated chloride channel homolog 3	CG17336	FBgn0010240	14A1
1623051_at	0.00477494	0.00115809	0.0046461	0.00378924	7.59393e-10	8.97216e-11	0.019307	0.00871467	Absent	Absent	0.032838	0.173373	0.0036987	0.0119125	0.0149366	0.0430216	Absent	Absent	Absent	Absent	0.00407875	0.0262686	0.0418749	0.070679	CG18125	CG18125	CG18125	FBgn0028917	35A4
1623053_a_at	0.0656083	0.00908288	0.983875	0.190961	0.0383635	0.00265908	0.19	0.0399252	0.546194	0.0943039	0.983934	0.677494	0.435346	0.185839	0.297187	0.194614	0.137995	0.313723	0.0110507	0.0719366	0.00102216	0.0145036	0.00082559	0.0118659	CG5174	CG5174	CG5174	FBgn0034345	55C8--9
1623058_at	0.00147708	0.000477523	7.01117e-06	5.51205e-05	1.69623e-13	4.10612e-14	0.00156149	0.00201784	0.0028537	0.00325012	0.00370775	0.0667081	0.220098	0.115744	0.132626	0.120775	0.0130824	0.1175	0.0664361	0.171746	0.0463904	0.0897684	0.111033	0.122207	CG32676	CG32676	CG32676	FBgn0052676	9E1--2
1623063_at	0.0661198	0.00914376	0.430605	0.100992	9.22642e-10	1.07892e-10	0.240882	0.0472153	0.213031	0.0476419	0.269942	0.405014	0.00356753	0.0117174	0.0429155	0.0685481	0.00239997	0.0575255	0.42832	0.434901	0.0546843	0.0981926	0.209654	0.173918	dpr20	dpr20	CG12191	FBgn0035170	61D2
1623076_at	0.00154547	0.000495027	0.030238	0.0142137	2.16656e-13	5.0928e-14	0.00764673	0.00495161	0.443111	0.0808561	0.573476	0.552743	0.0580543	0.0492663	0.123339	0.116167	0.479046	0.510261	0.0712216	0.178127	0.506249	0.336252	0.800443	0.374207	CG32803	CG32803	CG32803	FBgn0052803	2B14--15
1623080_at	1.37126e-05	1.49485e-05	0.0227518	0.0116552	1.49608e-13	3.69545e-14	0.00020557	0.0007086	0.00591536	0.00482527	0.0054462	0.0787652	0.0753363	0.0575205	0.893741	0.379081	0.338518	0.452094	0.00586859	0.05351	0.0360269	0.0786088	0.00099663	0.0130405	CG18410	CG18410	CG18410	FBgn0039226	96A22
1623083_at	1.49507e-05	1.59642e-05	0.000700876	0.00104074	0.000126669	9.91523e-06	0.00051783	0.00111397	0.00485161	0.00437304	0.425831	0.488663	0.0318156	0.0345098	0.00344752	0.0247038	0.765405	0.61161	0.553372	0.489458	0.00798941	0.0357726	0.724292	0.354136	CG1698	CG1698	CG1698	FBgn0033443	46B3
1623084_at	0.0247288	0.00418627	0.759501	0.155571	2.12845e-09	2.3835e-10	0.574878	0.0913809	0.112531	0.03061	0.951276	0.670094	0.0766564	0.0580051	0.902359	0.380809	0.727974	0.598826	0.00485527	0.0488444	0.00378251	0.0252712	0.267348	0.200009	sgg	shaggy	CG2621	FBgn0003371	3A8--B1
1623085_at	0.000281082	0.000140448	0.00119227	0.00148103	3.27166e-14	1.00716e-14	Absent	Absent	0.00587857	0.00481876	0.953775	0.670891	0.306229	0.144927	0.0199895	0.0483649	0.376723	0.468521	0.626827	0.517217	0.585072	0.364679	0.666362	0.338048	CG12637	CG12637	CG12637	FBgn0030224	9E1
1623088_at	0.00107258	0.000375681	0.000978685	0.00130091	6.42069e-13	1.3337e-13	0.673407	0.103323	0.00553577	0.00466818	0.111883	0.276883	0.1349	0.083146	0.0589709	0.0797527	0.586748	0.551654	0.278479	0.354461	0.529148	0.344569	0.340463	0.229786	CG10855	CG10855	CG10855	FBgn0035461	63F1
1623089_at	0.053433	0.00770337	0.0500804	0.0203747	4.53087e-14	1.33081e-14	Absent	Absent	0.0994533	0.0280879	0.858568	0.647426	0.666313	0.250246	0.0447664	0.0696734	0.118988	0.294563	0.154263	0.263489	0.426992	0.307207	0.00850228	0.0316751	Mst84Db	Male-specific RNA 84Db	CG17934	FBgn0004173	84D5
1623094_at	0.00162992	0.000516017	0.000119725	0.000329936	3.78133e-17	4.26599e-17	0.0553522	0.0171214	0.00153465	0.00235234	0.0185773	0.138075	0.246853	0.125603	0.0153072	0.0435352	0.021605	0.145153	0.0512625	0.151597	0.270414	0.238469	0.411083	0.255925	Tsp42Ei	Tetraspanin 42Ei	CG12843	FBgn0033130	42E5
1623097_at	0.0322319	0.00515989	0.0277651	0.013384	1.42003e-12	2.69243e-13	Absent	Absent	0.0689122	0.0221726	0.520264	0.529883	0.000272311	0.00495386	0.0963144	0.102033	0.310536	0.43645	0.422339	0.432348	0.947679	0.475223	0.189326	0.163879	CG31920	CG31920	CG31920	FBgn0051920	21C1
1623100_at	0.000609428	0.000248309	0.0214678	0.0111681	3.2705e-05	2.6485e-06	0.0521077	0.016431	0.00297727	0.00332329	0.187498	0.347598	0.225533	0.1177	0.0174252	0.0455976	0.100172	0.273559	0.0895794	0.199437	0.0186613	0.05541	0.0931587	0.109844	Aac11	Aac11	CG6582	FBgn0027885	36C9--10
1623102_at	0.0221998	0.00384102	0.0257592	0.0127089	2.9988e-11	4.35917e-12	0.338879	0.0608471	0.0159717	0.00873461	0.109771	0.275638	0.00239995	0.00978458	0.403093	0.23337	0.0141558	0.12176	0.0233852	0.105983	0.000843401	0.0134669	0.000232363	0.00786732	Gip	GIP-like	CG2227	FBgn0011770	9B7
1623103_at	0.0601582	0.00847167	0.106145	0.0352828	3.56565e-07	3.25733e-08	0.00994149	0.00576368	0.882938	0.136484	0.0790524	0.237317	0.0176893	0.0254165	0.723166	0.333549	0.524627	0.528839	0.671381	0.534822	0.998969	0.487587	0.133864	0.135167	CG14946	CG14946	CG14946	FBgn0032405	33C2
1623104_at	0.131155	0.0160049	0.639907	0.136299	0.000292102	2.24103e-05	0.317841	0.0580156	0.38144	0.0724991	0.131354	0.296831	0.303659	0.144074	0.00768165	0.0327053	0.429756	0.491685	0.127144	0.239006	0.0001667	0.00715598	0.0159685	0.0431452	Smc5	Smc5	CG32438	FBgn0052438	78D6--7
1623105_at	4.69425e-06	6.82536e-06	2.90974e-06	3.19307e-05	3.00626e-18	6.43833e-18	Absent	Absent	0.00036985	0.00113376	0.0680314	0.222588	0.113625	0.0744547	0.000549686	0.0139654	0.110541	0.286611	0.362132	0.401569	0.0346359	0.0767163	0.00140994	0.0154153	CG18672	CG18672	CG18672	FBgn0040628	100B9
1623106_s_at	0.0309018	0.00499018	0.0145615	0.0084944	7.20162e-08	6.95659e-09	0.0145312	0.00729652	0.259365	0.0547791	0.0868087	0.245708	0.257687	0.129234	0.299568	0.195508	0.763695	0.610906	0.0210146	0.101256	0.0129835	0.0454775	0.0674373	0.0920779	CtBP	C-terminal Binding Protein	CG7583	FBgn0020496	87D8--9
1623107_at	0.00555009	0.00129801	0.00500604	0.0039839	3.9052e-10	4.77664e-11	Absent	Absent	0.0140212	0.00809925	0.365282	0.461804	0.906495	0.308997	0.0295451	0.0569547	0.77428	0.614381	0.724793	0.553601	0.592482	0.367874	0.234161	0.18463	CG10459	CG10459	CG10459	FBgn0033440	46A1
1623108_at	5.08061e-06	7.19536e-06	8.7627e-06	6.32553e-05	1.10501e-21	2.28988e-20	0.00047695	0.00107133	0.148759	0.0370586	0.244535	0.388566	0.000608064	0.00609861	0.00766034	0.0326708	0.499904	0.517767	0.0126891	0.0771591	0.0675007	0.110658	0.00263126	0.0194231	geminin	geminin	CG3183	FBgn0033081	42C2--3
1623115_at	0.000777708	0.000297494	0.000597442	0.000936796	1.13346e-13	2.89228e-14	Absent	Absent	0.0066231	0.0051615	0.0770271	0.234982	0.251705	0.127363	0.0243685	0.0525316	0.284528	0.42092	0.937819	0.614483	0.658766	0.389679	0.456242	0.272152	CG14071	CG14071	CG14071	FBgn0032312	32B3
1623117_at	0.000515041	0.000219463	2.88592e-05	0.000139686	4.61748e-15	1.97292e-15	0.0164403	0.00788828	0.00203092	0.00269689	0.0684925	0.223308	0.100762	0.0689435	0.00283599	0.022911	0.188171	0.356079	0.0434648	0.140746	0.502828	0.334956	0.85571	0.388294	CG31781	CG31781	CG31781	FBgn0051781	36B3
1623122_at	0.039874	0.00610168	0.173732	0.0510013	0.00020315	1.5716e-05	0.00785792	0.00502879	0.890719	0.137468	0.685141	0.593296	0.0429011	0.0409584	0.153879	0.130985	0.0432782	0.195683	0.686918	0.539531	0.00950529	0.0389026	0.121094	0.127984	CG17294	CG17294	CG17294	FBgn0032032	29B3
1623124_at	0.00186453	0.000571006	0.00237718	0.00237634	6.50373e-15	2.61082e-15	0.009425	0.00559944	0.0573213	0.0196585	0.728817	0.609589	0.0117486	0.0204039	0.196509	0.150918	0.00950221	0.105551	0.0369334	0.130011	0.111448	0.145816	0.00871552	0.0318533	CG7376	CG7376	CG7376	FBgn0035689	65A7
1623125_at	0.344481	0.0358707	0.465575	0.107009	0.00503701	0.000364732	0.692148	0.105565	0.220698	0.0487922	0.271105	0.405662	0.330988	0.153342	0.0113833	0.0382023	0.00242809	0.0575255	0.109977	0.222098	0.0668661	0.110127	0.129376	0.132899	CG4459	CG4459	CG4459	FBgn0038753	92B8
1623126_at	8.3274e-06	1.0309e-05	0.00141205	0.00166851	1.75039e-07	1.63682e-08	7.621e-05	0.00045533	0.0417342	0.0159355	0.0951133	0.256967	0.0539287	0.0468396	0.882402	0.376525	0.114556	0.290061	0.0319597	0.122625	0.920143	0.467659	0.95744	0.414968	CG13912	CG13912	CG13912	FBgn0035186	61F3
1623128_at	0.000583391	0.000240381	0.000917181	0.00124587	2.03579e-13	4.82139e-14	Absent	Absent	0.00669751	0.00519924	0.357724	0.45705	0.03297	0.0352211	0.0359086	0.062898	0.442271	0.496185	0.52796	0.479675	0.175784	0.187595	0.61442	0.322964	CG13455	CG13455	CG13455	FBgn0036498	71D3
1623133_a_at	0.353741	0.0366982	0.921508	0.1811	1.16451e-12	2.25809e-13	0.0991287	0.0254382	0.81933	0.128315	0.971929	0.674965	0.623944	0.239076	0.0168874	0.0449655	0.293272	0.426462	0.897542	0.603785	0.303628	0.254821	0.043533	0.0720632	CG10508	CG10508	CG10508	FBgn0037060	78C2
1623139_at	0.0118291	0.00232871	0.00218206	0.00223985	3.47857e-08	3.44689e-09	0.0329042	0.0121427	0.00414301	0.00401163	0.0317202	0.171463	0.775575	0.277595	0.758737	0.344112	0.120292	0.296377	0.0179533	0.0930389	0.0211552	0.0594096	0.155972	0.146992	dor	deep orange	CG3093	FBgn0000482	2B5
1623145_s_at	0.0123299	0.0024058	0.209291	0.0585062	3.21135e-07	2.94289e-08	Absent	Absent	0.0115928	0.00715727	Absent	Absent	0.121548	0.0777041	0.00218119	0.0210139	0.0186205	0.136785	0.0434912	0.140746	0.145973	0.168804	0.215138	0.17609			---
1623148_at	0.000566514	0.000235258	0.000705421	0.00104294	1.31736e-15	7.01402e-16	0.534019	0.086233	0.00651219	0.00510497	0.655622	0.582544	0.000626068	0.00609861	0.68356	0.322258	0.00413508	0.0744156	0.0160646	0.0883203	0.803934	0.434749	0.0111802	0.0361677	CG12990	CG12990	CG12990	FBgn0030859	16B12
1623150_at	0.00579076	0.00134088	0.23364	0.0636904	0.391615	0.0254883	0.307646	0.0565747	0.00507644	0.00446818	0.0745414	0.231325	0.0610446	0.0506463	0.245661	0.172742	0.163263	0.334983	0.974231	0.622461	0.596985	0.369336	0.359289	0.237278	RpLP2	Ribosomal protein LP2	CG4918	FBgn0003274	53C9
1623151_a_at	0.00724485	0.00158259	0.0862283	0.0302527	1.30862e-11	2.02414e-12	0.171019	0.037066	0.0168619	0.00901345	0.402397	0.477923	0.91257	0.310369	0.539606	0.279299	0.142965	0.317996	0.511023	0.47301	0.0483991	0.0919679	0.364227	0.239169	CG2010	CG2010	CG2010	FBgn0039667	99B1
1623154_a_at	1.61121e-13	9.71592e-12	0.00360379	0.00317001	2.19842e-11	3.27255e-12	Absent	Absent	9.71387e-07	4.56864e-05	Absent	Absent	Absent	Absent	Absent	Absent	Absent	Absent	Absent	Absent	0.00182946	0.0181766	Absent	Absent	CG1271	CG1271	CG1271	FBgn0035392	63A5
1623155_at	0.00131803	0.000438605	0.00159461	0.00182092	5.47685e-14	1.56273e-14	Absent	Absent	0.0105087	0.00672605	0.415104	0.483852	0.0803305	0.0596865	0.0279555	0.055541	0.000609252	0.030822	0.865728	0.595174	0.458716	0.318679	0.496627	0.286472	CG33284	CG33284	CG33284	FBgn0053284	78B2
1623160_at	0.0011543	0.00039717	0.0107916	0.00682917	3.705e-11	5.29886e-12	0.0180062	0.00833527	0.0174149	0.00918686	0.124893	0.290905	0.0776392	0.0585705	0.0976707	0.102844	0.136156	0.3112	0.0459871	0.143887	0.0934284	0.132526	0.0369836	0.0664442	Mmp1	Matrix metalloproteinase 1	CG4859	FBgn0035049	60D13--14
1623165_at	2.70958e-06	4.54534e-06	1.27389e-05	8.11819e-05	8.32174e-11	1.11961e-11	0.00034497	0.00091071	0.00313772	0.00341979	0.0133057	0.11797	0.000926537	0.00696481	0.00141791	0.0186933	0.0655353	0.228908	0.0116492	0.0739899	0.000829372	0.0134184	0.00628526	0.0277767	thetaTry	thetaTrypsin	CG12385	FBgn0011555	47F3--4
1623166_at	3.43498e-05	2.98377e-05	8.7212e-05	0.000271182	9.71583e-18	1.54563e-17	0.0853847	0.0230867	0.00157356	0.00238636	0.0386447	0.180998	0.437662	0.186456	0.161966	0.135123	0.0344635	0.176827	0.642704	0.523897	0.124616	0.155462	0.665744	0.337967	CG6071	CG6071	CG6071	FBgn0036186	68D1
1623173_at	0.00704242	0.00154823	0.00554872	0.00427939	4.93659e-11	6.90477e-12	0.27769	0.0524985	0.0094955	0.00635165	0.348792	0.452122	0.0718163	0.0558934	0.202342	0.153354	0.512032	0.523043	0.319954	0.378631	0.403468	0.298261	0.1919	0.165302	CG10013	CG10013	CG10013	FBgn0038012	87B6--7
1623175_at	0.000237663	0.000124565	0.000250605	0.000535291	7.80611e-15	3.04007e-15	Absent	Absent	0.00387771	0.00385988	0.400902	0.477498	0.0252776	0.0306437	0.0715662	0.0878241	0.552458	0.538601	0.162826	0.27082	0.0601225	0.103369	0.332152	0.226578	Grx-1	Grx-1	CG7975	FBgn0034658	57F11
1623176_at	0.0992985	0.0127374	0.0559804	0.0219608	2.91461e-14	9.13615e-15	0.142821	0.0325794	0.0731882	0.0230745	0.263226	0.40132	0.103597	0.0702169	0.177273	0.142229	0.63054	0.566328	0.525128	0.47887	0.348595	0.27538	0.015533	0.0425409	CG16812	CG16812	CG16812	FBgn0032488	34A10
1623179_at	0.00287735	0.000791667	0.000292191	0.000593387	6.56072e-18	1.16359e-17	0.00378721	0.00324096	0.213682	0.0477609	0.98737	0.677665	0.0050187	0.013742	0.338981	0.210028	0.099259	0.271971	0.0455486	0.14316	0.324871	0.265665	0.0242229	0.0535726	CG15415	CG15415	CG15415	FBgn0031549	24A1
1623185_s_at	0.00630877	0.00142982	0.0952507	0.0325957	1.15482e-06	1.02051e-07	0.638663	0.0992222	0.0151408	0.00845847	0.299959	0.424981	0.0355465	0.0367936	0.217689	0.160509	0.0850364	0.253966	0.476671	0.457829	0.017566	0.0534745	0.00545875	0.0257632	jar	jaguar	CG5695	FBgn0011225	95F6--8
1623190_at	6.25962e-08	2.82358e-07	4.59538e-08	1.90602e-06	5.65894e-13	1.19246e-13	Absent	Absent	3.3146e-05	0.00032764	0.359085	0.457694	0.436846	0.18624	0.000236626	0.00964422	0.00905501	0.103775	0.00194804	0.0316735	0.0345909	0.0767125	0.0689693	0.0932077	CG9168	CG9168	CG9168	FBgn0035216	62A1
1623193_at	9.87353e-05	6.50143e-05	0.000285062	0.00058259	3.7608e-18	7.55422e-18	0.00058384	0.00117066	0.218501	0.0484629	0.0633171	0.217031	0.00118474	0.00747454	0.0158991	0.0441241	0.0145358	0.123075	0.0415126	0.1378	0.509267	0.337519	0.000902282	0.012515	CG33123	CG33123	CG33123	FBgn0053123	23F6
1623194_at	8.7768e-11	1.43656e-09	7.07615e-07	1.29226e-05	2.29787e-18	5.25209e-18	7.71875e-06	0.00014604	1.71576e-05	0.00024027	0.281622	0.412712	0.000462095	0.00593885	7.72345e-06	0.00381945	0.230745	0.385779	0.252218	0.33801	0.464435	0.320841	0.0893903	0.107544	CG7637	CG7637	CG7637	FBgn0033548	47C1
1623195_at	0.000106946	6.91491e-05	0.000120581	0.000331549	6.00692e-17	6.11932e-17	Absent	Absent	0.00252224	0.00302224	0.765092	0.620536	0.236732	0.121727	0.00178903	0.0199329	0.0245791	0.153058	0.0603926	0.164002	0.682275	0.396906	0.00796295	0.0308462	CG17944	CG17944	CG17944	FBgn0037500	84D5
1623197_a_at	0.000282622	0.000140971	0.0236881	0.0119793	4.41311e-11	6.23013e-12	0.130745	0.0306509	0.00563834	0.00470956	0.0105159	0.103397	0.355461	0.160983	0.00598399	0.029982	0.510553	0.522547	0.473881	0.456417	0.591686	0.367637	0.378254	0.243847	zormin	zormin	CG33484	FBgn0052311	62C4--D1
1623199_a_at	2.62085e-05	2.41189e-05	0.0209594	0.010983	1.83415e-13	4.39941e-14	0.00406505	0.00339311	0.00626793	0.0050026	0.0357903	0.1774	0.659819	0.248463	0.670141	0.319026	0.046231	0.202196	0.00553853	0.0518388	0.0158428	0.0506918	0.215779	0.176362	CG32352	CG32352	CG32352	FBgn0052352	66D7--8
1623200_at	0.0266646	0.00444827	0.241608	0.0653025	5.15154e-07	4.65533e-08	0.0234042	0.00978162	0.174655	0.0415534	0.13187	0.297123	0.0359355	0.0370326	0.0666146	0.0846955	0.13218	0.306849	0.0497516	0.149591	0.156551	0.17594	0.234486	0.184831	fng	fringe	CG10580	FBgn0011591	78A1
1623204_at	0.000331778	0.000158058	0.00118948	0.00147908	1.0351e-11	1.63446e-12	Absent	Absent	0.00455558	0.00423795	0.533087	0.535591	0.413426	0.178819	0.00316277	0.0238683	0.274839	0.415674	0.438089	0.440696	0.979976	0.484235	0.637403	0.329843	CG15728	CG15728	CG15728	FBgn0030409	11B5
1623208_at	0.000127886	7.90739e-05	0.00742209	0.00524593	4.39569e-06	3.74332e-07	0.0621335	0.0185615	0.00480986	0.00434972	0.173932	0.33689	0.0379577	0.0381302	0.184864	0.145671	0.0957289	0.267739	0.951338	0.617528	0.0120847	0.0439303	0.122905	0.129	Sox100B	Sox100B	CG15552	FBgn0024288	100B2
1623211_at	0.0688436	0.00945425	0.0402969	0.0174751	3.07972e-07	2.82654e-08	0.0983901	0.0252962	Absent	Absent	0.0695171	0.224857	0.0276686	0.0321792	0.0874741	0.0971221	Absent	Absent	0.198559	0.29975	0.00815964	0.0360699	0.000268273	0.00835376	CG17234	CG17234	CG17234	FBgn0042187	22D5
1623212_s_at	0.00399628	0.00101433	0.0608879	0.0233434	2.61778e-08	2.628e-09	0.0642462	0.0189851	0.0368364	0.0147581	0.282822	0.412894	0.713742	0.262128	0.00467831	0.0273394	0.0457472	0.201122	0.147261	0.257171	0.324223	0.265319	0.0190902	0.0470921	tamo	tamo	CG4057	FBgn0041582	60B11
1623216_s_at	0.0441059	0.00661143	0.082692	0.0293061	1.87866e-13	4.48704e-14	0.00623794	0.00437502	0.200364	0.0456057	0.810552	0.634734	0.00314301	0.0109937	0.340826	0.210696	0.302141	0.432298	0.251181	0.337332	0.361277	0.280652	0.00984782	0.0338741	CG9629	CG9629	CG9629	FBgn0036857	76A3
1623218_s_at	0.65879	0.0625592	0.623887	0.133597	4.07211e-11	5.77981e-12	0.65416	0.100929	0.0353281	0.0143958	0.823161	0.637935	7.406e-05	0.00317179	0.00304045	0.0236306	0.374462	0.46757	0.0379935	0.131676	0.399748	0.296766	0.0101782	0.03437	Alh	Alhambra	CG1070	FBgn0037471	84B6--C3
1623222_s_at	0.504208	0.0495361	0.977727	0.190027	2.02671e-05	1.66108e-06	0.383966	0.0669314	0.909627	0.139966	0.0570904	0.20709	0.93466	0.315209	0.370662	0.222139	0.829884	0.631378	0.00968961	0.0671224	0.00995594	0.039863	0.0265584	0.0560474	His3.3B	Histone H3.3B	CG8989	FBgn0004828	8C14
1623227_s_at	0.2932	0.0313193	0.0155071	0.00888504	4.30089e-07	3.90769e-08	0.333459	0.0601301	0.0159403	0.00872475	0.782187	0.626556	0.941295	0.316747	0.415838	0.237796	0.48645	0.512746	0.274858	0.351999	0.12557	0.155895	0.193118	0.165908	Hil	Hillarin	CG30147	FBgn0050147	57A7
1623229_at	0.0487749	0.00716269	0.0573994	0.0223385	0.931235	0.0583291	0.0440992	0.014764	0.719969	0.116099	0.560113	0.546484	0.241316	0.123463	0.0475169	0.071616	0.916829	0.652708	0.882629	0.599698	0.00474001	0.0281178	0.246998	0.190516	CG7881	CG7881	CG7881	FBgn0033048	42A4
1623234_s_at	0.00113763	0.000392954	0.0148331	0.00861181	1.5972e-07	1.49766e-08	0.0739788	0.0209067	0.00106271	0.00196107	0.914924	0.661837	0.0300594	0.0334996	0.913838	0.383442	0.907693	0.650679	0.0906102	0.200529	0.00506308	0.0287516	0.103691	0.117379	Calx	Na/Ca-exchange protein	CG5685	FBgn0013995	93A4--B3
1623235_at	0.129882	0.0158646	0.926328	0.181887	1.6712e-06	1.46191e-07	0.701124	0.106581	0.00583302	0.00479418	0.686133	0.593983	0.100323	0.0687463	0.0158855	0.0441241	0.0646682	0.228213	0.527027	0.479455	1	0.487802	0.0857289	0.104987	sec10	sec10	CG6159	FBgn0027103	95E1
1623238_at	0.0351145	0.00551876	0.00659441	0.00482579	2.49906e-07	2.30895e-08	0.192259	0.0402566	0.0244718	0.0114317	0.0387172	0.180998	0.250796	0.127041	0.823889	0.360882	0.00849532	0.101059	0.00217092	0.0327274	0.399596	0.296766	0.00148054	0.0156049	CG5618	CG5618	CG5618	FBgn0036975	77B5
1623239_at	0.207499	0.0234042	0.306195	0.078048	3.54453e-12	6.16565e-13	0.309674	0.0568615	0.190435	0.0440896	0.618297	0.570453	0.038546	0.0385119	0.913055	0.383261	0.781878	0.616684	0.0160547	0.0883203	0.983406	0.48455	0.00639915	0.0279816	prod	proliferation disrupter	CG18608	FBgn0014269	56A2
1623241_s_at	0.00194312	0.000590218	0.00980722	0.00635233	1.52757e-11	2.33483e-12	0.00704219	0.00471105	0.0517874	0.0183069	0.148033	0.312992	0.155735	0.0912342	0.0652945	0.0838323	0.0845046	0.252978	0.0305507	0.120002	0.546173	0.350799	0.818418	0.378943	CG30104	CG30104	CG30104	FBgn0050104	54B17
1623242_at	0.0984147	0.0126381	0.114825	0.0374025	2.68404e-11	3.93669e-12	0.011017	0.00616551	0.214664	0.047905	0.213375	0.365479	0.00233983	0.00969057	0.00968796	0.0357571	0.463542	0.504163	0.10192	0.21375	0.0439961	0.0873388	0.100191	0.115047	CG13380	CG13380	CG13380	FBgn0036799	75D4
1623244_at	6.03736e-05	4.55081e-05	0.004972	0.00396971	5.32571e-18	9.84461e-18	0.00080937	0.00140028	0.0246417	0.011467	0.765319	0.620536	0.117862	0.0761494	0.308137	0.199089	0.115198	0.291049	0.180989	0.285657	0.759083	0.421244	0.0392443	0.0686414	Ect4	Ect4	CG7915	FBgn0035835	66B5--6
1623247_at	4.31342e-08	2.10199e-07	0.0317091	0.0147173	3.67702e-15	1.63385e-15	0.0002554	0.00078851	0.00054195	0.00136666	0.00420475	0.0700799	0.0300324	0.0334966	0.0141367	0.0417704	0.0347917	0.177743	0.292187	0.363972	0.000154337	0.00715598	0.0010117	0.0131159	CG10420	CG10420	CG10420	FBgn0039296	96C7
1623248_s_at	1.32072e-06	2.62708e-06	9.05432e-07	1.53559e-05	5.63302e-17	5.81363e-17	Absent	Absent	0.00019557	0.00079977	0.265084	0.401929	0.215371	0.114041	0.0295222	0.0569468	0.493261	0.515965	0.00185462	0.0308917	0.159611	0.178124	0.610847	0.322175			---
1623250_at	0.00739397	0.00160497	0.0185176	0.0100745	2.48697e-15	1.19124e-15	0.0331256	0.012206	0.126915	0.0332339	0.768401	0.621239	0.00704727	0.016248	0.176601	0.141799	0.241162	0.392927	0.323342	0.380573	0.0647919	0.107945	0.0479871	0.0765863	CG18591	CG18591	CG18591	FBgn0031962	28D2
1623251_at	1.87496e-05	1.87617e-05	0.180873	0.0525617	2.46727e-15	1.18396e-15	0.0151806	0.00747011	0.00276774	0.00319354	0.0437883	0.188226	0.101025	0.0690373	0.246359	0.173077	0.0514553	0.209612	0.279223	0.355018	0.0116638	0.0431066	0.902144	0.400713	CG14450	CG14450	CG14450	FBgn0037184	80A1
1623252_a_at	0.00558018	0.00130239	0.283344	0.07367	0.634557	0.040487	0.288567	0.0539803	0.00145103	0.00229853	0.369609	0.463832	0.000187979	0.00448327	0.0561504	0.0777576	0.211704	0.373647	0.00969685	0.0671224	0.641057	0.383855	0.0329378	0.0623449	l(1)G0030	lethal (1) G0030	CG3861	FBgn0026708	5F2--4
1623254_s_at	0.000156685	9.24408e-05	0.000114918	0.000321395	2.39286e-14	7.74875e-15	0.488931	0.0804306	8.79915e-05	0.00053857	0.263531	0.401523	0.0672116	0.0537697	0.0113754	0.0382023	0.0396793	0.189091	0.226876	0.320074	0.0280848	0.0685671	0.312863	0.21883	CG31531	CG31531	CG31531	FBgn0051531	82D1--2
1623257_a_at	0.0335853	0.00532373	0.0209492	0.0109824	8.27976e-19	2.48855e-18	0.0549771	0.0170407	0.13824	0.0352067	0.763293	0.620172	0.0474619	0.0433096	0.114779	0.112037	0.246665	0.396558	0.177515	0.282492	0.605471	0.371827	0.0123274	0.0378617	CG17665	CG17665	CG17665	FBgn0039997	41C
1623258_at	4.37503e-05	3.57026e-05	7.9806e-05	0.000259703	1.0989e-14	4.05413e-15	0.211309	0.0429948	0.00039836	0.00116187	0.0126157	0.114203	0.0735763	0.0566983	0.00449779	0.0269036	0.160089	0.333493	0.318772	0.377726	0.00683074	0.0333765	0.392309	0.249024	CG12493	CG12493	CG12493	FBgn0035571	64B16
1623265_at	1.34008e-06	2.65051e-06	6.9186e-05	0.000235463	1.85151e-16	1.46827e-16	0.00154229	0.00200356	0.0003572	0.00111343	0.475812	0.510993	0.894442	0.306457	0.00449691	0.0269036	0.599503	0.556733	0.323033	0.380327	0.0547209	0.0982285	0.0268023	0.0563546	CG10513	CG10513	CG10513	FBgn0039311	96C9
1623266_at	0.00590767	0.0013578	0.036391	0.0161945	5.78998e-12	9.64748e-13	Absent	Absent	0.0139257	0.00806929	0.169872	0.333127	0.176638	0.0994358	0.951288	0.392969	0.11519	0.291049	0.00452966	0.0470747	0.00300328	0.0228862	0.0161645	0.0432973	CG14180	CG14180	CG14180	FBgn0036003	67B9
1623268_a_at	0.18129	0.0208999	0.0365	0.0162224	4.57931e-11	6.44218e-12	0.158272	0.0350866	0.0558398	0.0193183	0.0291276	0.165329	0.165652	0.0951092	0.0134393	0.0409059	0.258259	0.403043	0.620502	0.514626	0.520076	0.341351	0.0589101	0.0851916	CG33785	CG33785	CG33785	FBgn0061362	57A8--9
1623269_at	0.0701015	0.00958563	0.142808	0.044064	0.000918175	6.87683e-05	Absent	Absent	0.0867748	0.0257231	Absent	Absent	Absent	Absent	0.0108556	0.0377795	Absent	Absent	Absent	Absent	Absent	Absent	Absent	Absent			---
1623271_a_at	0.000364688	0.000169664	0.0518644	0.0208783	0.0175679	0.00123928	0.0803073	0.0221646	0.00120419	0.00209459	0.378893	0.468031	0.00992627	0.0188893	0.611895	0.301795	0.219425	0.37852	0.0566434	0.159438	0.209776	0.207126	0.242234	0.188348	janA	janus A	CG7933	FBgn0001280	99D3
1623272_at	0.000716945	0.000279398	0.000715544	0.00105294	6.0803e-21	7.25457e-20	Absent	Absent	0.00717641	0.00538714	2.40939e-05	0.00821544	0.00234367	0.00969057	0.0013158	0.0181677	0.0004047	0.0269221	0.36055	0.401247	0.530544	0.345077	0.0540461	0.0815901	Acp53C14b	Acp53C14b	CG15616	FBgn0034153	53D6
1623273_at	3.72702e-05	3.15842e-05	3.00654e-05	0.00014314	1.4925e-14	5.23513e-15	Absent	Absent	0.00126244	0.00215064	0.927422	0.666136	0.00553943	0.0144871	0.000817836	0.0157914	0.909655	0.651171	0.0110617	0.0719366	0.0120979	0.0439303	0.317591	0.220873	CG5432	CG5432	CG5432	FBgn0039425	97B2
1623274_s_at	0.0115582	0.00229033	0.0584645	0.0226737	0.000938916	7.0295e-05	0.00745806	0.00488084	0.128038	0.0333966	0.670597	0.587794	0.303608	0.144066	0.994672	0.404302	0.606306	0.558592	0.027411	0.114082	0.250572	0.228683	0.0611751	0.087004	bol	boule	CG4760	FBgn0011206	66F5--67A1
1623277_at	0.000659181	0.000261966	0.0253644	0.0125724	0.000186163	1.4443e-05	0.228511	0.0454852	0.0003827	0.0011454	0.514296	0.527202	0.509287	0.207665	0.0439235	0.0691453	0.252948	0.399625	0.42905	0.435277	0.00952078	0.0389181	0.0557357	0.0828058	CG17100	CG17100	CG17100	FBgn0037813	86B3
1623281_s_at	0.000363637	0.000169363	0.00110447	0.00140947	5.17116e-11	7.20089e-12	0.00651866	0.00448692	0.00939052	0.0063097	0.12929	0.295129	0.0511894	0.0454412	0.892735	0.378933	0.148709	0.322516	0.767795	0.567609	0.040329	0.0831235	0.727489	0.355127	His2B:CG40461	CG40461	CG40461	FBgn0058461
1623285_at	1.6332e-05	1.69341e-05	0.0573757	0.0223364	2.87747e-09	3.16865e-10	0.0252358	0.0102907	0.00203446	0.00269965	0.00455387	0.0736488	0.171375	0.0973986	0.00862796	0.0344653	0.00173088	0.0503617	0.00665093	0.0564969	0.00227097	0.0200179	0.698338	0.346824	CG1637	CG1637	CG1637	FBgn0030245	9F5--7
1623286_at	0.00204533	0.000611536	0.00158844	0.00181473	1.50613e-16	1.25505e-16	Absent	Absent	0.0122627	0.00742454	0.948367	0.66996	0.291645	0.140601	0.0485469	0.0723571	0.407622	0.482253	0.749964	0.56147	0.257406	0.231949	0.854342	0.388014	CG32299	CG32299	CG32299	FBgn0052299	62E1
1623287_at	0.000151354	8.98974e-05	0.000250678	0.000535291	6.40081e-16	3.9164e-16	0.00243195	0.00254537	0.761591	0.121005	0.860304	0.647675	0.036397	0.0372982	0.521392	0.273604	0.439014	0.494965	0.0314775	0.1217	0.0253126	0.0650375	0.512989	0.291864	CG13921	CG13921	CG13921	FBgn0035267	62B1
1623288_at	0.434605	0.0436143	0.362758	0.0887365	0.0190941	0.00134441	0.195298	0.0407142	0.539916	0.0935514	0.282851	0.412894	0.0674449	0.0538698	0.0184312	0.0469024	0.0517381	0.209645	0.245665	0.333191	0.0301013	0.0714234	0.039816	0.0691027	Pros26	Proteasome 26kD subunit	CG4097	FBgn0002284	73B1
1623293_at	0.00441629	0.00109026	0.282849	0.0735569	5.7372e-10	6.8817e-11	0.121511	0.0291437	0.0132427	0.00781812	0.0689612	0.224	0.0805849	0.0598038	0.747455	0.340852	0.133441	0.308126	0.34457	0.392549	0.120756	0.153231	0.0701563	0.0940766	CG4042	CG4042	CG4042	FBgn0037018	77E6
1623295_at	0.00312531	0.000840279	0.00190574	0.00204455	5.74944e-14	1.63447e-14	Absent	Absent	0.0141264	0.008127	0.183053	0.344525	0.612092	0.235841	0.0336137	0.0611312	0.112325	0.288102	0.146761	0.256651	0.857499	0.450274	0.0448404	0.0736134	CG8564	CG8564	CG8564	FBgn0035776	65F10
1623296_at	3.31324e-06	5.27237e-06	3.8172e-06	3.75149e-05	3.91406e-20	2.85387e-19	0.00027084	0.00080952	0.343071	0.0669928	0.0227184	0.152139	0.00265815	0.0102243	0.150169	0.129139	0.829744	0.631354	0.0201049	0.0990447	0.0399927	0.0829026	0.535085	0.298552	CG32625	CG32625	CG32625	FBgn0052625	12B10
1623297_at	0.000923206	0.000336757	0.000524106	0.000856902	3.73177e-12	6.47134e-13	Absent	Absent	0.0069296	0.00528891	0.0046142	0.0741763	2.59684e-05	0.00265279	0.0683641	0.0857547	0.00186234	0.0510103	0.371592	0.40569	0.162737	0.179766	0.651824	0.333791	CG18371	CG18371	CG18371	FBgn0033893	50D2
1623298_at	9.16498e-08	3.65877e-07	0.00649981	0.00477656	6.50899e-14	1.81309e-14	9.90366e-05	0.0005191	0.00091281	0.00180459	0.00112677	0.0388938	6.89216e-05	0.00317179	0.000583911	0.0140634	0.00271314	0.061406	0.00172255	0.0298633	0.000978363	0.0144451	0.00139632	0.0153747	CG6067	CG6067	CG6067	FBgn0029828	5D1
1623299_at	0.116005	0.0144828	0.850464	0.169964	0.214301	0.0141989	0.494476	0.0811439	0.294599	0.0599663	0.28422	0.413677	0.761867	0.274158	0.0103304	0.0367523	0.934564	0.65619	0.0053718	0.0508974	0.142332	0.166354	0.560377	0.30662	Mmp2	Matrix metalloproteinase 2	CG1794	FBgn0033438	45F6--46A1
1623300_at	4.67279e-07	1.19238e-06	1.20739e-07	3.60323e-06	1.87931e-13	4.48723e-14	8.49568e-05	0.00047172	Absent	Absent	0.000818687	0.0320558	0.0144349	0.0226402	0.00134086	0.0184283	0.464215	0.504351	0.00118962	0.0252774	0.48074	0.326303	0.1131	0.123507	CG18586	CG18586	CG18586	FBgn0035642	64F3
1623306_at	0.00485636	0.00117164	0.00188851	0.00203588	2.61718e-12	4.6765e-13	0.031261	0.0117778	0.00159925	0.00240602	0.0432473	0.187199	0.0107703	0.0195575	0.0127169	0.0399058	0.225044	0.38155	0.234718	0.32542	0.0838321	0.12493	0.0465181	0.075219	l(1)G0004	lethal (1) G0004	CG11738	FBgn0027334	19C5--6
1623318_s_at	7.55041e-06	9.60132e-06	6.98554e-06	5.51205e-05	6.27812e-19	2.03448e-18	Absent	Absent	0.00056051	0.00138756	0.0076387	0.0901976	0.32155	0.150095	0.174394	0.14081	0.200876	0.365754	0.681035	0.538096	0.191723	0.196782	0.741784	0.359351	Met75Cb	Met75Cb	CG18064	FBgn0028415	75C7
1623320_at	0.00165143	0.000519955	0.112064	0.0367116	4.02387e-11	5.71752e-12	0.0239461	0.00992936	0.135083	0.0346079	0.0189745	0.139437	0.03836	0.0384005	0.104611	0.10694	0.0425719	0.194333	0.243405	0.33233	0.0746999	0.116432	0.125464	0.130643	CG3711	CG3711	CG3711	FBgn0040344	1D2
1623324_at	6.9292e-06	8.99547e-06	4.19838e-06	3.99767e-05	2.65458e-19	1.17437e-18	0.00013503	0.0005776	0.657271	0.108307	0.0833877	0.242025	0.00731327	0.0165453	0.0946684	0.100987	0.895558	0.647933	0.192635	0.29442	0.766939	0.423697	0.140187	0.138522	lin	lines	CG11770	FBgn0002552	44F6--7
1623325_at	0.00376494	0.000970883	0.555107	0.121897	6.73402e-06	5.66115e-07	0.0326175	0.0120824	0.222626	0.0491126	0.0763082	0.234408	0.0252824	0.0306437	0.972765	0.398709	0.066565	0.230096	0.0728829	0.180184	0.0462281	0.0895805	0.1697	0.154061	CG6847	CG6847	CG6847	FBgn0030884	16F3
1623326_a_at	0.00100617	0.000358683	0.0558976	0.0219354	1.04174e-07	9.92658e-09	0.0725386	0.0206023	0.00625648	0.00499777	0.0799662	0.238184	0.025926	0.0310834	0.0782732	0.091474	0.500845	0.518427	0.218525	0.314813	0.838427	0.444614	0.444525	0.267929	mge	maggie	CG14981	FBgn0035473	63F6
1623327_at	0.000203582	0.000111871	0.143945	0.0443196	6.82235e-10	8.10554e-11	0.0311245	0.0117455	0.00091536	0.0018077	0.0501519	0.198483	0.00265587	0.0102243	0.0443433	0.0693205	0.0699317	0.234021	0.00252634	0.0355282	0.229733	0.217116	0.340386	0.229764			---
1623329_at	1.19682e-07	4.39501e-07	7.61885e-05	0.000251951	0.379331	0.0247133	4.13317e-05	0.00032793	0.0301528	0.0130169	0.959842	0.671924	2.407e-05	0.00263881	0.194844	0.150113	0.0688281	0.23286	0.275422	0.352215	0.00477773	0.0281601	0.0134815	0.0395688	CG14500	CG14500	CG14500	FBgn0034318	55B12
1623330_at	8.9367e-13	3.65683e-11	1.80531e-12	1.10446e-09	4.99152e-16	3.23776e-16	1.79876e-07	1.264e-05	Absent	Absent	0.000112393	0.0158502	0.0289673	0.0329639	3.23161e-06	0.00381945	0.647287	0.5714	0.00045635	0.0165768	0.00240581	0.0206816	0.329338	0.225589	CG5568	CG5568	CG5568	FBgn0035641	64F3
1623331_at	0.000112723	7.2013e-05	0.000555274	0.000893381	4.73295e-19	1.66536e-18	Absent	Absent	0.00369635	0.00376015	0.261013	0.399921	0.0451806	0.0421119	0.000544578	0.0139476	0.0193589	0.139428	0.05562	0.157998	0.00011744	0.00649508	0.0181381	0.0456485	CG32199	CG32199	CG32199	FBgn0052199	75D4
1623332_at	1.8567e-07	6.05232e-07	0.000230809	0.000506545	1.40329e-09	1.6064e-10	0.00246901	0.00257139	0.00025531	0.00092568	0.129443	0.295314	0.000873753	0.00678569	0.417933	0.238525	0.0161159	0.127855	0.00119685	0.0252797	0.0879466	0.128595	0.0193442	0.0474843	Obp99d	Odorant-binding protein 99d	CG15505	FBgn0039684	99B8
1623339_at	1.58001e-07	5.46912e-07	0.259155	0.068851	2.24196e-14	7.34714e-15	0.00110972	0.0016636	0.00043133	0.00120078	0.0100638	0.101542	0.415016	0.179312	0.330588	0.207243	0.400472	0.479071	0.00116808	0.0249252	0.187241	0.193841	0.594368	0.317443	CG7498	CG7498	CG7498	FBgn0040833	66B10
1623342_at	8.0588e-07	1.78939e-06	8.02803e-07	1.41336e-05	1.80149e-17	2.43002e-17	0.00181459	0.00217715	1.949e-05	0.00024258	0.00578948	0.0797401	0.0207828	0.0274689	0.770793	0.347513	0.0572822	0.216884	0.0198325	0.0983009	0.00303718	0.0229913	0.508215	0.290621	CG8369	CG8369	CG8369	FBgn0040532	85B2
1623346_at	1.21165e-05	1.35925e-05	3.62606e-06	3.6071e-05	2.04402e-13	4.83506e-14	Absent	Absent	0.00044299	0.00122288	0.76253	0.620126	0.181203	0.101123	0.0165651	0.0447689	0.908854	0.651165	0.121311	0.233739	0.609334	0.373022	0.378309	0.243847	CG2861	CG2861	CG2861	FBgn0029728	4D1--2
1623347_at	5.18957e-09	4.04482e-08	6.1885e-09	4.8852e-07	3.16912e-23	4.4199e-21	1.27485e-05	0.00017918	Absent	Absent	0.0011756	0.0397176	0.000670876	0.0062609	0.000111567	0.00745976	0.320286	0.443271	0.364924	0.402743	0.00580006	0.0307764	0.000118306	0.00581503	CG11674	CG11674	CG11674	FBgn0030551	12E5
1623349_x_at	0.0220539	0.0038198	0.00885816	0.00591786	2.76775e-13	6.32473e-14	0.0200922	0.00891843	0.0668873	0.0217681	0.182157	0.344336	0.0445453	0.0417184	0.817571	0.35943	0.513436	0.523683	0.19653	0.298043	0.439627	0.311688	0.0905863	0.108371			---
1623350_at	0.00164741	0.000519402	0.0154828	0.00887319	2.38595e-15	1.15106e-15	0.0059889	0.00429576	0.779455	0.123229	0.404654	0.478583	0.0432144	0.0411097	0.520287	0.273189	0.475523	0.509556	0.267311	0.346737	0.601443	0.370658	0.301379	0.214519	Lrr47	Leucine-rich repeat 47	CG6098	FBgn0010398	31F5
1623352_at	4.26095e-07	1.11206e-06	4.06638e-07	9.38773e-06	1.54071e-17	2.18037e-17	0.00013639	0.00058006	0.00011848	0.00062718	0.00322825	0.0627509	0.0520458	0.0459049	0.0539457	0.0764117	0.0117219	0.113224	0.0264819	0.112707	0.0865164	0.127373	0.268937	0.200735	CG7016	CG7016	CG7016	FBgn0039238	96B1
1623355_at	0.000294214	0.000144823	0.137722	0.0428022	8.37e-12	1.34622e-12	0.0683322	0.0198372	0.00252314	0.00302224	0.00951189	0.0990328	0.00150752	0.0081659	0.00238559	0.0214646	0.000567451	0.0296632	0.00012544	0.0103554	0.0082253	0.03618	0.0601045	0.086171	v	vermilion	CG2155	FBgn0003965	9F11
1623358_at	0.0109012	0.00218585	0.125903	0.0400194	3.84816e-13	8.4198e-14	0.0157269	0.00765334	Absent	Absent	0.0202331	0.14348	0.0192408	0.0264331	0.172165	0.139809	0.123728	0.298135	0.341813	0.390914	0.0721431	0.11439	0.0355707	0.0651072	CG30381	CG30381	CG30381	FBgn0050381	43F2
1623359_at	0.0361641	0.00564811	0.0163047	0.0091934	4.71915e-14	1.37789e-14	0.0496213	0.0159551	0.630415	0.104916	0.339178	0.448227	0.071792	0.0558934	0.760042	0.344387	0.526701	0.529369	0.13038	0.241221	0.826256	0.441005	0.0091106	0.0327021	stwl	stonewall	CG3836	FBgn0003459	70D6--7
1623365_at	1.49256e-05	1.59523e-05	5.17082e-05	0.000195821	6.52221e-19	2.06615e-18	0.00081338	0.00140392	0.296255	0.0601973	0.0728297	0.228329	0.00338185	0.0113796	0.0607183	0.080765	0.990946	0.6686	0.0374765	0.130872	0.218985	0.212118	0.0053409	0.0255343	Bgb	Big brother	CG7959	FBgn0013753	62A9
1623366_at	7.74643e-05	5.43502e-05	0.00282806	0.00268357	1.98893e-15	9.85048e-16	0.0023747	0.00250499	0.219279	0.0485772	0.000580795	0.0291588	0.00427846	0.0127322	0.023105	0.0510362	0.0513603	0.209436	0.0613877	0.165409	0.94782	0.475223	0.0123729	0.0378617	mRpL19	mitochondrial ribosomal protein L19	CG8039	FBgn0037608	85A5
1623370_at	0.0318138	0.00510366	0.0330138	0.0151404	6.85796e-16	4.12874e-16	0.0141596	0.0071808	0.79881	0.125815	0.885868	0.654462	0.02209	0.0284353	0.109857	0.10923	0.830075	0.631439	0.878207	0.598613	0.0979511	0.135793	0.190159	0.164297	wek	weckle	CG4148	FBgn0001990	35D4
1623371_at	6.89286e-05	5.00153e-05	0.135168	0.0422392	0.147908	0.00991757	0.00236745	0.00250229	0.033279	0.0138391	0.116692	0.281902	0.00779892	0.0169908	0.212649	0.157899	0.16921	0.340058	0.0132666	0.0787544	0.415241	0.302993	0.11938	0.127022	CG11126	CG11126	CG11126	FBgn0030265	10A4
1623373_at	0.000696223	0.000273088	0.00747425	0.00526801	2.31235e-14	7.52435e-15	0.0285342	0.0110782	0.00223787	0.00284206	0.102249	0.26614	0.0178187	0.0254994	0.491896	0.264	0.339575	0.452739	0.0656456	0.171058	0.631737	0.380411	0.989217	0.423195	CG14806	CG14806	CG14806	FBgn0029594	2B14
1623374_a_at	1.45768e-06	2.82592e-06	0.0777723	0.028017	0.0600497	0.00411979	0.0150531	0.0074268	0.00026311	0.00093242	0.106147	0.270252	0.0107422	0.0195316	0.383053	0.226858	0.910303	0.651171	0.287326	0.360696	0.105113	0.141247	0.986668	0.422525	Fim	Fimbrin	CG8649	FBgn0024238	15F8--16A1
1623376_s_at	0.102236	0.0130411	0.305237	0.0779055	3.13524e-07	2.87582e-08	0.467403	0.0776948	0.0201051	0.0100628	0.522484	0.53055	0.0441885	0.04156	0.424331	0.240869	0.62541	0.564793	0.0883551	0.198056	0.0109929	0.0418311	0.040551	0.0696325	Nmda1	N-methyl-D-aspartate receptor-associated protein	CG3798	FBgn0013305	49D6
1623383_at	0.0177226	0.00320984	0.00113865	0.00143704	2.30485e-08	2.32393e-09	0.0204212	0.00900412	0.0159251	0.00872376	0.157807	0.322283	0.873237	0.301321	0.687941	0.323521	0.699966	0.590228	0.550319	0.488356	0.739573	0.414637	0.586907	0.314852	Dhc64C	Dynein heavy chain 64C	CG7507	FBgn0010349	64B17--C1
1623384_at	0.132795	0.0161636	0.573122	0.125045	1.72326e-06	1.50594e-07	0.630214	0.0982814	0.0109826	0.00690977	0.17255	0.335411	0.636507	0.242522	0.363965	0.219604	0.937138	0.657022	0.826535	0.584221	0.432351	0.309239	0.0501052	0.0783432	ytr	yantar	CG18426	FBgn0021895	60A3
1623387_at	0.000225089	0.000120286	0.00420929	0.00355197	5.17999e-17	5.46058e-17	0.00315461	0.00293994	0.448898	0.0815795	0.0491283	0.196735	0.0191292	0.0264167	0.229919	0.166034	0.548693	0.536686	0.362433	0.401692	0.183363	0.191665	0.16064	0.149104	Bap55	Brahma associated protein 55kD	CG6546	FBgn0025716	54B7
1623393_a_at	0.0450563	0.0067296	0.168193	0.0498596	4.6517e-05	3.73133e-06	0.0505664	0.0161453	0.586767	0.099351	0.707159	0.600994	0.00803905	0.0171289	0.246853	0.173233	0.321636	0.443888	0.558493	0.49189	0.881413	0.457543	0.991903	0.423747	CG3277	CG3277	CG3277	FBgn0031518	23E3
1623398_at	6.55619e-06	8.63411e-06	3.02405e-06	3.27446e-05	1.66227e-14	5.71107e-15	0.00040565	0.00097657	Absent	Absent	0.0462322	0.192147	0.00162615	0.00851329	0.00179621	0.0199329	0.114363	0.290061	0.35135	0.396361	0.00016813	0.00715598	0.000645135	0.0111933	CG4830	CG4830	CG4830	FBgn0037996	87B2
1623401_a_at	0.0672319	0.00927069	0.302547	0.0773398	2.45408e-10	3.07723e-11	0.123844	0.0294827	0.740861	0.11866	0.377858	0.467236	0.102064	0.069544	0.00209103	0.0205998	0.401542	0.479481	0.14652	0.256466	0.00221283	0.0197112	0.00060694	0.0109929	CG8092	CG8092	CG8092	FBgn0033998	51E5--7
1623402_at	8.79574e-06	1.07209e-05	0.000503564	0.000836587	1.25174e-21	2.46425e-20	0.00172405	0.00212774	0.00128084	0.00217011	0.0420778	0.18557	0.0872079	0.062866	0.143972	0.126196	0.352451	0.456456	0.287755	0.360848	0.0996214	0.136952	0.444014	0.267861	Arc-p34	Arc-p34	CG10954	FBgn0032859	38C6
1623403_s_at	0.122032	0.0150712	0.490102	0.111143	7.13701e-06	5.98524e-07	0.918419	0.133376	0.00157991	0.0023879	0.153228	0.318032	0.95153	0.318779	0.414135	0.237262	0.86094	0.640097	0.568092	0.494997	0.469005	0.322647	0.777738	0.36791	CkIalpha	Casein kinase Ialpha	CG2028	FBgn0015024	11B7
1623405_at	6.55571e-07	1.5406e-06	1.30994e-06	1.93822e-05	1.0717e-20	1.12523e-19	0.00015169	0.00060833	0.598862	0.100964	0.121045	0.287606	0.00219769	0.00945589	0.0805756	0.0928126	0.431928	0.492784	0.0612803	0.165348	0.0896239	0.129614	0.192296	0.165423	pav	pavarotti	CG1258	FBgn0011692	64A10--11
1623407_at	0.00789639	0.00169012	0.00383298	0.00333091	4.22011e-10	5.13392e-11	Absent	Absent	0.0161309	0.00879307	0.205864	0.361984	0.561821	0.222253	0.114966	0.112043	0.129704	0.304177	0.538254	0.483291	0.361469	0.280718	0.856808	0.388648	CG10298	CG10298	CG10298	FBgn0037432	83E4
1623415_at	0.000170842	9.85104e-05	0.0228516	0.0116849	4.96079e-11	6.93492e-12	0.0030981	0.00290843	0.0147776	0.00833818	0.0152691	0.126342	0.208956	0.111674	0.00947706	0.0355341	0.00183988	0.0510103	0.00150224	0.0280866	0.0204473	0.0584734	0.571685	0.310342	dl	dorsal	CG6667	FBgn0000462	36C8--9
1623416_at	3.74511e-07	1.01922e-06	3.08293e-05	0.000144798	1.63468e-09	1.85697e-10	2.58348e-06	6.85662e-05	0.00071992	0.00159752	0.00533441	0.0780925	0.0262055	0.0312586	0.0418171	0.0679277	0.26188	0.405307	0.0538455	0.155525	0.0127535	0.0450962	0.610605	0.322175	CG33265	CG33265	CG33265	FBgn0053265	68E4
1623418_at	1.09134e-07	4.1091e-07	8.23476e-06	6.0881e-05	1.28238e-18	3.48216e-18	0.00809975	0.00514119	1.80375e-05	0.00024258	0.695575	0.596727	0.000133414	0.00393722	0.716895	0.331585	0.00243819	0.0575964	0.00029022	0.0135009	0.000564152	0.0111131	0.00374985	0.0218133	Cad96Ca	Cad96Ca	CG10244	FBgn0022800	96C4--5
1623422_a_at	0.0219898	0.00380976	0.000162639	0.000403726	1.2321e-12	2.36758e-13	0.0732873	0.0207493	0.00083894	0.00172688	0.180188	0.342522	0.0741492	0.0569525	0.0160814	0.0443668	0.084799	0.253631	0.250412	0.336876	0.455124	0.317192	0.00439268	0.0233904	CG31908	CG31908	CG31908	FBgn0051908	27D4
1623425_at	0.000306	0.000149211	0.182601	0.0529254	1.33582e-14	4.77057e-15	0.00299932	0.00285777	0.0360202	0.0145439	0.0351617	0.176605	0.937796	0.316039	0.000155581	0.00836354	0.291554	0.424879	0.0556608	0.157998	0.00426344	0.0265266	0.00360798	0.0213736	Buffy	Buffy	CG8238	FBgn0040491	48C1
1623428_at	1.75434e-06	3.22635e-06	0.0160871	0.00911916	6.05908e-14	1.70667e-14	0.00166746	0.00209784	0.0014913	0.00232164	0.00564047	0.0789528	0.00237383	0.00973987	0.0069459	0.031528	0.332795	0.449553	0.0164558	0.0894067	0.061528	0.104508	0.108242	0.120423	CG14933	CG14933	CG14933	FBgn0040968	33A3
1623431_at	0.000465879	0.000203887	0.000590665	0.000931802	2.99412e-13	6.77518e-14	Absent	Absent	0.00204673	0.00270154	0.218041	0.369424	0.573565	0.225355	0.00101882	0.0167882	0.107802	0.283133	0.709168	0.547746	0.269309	0.237884	0.137039	0.136769	CG13423	CG13423	CG13423	FBgn0034513	57A5
1623432_s_at	0.0117684	0.00231915	0.224954	0.0618255	0.110214	0.00744589	0.0327791	0.0121119	0.433491	0.0795721	0.139631	0.30416	0.450191	0.190138	0.457963	0.252928	0.713533	0.594644	0.908039	0.60668	0.0480702	0.0916317	0.00333245	0.0208753	plexB	plexin B	CG17245	FBgn0025740	102A1
1623433_at	0.00017928	0.000101889	0.000238692	0.000517371	1.02788e-13	2.66431e-14	Absent	Absent	0.00348388	0.00363875	0.19893	0.355724	0.193473	0.10601	0.037018	0.0639351	0.276819	0.416826	0.786826	0.573313	0.716969	0.407927	0.185453	0.16172	CG30369	CG30369	CG30369	FBgn0050369	44C3
1623437_at	0.164221	0.0192367	0.782381	0.159205	0.00075993	5.709e-05	0.226638	0.0452038	0.801355	0.126098	0.163486	0.326709	0.0261919	0.0312586	0.818887	0.359837	0.497134	0.516958	0.357883	0.399611	0.00305271	0.0229959	0.00426843	0.0232685	CG9948	CG9948	CG9948	FBgn0035721	65D4
1623438_at	0.10372	0.0131967	0.0718531	0.0264333	9.30082e-05	7.33139e-06	0.0303403	0.0115519	0.538277	0.0933732	0.00774444	0.0909268	0.116696	0.0757325	0.110091	0.109296	0.12588	0.300073	0.686991	0.539531	0.0052859	0.0293912	0.146101	0.141701	CG9505	CG9505	CG9505	FBgn0031805	26C4
1623439_at	6.85221e-06	8.94199e-06	9.95851e-06	6.86475e-05	2.49481e-15	1.19282e-15	Absent	Absent	0.00058444	0.0014196	0.635906	0.576863	0.652904	0.246718	0.00950106	0.035579	0.153942	0.327252	0.350615	0.395993	0.865378	0.45256	0.137523	0.137066	CG17744	CG17744	CG17744	FBgn0035730	65E1
1623441_at	0.0468978	0.006944	0.539958	0.119547	3.08643e-10	3.82146e-11	0.0463242	0.0152665	0.53266	0.092533	0.383746	0.469772	0.016959	0.0249043	0.0215111	0.0497068	0.0236113	0.150284	0.00469588	0.0481994	0.608405	0.372812	0.0116297	0.0369271	ph-p	polyhomeotic proximal	CG18412	FBgn0004861	2D2--3
1623447_a_at	0.0108441	0.00217744	0.00962471	0.00628415	2.17351e-13	5.10609e-14	Absent	Absent	0.0348385	0.0142495	0.239182	0.385073	0.194018	0.106221	0.0202687	0.0486474	0.432938	0.492958	0.251942	0.337754	0.33538	0.270011	0.368965	0.240702	CG12201	CG12201	CG12201	FBgn0037970	87A4
1623448_at	0.158068	0.0186417	0.0518002	0.0208662	9.43133e-12	1.49886e-12	0.00397526	0.00333894	0.404895	0.0756298	0.895555	0.656702	0.00163861	0.00855606	0.00802257	0.0331572	0.861141	0.640097	0.958014	0.618498	0.260488	0.233477	0.663161	0.337187	CG5196	CG5196	CG5196	FBgn0038039	87B9
1623449_at	0.000308632	0.000150026	0.000502546	0.00083603	5.04256e-17	5.35875e-17	0.00489664	0.00383356	0.350157	0.0680529	0.0553266	0.20524	0.000131562	0.00393722	0.0035005	0.0247399	0.795503	0.620839	0.0598698	0.163486	0.180619	0.190177	0.000269765	0.00835376	CG7840	CG7840	CG7840	FBgn0032014	29A3
1623456_at	0.000735043	0.000284516	0.000230728	0.000506545	4.78854e-12	8.14372e-13	Absent	Absent	0.00384331	0.00384843	0.604663	0.564838	0.018193	0.025785	0.0264468	0.0543804	0.707164	0.592597	0.152688	0.262113	0.091606	0.131107	0.222504	0.179527	CG12477	CG12477	CG12477	FBgn0036809	75D7
1623459_at	0.00817295	0.00173824	0.0016721	0.00187693	6.90343e-10	8.19569e-11	0.00673086	0.00457747	0.029541	0.0128302	0.109314	0.275419	0.0971143	0.0673701	0.0566054	0.0780919	0.203278	0.367895	0.040668	0.136181	0.133737	0.161064	0.670685	0.339374	Spn4	Serine protease inhibitor 4	CG9453	FBgn0028985	42D6
1623460_at	0.0792747	0.0105799	0.0330098	0.0151404	8.05761e-13	1.62569e-13	0.11076	0.0273977	0.0200449	0.0100522	0.426534	0.488836	0.00170155	0.00865	0.0115902	0.0385278	0.556606	0.539876	0.00533869	0.0508974	0.707273	0.404908	0.0137293	0.039949	Aats-leu	Leucyl-tRNA synthetase	CG7479	FBgn0027085	64C1
1623466_at	0.126841	0.0155713	0.054322	0.0215346	0.0169096	0.00119391	0.364724	0.0643679	0.0556329	0.0192756	0.123587	0.289388	0.380048	0.168367	0.104118	0.106585	0.152471	0.326584	0.626451	0.517211	0.517707	0.340515	0.0116293	0.0369271	bab1	bric a brac 1	CG9097	FBgn0004870	61E2--F1
1623468_at	5.60002e-05	4.30979e-05	0.00281255	0.00267464	1.90646e-16	1.49678e-16	0.00353851	0.00312506	0.0382277	0.0150924	0.26667	0.402813	0.0241466	0.0298169	0.448114	0.249583	0.654679	0.574749	0.00207899	0.0322927	0.0313802	0.0733092	0.107445	0.12	CG2213	CG2213	CG2213	FBgn0035210	61F6
1623470_at	0.0703499	0.00961501	0.299427	0.0767185	0.000626404	4.72708e-05	0.0169373	0.00802161	0.578228	0.0982743	0.812953	0.63496	0.000882703	0.00681534	0.0429339	0.0685481	0.114391	0.290061	0.394327	0.417196	0.302536	0.254265	0.0808064	0.101698	Las	Lipoic acid synthase	CG5231	FBgn0029158	77C2--3
1623472_at	3.49329e-05	3.0184e-05	9.43633e-05	0.000286327	3.12963e-18	6.62492e-18	0.00102238	0.00158782	0.227989	0.0499324	0.0901553	0.250218	6.46932e-05	0.00314974	0.00137472	0.0186825	0.0863593	0.25467	0.112448	0.224562	0.00484358	0.028273	5.66761e-05	0.00581503	wus	wurst	CG9089	FBgn0030805	15C4
1623473_at	0.0594463	0.00838998	0.104091	0.0347728	3.80264e-14	1.14351e-14	0.135065	0.0313705	0.0151404	0.00845847	0.236583	0.383835	0.0650427	0.0526646	0.356887	0.217175	0.501327	0.518742	0.937004	0.614371	0.966658	0.480614	0.354699	0.235422	shark	Src homology 2, ankyrin repeat, tyrosine kinase	CG18247	FBgn0015295	52F8
1623475_s_at	0.976137	0.0886421	0.604999	0.130338	9.50021e-11	1.26476e-11	0.973564	0.14028	0.0193279	0.00980701	0.891442	0.655957	0.0747948	0.0572796	0.962698	0.395939	0.917017	0.652708	0.681329	0.538187	0.574895	0.361034	0.820283	0.379289	Rm62	Rm62	CG10279	FBgn0003261	83D1--2
1623477_at	0.0058438	0.00134826	0.00317302	0.00290769	7.68766e-05	6.08907e-06	0.0104924	0.00597848	0.0389557	0.0152818	0.0837885	0.242374	0.157008	0.0917864	0.445782	0.248761	0.37601	0.468209	0.232238	0.323274	0.199426	0.200916	0.317127	0.220818			---
1623480_at	0.0293944	0.0048009	0.697736	0.145698	4.99327e-10	6.03348e-11	0.060325	0.018124	0.475752	0.0850082	0.893947	0.656253	0.0635995	0.0519545	0.0206321	0.0489271	0.470788	0.507142	0.323738	0.380688	0.280033	0.24325	0.589608	0.315783	CG5047	CG5047	CG5047	FBgn0037008	77C6
1623482_at	3.85091e-05	3.23708e-05	4.63386e-05	0.00018349	8.41656e-16	4.88051e-16	Absent	Absent	0.0011868	0.00208811	0.820816	0.637416	0.205421	0.110327	0.00486164	0.0276859	0.252167	0.399424	0.162282	0.270658	0.236809	0.22094	0.642984	0.331203	CG9072	CG9072	CG9072	FBgn0030614	13A11
1623485_at	0.000758625	0.000291185	0.128245	0.0405155	5.2187e-12	8.78435e-13	4.54246e-05	0.00034202	0.299305	0.0606903	0.274673	0.408224	0.000172766	0.00435219	0.0800319	0.0925601	0.578485	0.548274	0.600395	0.508176	0.389255	0.292365	0.00197823	0.0176902	Xpac	Xeroderma pigmentosum group A-like	CG6358	FBgn0004832	4A5
1623486_at	0.0149317	0.00280455	0.0667181	0.0249722	1.32952e-13	3.32787e-14	0.0264163	0.0105791	0.125593	0.033014	0.359169	0.457694	0.0925498	0.0652604	0.0655661	0.0839629	0.124157	0.298159	0.00465913	0.0480927	0.00692075	0.0334068	0.0306558	0.0598191	CG7900	CG7900	CG7900	FBgn0037548	84E12
1623490_at	0.00712256	0.00156243	0.077372	0.0279111	6.52231e-11	8.92611e-12	0.202907	0.0417923	0.00788117	0.00567291	0.39843	0.476163	0.0128129	0.0212946	0.101974	0.105145	0.0649313	0.228324	0.00513531	0.0500806	0.0721501	0.11439	0.20668	0.172598	Ten-m	Tenascin major	CG5723	FBgn0004449	79D4--E3
1623491_at	0.00165562	0.000520843	0.0125352	0.0076061	2.2585e-13	5.27898e-14	0.0387553	0.0135631	0.0123339	0.00745544	0.299541	0.424609	0.454592	0.191368	0.418023	0.238549	0.916427	0.652708	0.00151152	0.0281909	0.0169776	0.0528276	0.179001	0.158553	CG15155	CG15155	CG15155	FBgn0032669	36E6
1623493_at	0.000214946	0.000116496	0.0494124	0.0201834	9.42078e-12	1.49805e-12	0.00997536	0.00577738	0.0757174	0.0235545	0.225291	0.374726	0.0996812	0.0685658	0.0097786	0.0359376	0.0801823	0.247929	0.144923	0.255396	0.00357381	0.0246857	0.000235548	0.00786732	CG12717	CG12717	CG12717	FBgn0030420	11B16
1623495_at	4.17395e-05	3.43274e-05	0.88157	0.174795	0.0054922	0.000396963	0.046168	0.0152218	0.0007393	0.00163269	0.472371	0.50937	0.119134	0.0765835	0.144632	0.12645	0.510952	0.522547	0.452168	0.447599	0.00353632	0.0246317	0.698778	0.346888	I-2	Inhibitor-2	CG10574	FBgn0028429	67C10
1623496_at	4.83795e-05	3.84208e-05	8.07437e-05	0.00026013	7.4695e-19	2.30665e-18	0.00162942	0.00207295	0.00726599	0.00542371	0.498129	0.521412	0.0078002	0.0169908	0.0591337	0.0798419	0.473021	0.508156	0.696749	0.543263	0.0997811	0.137076	0.0165578	0.0437942	kz	kurz	CG3228	FBgn0001330	2F1
1623497_at	0.000213096	0.000115771	0.716842	0.148574	3.3482e-09	3.65888e-10	0.131867	0.0308308	0.00439018	0.00415306	0.148055	0.312992	0.140683	0.0854402	0.972024	0.398543	0.06057	0.223281	0.361812	0.401419	0.0114109	0.0428421	0.47735	0.27989	HLHm3	E(spl) region transcript m3	CG8346	FBgn0002609	96F10
1623498_at	0.000869025	0.000322329	0.0144227	0.00843358	6.73523e-13	1.38951e-13	0.0133322	0.00693762	0.169779	0.0407237	0.0564448	0.206258	0.000231757	0.00468524	0.00968371	0.0357571	0.818815	0.627874	0.827836	0.584329	0.044197	0.0874729	0.00435917	0.0233566	CG5857	CG5857	CG5857	FBgn0039125	95C12--13
1623499_at	0.000281485	0.000140526	0.614854	0.132078	5.01443e-07	4.53715e-08	0.012061	0.00653187	0.0572305	0.0196486	0.0818895	0.240018	0.150057	0.0890029	0.101667	0.105004	0.748029	0.605015	0.495602	0.4665	0.274167	0.240556	0.0625545	0.088188	CG12341	CG12341	CG12341	FBgn0033550	47C1
1623501_at	0.00234308	0.000675513	0.0020922	0.00218304	8.73268e-13	1.74446e-13	Absent	Absent	0.0138091	0.00802692	0.420692	0.4866	0.441121	0.18754	0.0104767	0.0370702	0.466543	0.505212	0.569146	0.495438	0.339858	0.272034	0.478054	0.280111	CG32859	CG32859	CG32859	FBgn0040368	1E3
1623503_at	0.00589896	0.00135689	0.0209052	0.0109687	2.24083e-08	2.26285e-09	0.00157975	0.00203071	0.0721397	0.0228491	0.62866	0.574542	0.029305	0.0332123	0.810829	0.357918	0.0924715	0.262804	0.0650958	0.170346	0.152166	0.172853	0.0316481	0.0610003	sda	slamdance	CG5518	FBgn0015541	97D7--9
1623506_s_at	1.48291e-05	1.5885e-05	5.55179e-06	4.81773e-05	2.94028e-19	1.25835e-18	0.0004627	0.00105169	0.0258693	0.0118099	0.100807	0.264576	0.000710454	0.00635846	0.0846555	0.0954727	0.386161	0.472214	0.00267501	0.0368019	0.00270133	0.0218243	0.00400363	0.0224366	Pp4-19C	Protein phosphatase 19C	CG32505	FBgn0023177	19D1
1623507_at	0.00303958	0.000824581	0.00285127	0.00269608	1.33074e-11	2.05473e-12	Absent	Absent	0.0163502	0.00885774	0.801384	0.632773	0.440796	0.187442	0.0258908	0.0538862	0.0109529	0.11163	0.032391	0.1235	0.192479	0.197147	0.311813	0.21854	CG33136	CG33136	CG33136	FBgn0053136	55E6
1623510_at	5.93375e-05	4.48156e-05	0.0695543	0.0257362	0.230143	0.0152115	0.0413788	0.0141518	0.00014598	0.00069059	0.622305	0.571879	0.141181	0.0856768	0.0262364	0.0542251	0.958974	0.661393	0.0180494	0.0932812	0.0154331	0.0501658	0.689067	0.344428	CG7970	CG7970	CG7970	FBgn0035252	62A10
1623514_a_at	0.0479781	0.0070665	0.317071	0.0801733	1.2396e-07	1.17324e-08	0.0120969	0.0065328	0.233167	0.050714	0.0502019	0.198561	0.0940348	0.0659341	0.808115	0.357167	0.465388	0.504717	0.0502392	0.149993	0.0247714	0.0644091	0.511038	0.291203	jdp	jdp	CG2239	FBgn0027654	99F7
1623520_a_at	1.34175e-06	2.65051e-06	3.95792e-06	3.8588e-05	2.6012e-22	1.17222e-20	0.00016888	0.00064635	0.386234	0.0730757	0.00556805	0.0787652	0.000948978	0.00702743	0.0570219	0.0782939	0.0249445	0.154403	0.0718037	0.178823	0.975918	0.483255	0.0130892	0.0388595	CG10336	CG10336	CG10336	FBgn0032698	37A1
1623521_at	0.203757	0.0230402	0.0200826	0.010679	2.06964e-11	3.09488e-12	0.00387457	0.00328806	0.437067	0.0801012	0.826407	0.638366	0.247947	0.126015	0.0996628	0.103831	0.695942	0.58907	0.932432	0.61248	0.403001	0.298065	0.15345	0.145689	CG11909	CG11909	CG11909	FBgn0039330	96D2
1623531_at	0.00164585	0.000519053	0.00168909	0.00188741	2.11131e-13	4.97629e-14	Absent	Absent	0.0110681	0.00693521	0.739182	0.613666	0.14074	0.0854614	0.0165244	0.0446892	0.52008	0.527083	0.515653	0.475232	0.363893	0.28181	0.270483	0.201361	Mst89B	Mst89B	CG6864	FBgn0020399	89B9
1623532_at	2.04883e-05	2.00292e-05	0.000850384	0.00117664	3.55194e-05	2.86963e-06	0.129012	0.0303717	0.00125236	0.002143	0.133706	0.298709	0.163804	0.0945114	0.260949	0.179303	0.256169	0.401551	0.664421	0.53193	0.00323177	0.0236156	0.509813	0.290923			---
1623535_at	0.00121245	0.00041221	0.000798974	0.00112562	1.06442e-15	5.90276e-16	Absent	Absent	0.00849963	0.00594285	0.246815	0.389872	0.0884049	0.0634723	0.000778233	0.0154551	0.524319	0.52866	0.146319	0.256466	0.385875	0.2909	0.163043	0.150565	CG7164	CG7164	CG7164	FBgn0031946	28C3
1623536_s_at	0.0693423	0.00950678	0.10121	0.034048	2.08902e-10	2.6388e-11	0.200461	0.0415085	0.108834	0.0299278	0.599409	0.561773	0.956954	0.320058	0.874665	0.374655	0.468777	0.506235	0.00215003	0.0326195	0.337943	0.271357	0.202959	0.170893	CG11347	CG11347	CG11347	FBgn0035542	64B4--5
1623537_at	1.96407e-08	1.14812e-07	0.00186913	0.00202515	3.15015e-07	2.88882e-08	0.00032786	0.00088359	0.00015879	0.00071096	0.00023819	0.0211871	0.074607	0.0571829	0.001382	0.0186933	0.0275564	0.16136	0.00013136	0.010578	0.00108387	0.0148518	0.0592079	0.0852631			---
1623539_at	0.000302181	0.000147705	0.000257746	0.000546569	2.68688e-15	1.26696e-15	Absent	Absent	0.00416588	0.00402533	0.470363	0.508679	0.663146	0.249362	0.0124352	0.039492	0.0482152	0.204537	0.418892	0.430526	0.447068	0.314472	0.204314	0.17155	CG30039	CG30039	CG30039	FBgn0050039	48D8
1623540_at	0.0069831	0.00153979	0.0721469	0.0265123	3.41916e-16	2.38482e-16	0.0202175	0.00895174	0.0589213	0.0199841	0.00595833	0.0805943	0.0325553	0.0349317	0.00668684	0.0311148	0.0550988	0.214557	0.00076428	0.0209724	0.00703246	0.0336134	0.0285599	0.0579067	CG31704	CG31704	CG31704	FBgn0051704	33A3
1623545_at	0.0127925	0.00247917	0.0111168	0.00697546	5.25972e-17	5.5151e-17	0.0381124	0.0134107	0.536513	0.0931283	0.331439	0.443558	0.00139529	0.00788496	0.149877	0.128956	0.517421	0.52563	0.351417	0.396371	0.207717	0.205829	0.00606212	0.0273181	mus209	mutagen-sensitive 209	CG9193	FBgn0005655	56F11
1623546_at	0.0319795	0.00512809	0.00871615	0.00585657	2.73661e-16	1.98068e-16	0.0273559	0.0108045	0.742979	0.118865	0.160673	0.324129	0.00469563	0.0132548	0.207161	0.155561	0.0751466	0.240568	0.841573	0.58804	0.280216	0.243358	0.598136	0.318668	Taf8	TBP-associated factor 8	CG7128	FBgn0022724	16F7
1623551_at	0.00153806	0.000493064	0.0899152	0.0312113	7.21544e-06	6.04843e-07	0.0667826	0.0195158	0.00427839	0.00409633	0.0325369	0.173021	0.14887	0.0885757	0.137042	0.123031	0.754459	0.60808	0.620373	0.514616	0.046569	0.0899217	0.92208	0.405639	CG18081	CG18081	CG18081	FBgn0036537	72A2
1623552_s_at	2.81246e-08	1.53445e-07	7.16993e-08	2.54287e-06	6.09811e-14	1.71378e-14	2.24432e-05	0.00023685	0.195415	0.0448605	0.00290689	0.0600715	0.00328262	0.0111955	0.00829902	0.0338101	0.00183855	0.0510103	0.0152831	0.086184	0.00452882	0.027376	8.60008e-05	0.00581503	CG2893	CG2893	CG2893	FBgn0040030	20E
1623553_a_at	0.0163957	0.00302159	0.0919329	0.0316907	7.61081e-08	7.33926e-09	0.134127	0.0312292	0.00689048	0.00527184	0.82364	0.637935	0.377435	0.167769	0.320375	0.203497	0.615527	0.561311	0.09471	0.204408	0.0947873	0.13338	0.103445	0.117206	Miro	Mitochondrial Rho	CG5410	FBgn0039140	95D8--9
1623554_at	0.000393802	0.000179045	0.000149047	0.000383532	2.47868e-14	7.99619e-15	Absent	Absent	0.00233825	0.00290101	0.0404988	0.183229	0.123842	0.0786405	0.00979432	0.035942	0.458229	0.502411	0.221712	0.316698	0.94772	0.475223	0.455714	0.271986	CG3708	CG3708	CG3708	FBgn0040345	1D2
1623557_at	0.00196932	0.000595178	0.00195771	0.00208567	8.4606e-14	2.26459e-14	Absent	Absent	0.0128436	0.0076608	0.302657	0.426882	0.0542551	0.0470309	0.109323	0.109015	0.200062	0.364928	0.558016	0.491711	0.17341	0.186341	0.0393482	0.0686835	CG31679	CG31679	CG31679	FBgn0051679	22D5
1623559_s_at	7.76183e-05	5.44249e-05	0.0452898	0.0189639	0.385196	0.0250809	Absent	Absent	0.00536264	0.0046005	Absent	Absent	Absent	Absent	Absent	Absent	0.0090164	0.103478	Absent	Absent	Absent	Absent	Absent	Absent			---
1623560_at	0.00340699	0.000898177	0.0098246	0.00635867	3.17033e-16	2.23903e-16	0.0129513	0.00681146	0.624998	0.104333	0.0169896	0.132286	0.00288716	0.0106406	0.0394049	0.0656834	0.346367	0.454266	0.504635	0.470647	0.0373727	0.0800184	0.019362	0.0475053	CG18048	CG18048	CG18048	FBgn0037435	83E4
1623564_at	0.0844026	0.0111345	0.0427414	0.0182538	0.0851675	0.00578407	0.761294	0.113978	0.00174283	0.00248745	0.39756	0.475822	0.913762	0.310619	0.000431132	0.0130743	0.162937	0.334928	0.527667	0.479625	0.0333485	0.075364	0.872851	0.393304	Syx8	Syntaxin 8	CG4109	FBgn0036643	73A10
1623565_at	0.000863447	0.000320884	0.17258	0.0507849	2.53337e-13	5.84683e-14	0.0536416	0.0167574	0.00488141	0.00437763	0.1238	0.289626	0.0624342	0.0513607	0.921797	0.38549	0.00348337	0.0685053	0.252501	0.338189	0.0337417	0.075733	0.595755	0.317986	CG17278	CG17278	CG17278	FBgn0046763	93B4
1623574_at	0.000724754	0.000281294	0.000263554	0.000556084	9.12368e-12	1.45584e-12	Absent	Absent	0.00331427	0.00353703	Absent	Absent	Absent	Absent	0.0172298	0.0454471	Absent	Absent	Absent	Absent	Absent	Absent	0.243159	0.188669	CG11694	CG11694	CG11694	FBgn0037571	84F11
1623579_at	0.000609912	0.000248418	0.000389403	0.000713045	1.92188e-12	3.54346e-13	Absent	Absent	0.00493267	0.00439667	0.0814761	0.239753	0.0812611	0.0601089	0.0177808	0.046089	0.0172236	0.132119	0.0232591	0.105672	0.146575	0.169203	0.00866391	0.0318081	CG33773	CG33773	CG33773	FBgn0053773
1623582_at	0.00256943	0.000724475	0.0332129	0.015209	2.09323e-14	6.92872e-15	0.00498242	0.00386745	0.2651	0.0556406	0.0719763	0.227453	0.0543267	0.0470725	0.0992281	0.10361	0.487458	0.512941	0.329263	0.383402	0.0164121	0.0518717	0.0635542	0.0888208	CG6364	CG6364	CG6364	FBgn0039179	95F10
1623590_s_at	0.00334393	0.000885401	0.00864313	0.00581869	1.22419e-15	6.6073e-16	0.0239699	0.00993366	0.01639	0.0088689	0.371839	0.464351	0.0109931	0.0197016	0.375847	0.223873	0.814855	0.627106	0.741068	0.559007	0.089185	0.129349	0.0114453	0.036599	Smc5	Smc5	CG32438	FBgn0052438	78D6--7
1623591_a_at	0.23585	0.0260631	0.0283984	0.0136024	8.31839e-11	1.11935e-11	0.20969	0.0427419	0.00061407	0.00145103	0.905099	0.659124	0.354407	0.160597	0.647864	0.312554	0.900503	0.648718	0.507081	0.471488	0.42774	0.307505	0.448786	0.269794	CG17883	CG17883	CG17883	FBgn0040005	41C1--6
1623601_at	9.05244e-05	6.10461e-05	0.00271097	0.00260604	0.00144408	0.000107128	0.00524623	0.00399287	0.00530784	0.00457906	0.0606133	0.213062	0.212604	0.112924	0.00128889	0.0179898	0.0210316	0.143812	0.800901	0.577774	0.00171786	0.0177654	0.0687697	0.0931204	Amyrel	Amyrel	CG8221	FBgn0020506	53C14
1623602_a_at	0.893445	0.0817746	0.958037	0.186921	1.64213e-08	1.67974e-09	0.956916	0.138178	0.0154261	0.00853471	0.932021	0.667253	0.822329	0.289237	0.917017	0.384206	0.786165	0.618085	0.741383	0.559032	0.177137	0.188107	0.659755	0.336217	Ptp69D	Protein tyrosine phosphatase 69D	CG10975	FBgn0014007	69D6--E1
1623604_at	0.00205489	0.000613826	0.00272649	0.00261241	3.6548e-15	1.62508e-15	Absent	Absent	0.0139052	0.00806455	0.397195	0.475788	0.0856325	0.0621312	0.00928274	0.0352586	0.360795	0.460697	0.208153	0.307111	0.581754	0.363696	0.306188	0.216286	CG7742	CG7742	CG7742	FBgn0031690	25C10--D1
1623606_at	0.00632414	0.00143155	0.142937	0.0440871	0.465556	0.0301116	0.347726	0.0619833	0.0007477	0.00164145	0.0738421	0.229677	0.0786022	0.0589667	0.392244	0.229862	0.275922	0.416173	0.915217	0.608242	0.533851	0.346183	0.467506	0.276279	RpLP1	Ribosomal protein LP1	CG4087	FBgn0002593	21C2
1623607_at	0.000307171	0.000149506	0.0296583	0.0140166	8.52761e-09	8.96913e-10	0.00581754	0.00422797	0.0422725	0.0160553	0.697576	0.597293	0.00114053	0.00740756	0.00222796	0.0210139	0.153762	0.327252	0.0100728	0.0684816	0.0214794	0.0598836	0.0840839	0.104017	Mgat1	UDP-GlcNAc:a-3-D-mannoside-beta-1,2-N-acetylglucosaminyltransferase I	CG13431	FBgn0034521	57A5
1623609_at	0.00242571	0.000693353	0.00254076	0.00248861	5.46388e-13	1.15483e-13	Absent	Absent	0.0148392	0.00836017	0.334468	0.44522	0.992214	0.328214	0.0510425	0.0740998	0.145855	0.320091	0.24381	0.332421	0.948834	0.475575	0.24634	0.19025	CG15172	CG15172	CG15172	FBgn0032740	37B9
1623612_at	3.07166e-06	4.98466e-06	0.000341165	0.000656351	2.10162e-16	1.61774e-16	0.0008341	0.00143131	0.00129023	0.00217051	0.22404	0.374176	0.317926	0.148892	0.00258232	0.0221223	0.856931	0.638759	0.00653401	0.0562235	0.335133	0.270011	0.151599	0.144561	CG7722	CG7722	CG7722	FBgn0033574	47C7
1623625_at	0.00287262	0.00079117	0.00352426	0.00311686	9.37156e-05	7.38493e-06	0.0310914	0.0117379	0.0151418	0.00845847	0.499258	0.521507	0.0535131	0.046668	0.657506	0.315117	0.822653	0.629191	0.868974	0.595673	0.0279288	0.0682992	0.109924	0.121547	CG14542	CG14542	CG14542	FBgn0039402	96F10
1623626_a_at	0.000115536	7.32157e-05	0.00163805	0.00185323	3.39215e-14	1.03816e-14	0.0135544	0.00699019	0.00162284	0.0024172	0.207364	0.362913	0.00791569	0.0170467	0.0828281	0.0942721	0.771217	0.613652	0.0064713	0.0561084	0.012988	0.0454775	0.0724351	0.0955638	CG11412	CG11412	CG11412	FBgn0024362	1F3--4
1623629_at	0.000330847	0.000157746	0.000749353	0.00108798	6.6203e-12	1.08859e-12	Absent	Absent	0.00473773	0.0043098									0.0382172	0.131972					alpha4GT2	alpha4GT2	CG5878	FBgn0039378	96F3
1623631_at	0.0517339	0.00750202	0.248131	0.0666636	6.18199e-10	7.38261e-11	0.244142	0.0476354	0.0640507	0.0211798	0.345849	0.45061	0.00268045	0.0102289	0.0201636	0.0486431	0.163123	0.334952	0.976625	0.623135	0.0652124	0.108366	0.00711877	0.0291519	AP-47	AP-47	CG9388	FBgn0024833	85D24
1623632_s_at	0.00540889	0.00127252	0.0167423	0.00936045	0.0637707	0.00436861	0.0879206	0.0234988	0.0020006	0.00267637	0.0795011	0.237594	0.21261	0.112924	0.356968	0.217185	0.370403	0.465702	0.388731	0.414222	0.919761	0.467626	0.165236	0.151725	CG6327	CG6327	CG6327	FBgn0036115	68A2--3
1623633_at	0.0364636	0.00567786	0.0066077	0.00483118	2.28942e-11	3.39645e-12	0.00072241	0.00132148	0.92363	0.141732	0.0639825	0.218165	0.810998	0.28644	0.0331765	0.0607607	0.069396	0.233613	0.0115805	0.073811	0.287516	0.247165	0.0260434	0.055442	CG2034	CG2034	CG2034	FBgn0015359	62D4
1623634_at	0.00110659	0.000385253	0.00179567	0.00197761	2.61337e-14	8.33847e-15	Absent	Absent	0.0105759	0.00675037	0.925047	0.66532	0.179158	0.10039	0.0129348	0.0402812	0.275406	0.415873	0.27435	0.351491	0.740747	0.415058	0.23366	0.184517	CG6527	CG6527	CG6527	FBgn0036085	67E4
1623636_at	0.000537455	0.000226474	0.00404191	0.00345119	5.1043e-07	4.61543e-08	0.00387149	0.00328806	0.0180376	0.00940072	0.0633317	0.217031	0.0200956	0.0270204	0.00685308	0.031382	0.0800472	0.247836	0.0621725	0.166332	0.000809588	0.0132813	0.424117	0.260923	Obp19a	Odorant-binding protein 19a	CG11748	FBgn0031109	19D1
1623638_a_at	6.27491e-05	4.67148e-05	0.0173844	0.00960974	6.24943e-07	5.61845e-08	0.00353165	0.00312275	0.0160805	0.00878372	0.373112	0.464951	0.00040477	0.00562074	0.00764742	0.0326708	0.0436086	0.196191	0.0124612	0.0766941	0.000565665	0.0111131	0.00208283	0.0177636	CG3894	CG3894	CG3894	FBgn0035059	60E1
1623643_s_at	0.00149516	0.00048269	0.000777956	0.00111151	3.26683e-13	7.30619e-14	0.0407639	0.0139902	0.00012897	0.00065592	0.498755	0.521507	0.00469994	0.0132548	0.193563	0.149475	0.707573	0.592756	0.0500175	0.149951	0.0353384	0.077671	0.101753	0.116208	Idgf3	Imaginal disc growth factor 3	CG4559	FBgn0020414	36A1
1623644_s_at	0.00468429	0.00114239	0.212739	0.0592872	0.31653	0.0207351	0.471137	0.0782185	0.00131972	0.00219178	0.0613364	0.21423	0.108831	0.0722763	0.233462	0.167297	0.340991	0.453162	0.80584	0.57871	0.598737	0.369957	0.457209	0.272445	oho23B	overgrown hematopoietic organs at 23B	CG2986	FBgn0015521	23B6
1623647_at	7.00273e-05	5.05564e-05	2.56619e-05	0.000127639	4.94916e-20	3.38894e-19	0.00049556	0.00108828	0.196694	0.0450591	0.157724	0.322278	0.0210059	0.0276134	0.843985	0.366564	0.65524	0.574765	0.0169586	0.0908786	0.0413048	0.0843494	0.655742	0.334971	CG8243	CG8243	CG8243	FBgn0033349	44F7--8
1623648_s_at	6.60143e-08	2.943e-07	0.00240374	0.00239695	3.14816e-09	3.44697e-10	0.00027093	0.00080952	0.00033205	0.00106213	0.519655	0.529649	0.59239	0.230515	0.00357337	0.0247606	0.393221	0.476211	0.00114778	0.0248706	0.000327582	0.00860817	0.571534	0.310322	Psa	Puromycin sensitive aminopeptidase	CG1009	FBgn0035226	62A3
1623652_at	0.0190136	0.00339377	0.0178108	0.00978572	5.54665e-14	1.58081e-14	Absent	Absent	0.050644	0.0180432	0.638143	0.577569	0.0145962	0.022754	0.00266559	0.0223704	0.546541	0.536122	0.154105	0.263337	0.404988	0.298973	0.645359	0.331831	CG14740	CG14740	CG14740	FBgn0037988	87A6
1623653_at	0.00796855	0.00170143	0.325753	0.0818021	0.0744339	0.00507656	0.207662	0.0424459	0.0274351	0.0122736	0.291017	0.418218	0.00712745	0.0163071	0.0643644	0.0834265	0.899761	0.648492	0.928116	0.611782	0.00307087	0.0230738	0.518173	0.293262	VhaM9.7-2	VhaM9.7-2	CG7625	FBgn0028663	78D5
1623658_at	3.40775e-08	1.75571e-07	4.44972e-07	9.80998e-06	1.30607e-15	6.98698e-16	0.00206244	0.0023234	2.68225e-05	0.00029337	0.00519234	0.0775385	0.00587667	0.0149986	0.100756	0.104411	0.000894535	0.0374792	0.162547	0.270668	0.000625992	0.0115893	0.254443	0.193721	CG13306	CG13306	CG13306	FBgn0040828	66D12
1623659_at	0.00118304	0.000404733	0.0151235	0.00873477	1.44193e-09	1.64823e-10	0.00028873	0.00082898	0.192888	0.0444864	0.717242	0.605602	0.0044664	0.0130226	0.359626	0.218063	0.969939	0.663915	0.0194192	0.0973229	0.123212	0.154841	0.715017	0.351678	Obp56d	Odorant-binding protein 56d	CG11218	FBgn0034470	56E2
1623660_at	0.000216609	0.000117286	0.00165279	0.00186506	3.23131e-14	9.97517e-15	Absent	Absent	0.00476415	0.00432532	0.732449	0.610941	0.00972804	0.0187594	0.0452755	0.070045	0.0089461	0.103181	0.773328	0.569352	0.0768116	0.118287	0.205337	0.172052	CG4892	CG4892	CG4892	FBgn0028884	35E3
1623662_at	0.00257102	0.000724475	0.0020111	0.0021259	2.30481e-14	7.50602e-15	0.0130082	0.00682461	0.0143806	0.00820643	0.339959	0.44855	0.00618459	0.0153518	0.184348	0.14538	0.00630335	0.0907164	0.890539	0.601955	0.359129	0.27944	0.375914	0.2433	CG11044	CG11044	CG11044	FBgn0034484	56F10
1623663_a_at	2.7169e-05	2.48631e-05	2.65337e-05	0.000131441	1.75261e-14	5.98489e-15	Absent	Absent	0.00112545	0.00202528	0.174401	0.337137	0.218119	0.115077	0.0265472	0.0544274	0.351124	0.455929	0.729452	0.555602	0.133156	0.160916	0.67495	0.340364	CG18063	CG18063	CG18063	FBgn0028856	35D7
1623664_at	0.000887011	0.000327276	0.00715111	0.00510648	1.01042e-12	1.98868e-13	0.020486	0.00901546	0.00378317	0.00381508	0.00586088	0.0799367	0.00969655	0.0187349	0.180373	0.143899	0.123835	0.298135	0.152753	0.262113	0.12412	0.155303	0.148627	0.142863	CG10585	CG10585	CG10585	FBgn0037044	78A2
1623666_at	1.59132e-05	1.66237e-05	6.67507e-06	5.39103e-05	1.21419e-12	2.33716e-13	0.121787	0.0291779	0.00029474	0.00097811	0.000785701	0.0317738	0.00931511	0.0183531	0.00217704	0.0210139	0.00919463	0.104196	4.6184e-05	0.00772	0.236509	0.22076	0.0919285	0.109268	CG10516	CG10516	CG10516	FBgn0036549	72C1
1623669_at	1.21245e-05	1.35925e-05	0.0061768	0.00461683	1.56109e-13	3.82941e-14	0.0188653	0.00859811	7.27967e-05	0.00049656	0.00738762	0.0885153	0.0122696	0.0208543	0.703866	0.3282	0.613227	0.560674	0.920726	0.609831	0.359235	0.279449	0.149968	0.143735	CG16836	CG16836	CG16836	FBgn0040735	55C4
1623670_at	0.0927332	0.0120287	0.0096955	0.00631185	3.10345e-13	6.99043e-14	0.0357322	0.0128458	0.323772	0.0641525	0.184668	0.345592	0.0374149	0.0378549	0.0157248	0.0439307	0.847795	0.63693	0.895342	0.603125	0.446347	0.314339	0.106538	0.11927	CG14562	CG14562	CG14562	FBgn0037142	79A4
1623678_at	0.0283654	0.00466944	0.123118	0.0394066	4.89103e-12	8.30067e-13	0.0967317	0.0250048	0.18536	0.0433217	0.960964	0.672422	0.00105698	0.00722339	0.00474852	0.0274436	0.0296801	0.166214	0.023397	0.105983	0.00433837	0.0267449	0.00900369	0.0324648	mRpS30	mitochondrial ribosomal protein S30	CG8470	FBgn0030692	13E18
1623681_at	0.0344244	0.00543194	0.0345165	0.0156217	2.58461e-09	2.8662e-10	0.0750246	0.0211092	Absent	Absent	0.168593	0.332049	0.180464	0.100866	0.000176608	0.00872983	0.113905	0.28968	0.0352988	0.126838	0.0310017	0.0727995	0.168244	0.153213	CG10163	CG10163	CG10163	FBgn0035697	65A10--11
1623686_at	0.0731304	0.00990874	0.497999	0.112429	4.60403e-07	4.17637e-08	0.286906	0.0537452	0.117798	0.0315636	0.84348	0.642995	0.00534219	0.0141606	0.0686145	0.0858646	0.10167	0.275493	0.272916	0.350653	0.0769837	0.118461	0.0816253	0.102447	CG7148	CG7148	CG7148	FBgn0046301	78F4
1623688_at	0.00250491	0.000711496	0.0145472	0.00848805	4.28733e-15	1.85399e-15	0.00198683	0.00226766	0.937726	0.143561	0.0207958	0.145828	0.00127716	0.0076432	0.026472	0.0543886	0.130614	0.304983	0.627652	0.517653	0.0417624	0.0850193	0.00125504	0.014921	CG3680	CG3680	CG3680	FBgn0037027	77E8
1623690_at	1.38811e-06	2.71865e-06	1.61278e-05	9.48725e-05	7.52628e-18	1.2844e-17	0.00140385	0.00188677	0.00029066	0.00097811	0.000618812	0.0296528	0.154316	0.0907052	0.00241661	0.0215233	0.000507708	0.0281084	0.635473	0.520591	0.000970204	0.0143966	0.0113448	0.0364488	CG17190	CG17190	CG17190	FBgn0038761	92C1
1623695_a_at	0.000687513	0.000270505	0.25551	0.0681269	5.27515e-05	4.21896e-06	0.115109	0.0281392	0.0182039	0.00944494	0.144701	0.309322	0.0103339	0.0192746	0.0258424	0.0538862	0.0469157	0.203137	0.905753	0.606018	0.0395459	0.0824102	0.0079362	0.0307991	CG11255	CG11255	CG11255	FBgn0036337	69F5
1623699_a_at	0.0028986	0.000795459	0.00246724	0.00243553	3.67866e-15	1.63385e-15	0.167348	0.036582	0.0152459	0.00848568	0.886461	0.654642	0.169395	0.0966696	0.0423295	0.0681677	0.0214838	0.144699	0.500359	0.46901	0.0274309	0.0676134	0.930517	0.407548	sm	smooth	CG9218	FBgn0003435	56D15--E1
1623702_at	3.94836e-05	3.29963e-05	0.000126515	0.000342857	2.44584e-21	3.63398e-20	0.00079171	0.00138598	0.0431241	0.0162713	0.00314723	0.0622104	0.000139948	0.00407959	0.0198321	0.0482339	0.0154707	0.125855	0.993535	0.62723	0.0280672	0.0685671	0.0471592	0.0758043	CG3226	CG3226	CG3226	FBgn0029882	6C3
1623704_at	0.0362166	0.00565323	0.0766403	0.0277194	5.01853e-12	8.48778e-13	0.0736215	0.0208217	0.122518	0.032478	0.303227	0.426999	0.0101497	0.0190381	0.0758272	0.089906	0.0327954	0.173901	0.673262	0.535641	0.474872	0.324122	0.207434	0.172837	CG17841	CG17841	CG17841	FBgn0028480	9B12--14
1623706_at	0.000364702	0.000169664	0.382748	0.0924708	1.5354e-13	3.77953e-14	0.0172446	0.00812245	0.035035	0.0143055	0.0513998	0.200379	0.00161065	0.00848794	0.134803	0.121817	0.248926	0.397946	0.109735	0.222059	0.0754074	0.116987	0.0171336	0.0445253	CG9498	CG9498	CG9498	FBgn0031801	26C3
1623707_a_at	7.33097e-05	5.22349e-05	7.69553e-05	0.000253801	2.5014e-15	1.19524e-15	Absent	Absent	0.00200675	0.0026802	0.890718	0.655693	0.188895	0.104176	0.00462446	0.0271807	0.328548	0.447299	0.913725	0.607991	0.0610951	0.104072	0.990576	0.423425	CG32192	CG32192	CG32192	FBgn0052192	75B4
1623708_at	0.0188496	0.00337079	0.0795398	0.028486	0.00264799	0.00019408	0.00619488	0.00436616	0.190181	0.0440749	0.0639771	0.218165	0.00442872	0.0129928	0.0430781	0.0686673	0.16154	0.33413	0.0069995	0.057597	0.0289609	0.0698683	0.0232654	0.0526091	CG1906	CG1906	CG1906	FBgn0039672	99B4--5
1623714_at	1.45076e-08	8.9415e-08	4.10764e-08	1.85036e-06	5.6423e-13	1.18959e-13	0.00222661	0.00242366	1.4053e-05	0.00021211	0.0886738	0.248101	0.00119165	0.00747651	0.00637893	0.0306269	1.44192e-05	0.0129813	0.632502	0.519635	0.00692865	0.0334068	0.00099918	0.0130405	CG8620	CG8620	CG8620	FBgn0040837	65E6
1623715_at	1.55493e-05	1.6404e-05	3.32772e-05	0.000151083	3.77009e-18	7.55422e-18	0.00083204	0.00142944	0.300083	0.0608015	0.000463237	0.026709	0.000998386	0.00715396	0.00196858	0.0204	0.0200124	0.14048	0.00594156	0.05351	0.0092976	0.0384523	0.00184471	0.017194	CG4567	CG4567	CG4567	FBgn0031898	27E5
1623716_at	5.82134e-05	4.4229e-05	1.62274e-05	9.52295e-05	5.68081e-15	2.34089e-15	0.0463526	0.015269	6.75095e-06	0.00014344	0.0564939	0.206258	0.15898	0.0925589	0.145579	0.126982	0.195497	0.361193	0.236211	0.326205	0.0606431	0.10386	0.194441	0.166574	Arp66B	Actin-related protein 66B	CG7558	FBgn0011744	66B6
1623722_at	0.00163798	0.000517423	0.0181742	0.00993409	1.18835e-13	3.01476e-14	0.0173749	0.00815815	0.193016	0.0444864	0.178904	0.341206	0.00912213	0.0182261	0.967421	0.397342	0.807259	0.624891	0.304615	0.370631	0.598907	0.369957	0.18722	0.162794	nonA-l	nonA-like	CG10328	FBgn0015520	89D6
1623728_at	0.000482631	0.000209169	0.000198761	0.000461843	2.45181e-15	1.17798e-15	0.00116218	0.00170827	0.294486	0.0599566	0.0193111	0.140472	0.276478	0.135619	0.0478508	0.0719311	0.00183743	0.0510103	0.00810067	0.0612355	0.00787552	0.0354739	0.0343241	0.0637528	CG13689	CG13689	CG13689	FBgn0031270	21E2
1623731_at	0.00586923	0.00135277	0.00948295	0.00621647	1.42448e-14	5.03468e-15	0.0191759	0.00867147	Absent	Absent	0.334303	0.44522	0.0236105	0.0294967	0.348351	0.213479	0.522	0.527552	0.74164	0.559032	0.47713	0.324861	0.711349	0.350704	trk	trunk	CG5619	FBgn0003751	31B1
1623732_at	0.000946467	0.000342624	0.00275569	0.00263009	0.276395	0.0181724	0.480471	0.0793308	0.0030412	0.0033634	0.249437	0.391944	0.162422	0.0940133	0.40002	0.232161	0.901224	0.648952	0.703434	0.545681	0.00543672	0.0297575	0.0983871	0.113745	CG31410	CG31410	CG31410	FBgn0051410	85F8
1623733_at	0.0156421	0.00290702	0.0159993	0.00909041	5.92572e-11	8.16927e-12	0.0574625	0.0175426	0.0256313	0.0117448	0.415123	0.483852	0.0385503	0.0385119	9.03309e-05	0.00693263	0.0350889	0.178586	0.0530469	0.15427	0.00161281	0.0173073	8.6672e-05	0.00581503	Nmd3	Nonsense-mediated mRNA 3	CG3460	FBgn0023542	2E1
1623736_at	0.102222	0.0130408	0.0488827	0.0200266	1.68817e-10	2.16228e-11	0.00179048	0.00216399	0.205306	0.0463653	0.397468	0.475811	0.302788	0.143849	0.00341	0.024607	0.436136	0.493962	0.402536	0.422307	0.0321795	0.0741789	0.349368	0.233234	trh	trachealess	CG6883	FBgn0003749	61C1
1623739_at	0.000940654	0.000341153	0.0275239	0.0133034	3.42814e-08	3.39821e-09	0.00971738	0.00568842	0.0309288	0.0131729	0.0125229	0.113791	0.337801	0.155549	0.0207649	0.0490405	0.0317836	0.171733	0.0259364	0.111777	0.346037	0.274355	0.76237	0.364128	Karybeta3	Karyopherin beta 3	CG1059	FBgn0011341	82C5
1623743_at	0.0173125	0.00315601	0.00876679	0.0058773	1.55239e-16	1.28544e-16	0.197458	0.0410538	0.0139591	0.00808108	0.0319425	0.171634	0.368482	0.164967	0.835963	0.364071	0.566469	0.543048	0.682364	0.538558	0.133804	0.161064	0.245321	0.189691	CG3191	CG3191	CG3191	FBgn0023525	2F2
1623744_at	4.12766e-07	1.08718e-06	0.000983702	0.00130616	1.81627e-10	2.31882e-11	0.00514462	0.00394401	0.00023636	0.00089436	0.000139893	0.0163543	0.270988	0.133861	0.0467535	0.0711701	0.197653	0.36294	0.255324	0.33949	6.26858e-05	0.00546316	0.00445545	0.0234214	CG30411	CG30411	CG30411	FBgn0050411	59D11
1623745_at	4.00466e-05	3.32726e-05	3.68874e-05	0.000161482	1.0143e-12	1.99581e-13	Absent	Absent	0.00136522	0.00223158	0.0271822	0.160878	0.0925084	0.0652604	0.0336543	0.06116	0.0651936	0.228574	0.995838	0.627861	0.238303	0.221657	0.544977	0.301732	CG31528	CG31528	CG31528	FBgn0051528	82B1
1623746_a_at	0.000502778	0.000215912	0.00659851	0.00482735	9.0927e-15	3.45735e-15	0.362616	0.0640802	0.00089276	0.00178191	0.490952	0.518877	0.190725	0.104909	0.00762475	0.0326408	0.284954	0.421017	0.0362109	0.128515	0.200723	0.201708	0.92802	0.406934	PICK1	PICK1	CG6167	FBgn0032447	33F3
1623747_at	0.0587487	0.00830688	0.00246298	0.00243456	1.2418e-15	6.68859e-16	2.981e-05	0.00027026	0.142665	0.0360063	0.725892	0.608496	0.468316	0.195268	0.638294	0.309599	0.542651	0.535233	0.39572	0.418089	0.051299	0.094927	0.0267928	0.0563546	CG5895	CG5895	CG5895	FBgn0036560	72D1
1623753_at	0.00123288	0.000416814	0.00127214	0.00154777	1.96577e-16	1.53163e-16	0.00171463	0.00212637	0.0222198	0.0106915	0.123609	0.289388	0.640789	0.243576	0.0439131	0.0691453	0.0286348	0.164506	0.00925855	0.0656981	0.0221038	0.0607675	0.362542	0.238602	TepIII	Thiolester containing protein III	CG7068	FBgn0041181	28C1
1623754_s_at	0.000168163	9.73675e-05	0.0344509	0.0156094	0.0778168	0.00530177	0.192042	0.0402224	0.00010613	0.00059812	0.0195713	0.14161	0.0548269	0.0473514	0.164396	0.136159	0.209362	0.372005	0.73383	0.55688	0.577353	0.361968	0.398074	0.250996	Qm	Qm	CG17521	FBgn0024733	80D1
1623755_at	0.000633053	0.000255054	1.41858e-06	2.01829e-05	1.14518e-05	9.5005e-07	9.532e-05	0.00050828	0.218396	0.0484514	0.00580748	0.0797401	0.365036	0.163977	0.452951	0.251033	0.335086	0.450819	0.0438049	0.141167	0.524548	0.342946	0.184081	0.161024	Ten-a	Tenascin accessory	CG32659	FBgn0004446	11A7--8
1623756_at	1.3754e-12	4.92453e-11	9.80151e-13	7.99522e-10	1.06238e-20	1.12523e-19	1.53706e-07	1.19386e-05	Absent	Absent	0.0237778	0.154723	5.94827e-05	0.00314974	0.000133096	0.00762713	0.018782	0.13714	0.0225705	0.104219	5.52331e-05	0.00546316	1.96237e-05	0.00513387	CG17239	CG17239	CG17239	FBgn0042186	22D5
1623757_at	0.000202605	0.000111548	0.00449354	0.00370496	9.73393e-05	7.65899e-06	0.423625	0.0721069	0.00245128	0.00297531	0.0682035	0.222824	0.271014	0.133861	0.731437	0.336391	0.924535	0.654941	0.426846	0.434254	0.0122844	0.044276	0.214349	0.175667	Cry	Crystallin	CG16963	FBgn0005664	33B2
1623759_at	0.0241121	0.00410432	0.0104209	0.00665887	5.95191e-12	9.89635e-13	0.00811888	0.00514669	0.0516203	0.0182688	0.640436	0.578356	0.164733	0.0948021	0.458784	0.253152	0.111965	0.287726	0.00166543	0.0293398	0.00152465	0.0171072	0.00262773	0.0194231	CG13428	CG13428	CG13428	FBgn0034515	57A5
1623761_at	0.000124713	7.76146e-05	0.0112222	0.00701824	0.0217662	0.00152941	0.0400875	0.0138612	0.0003983	0.00116187	0.10376	0.267552	0.0161438	0.0242352	0.00774612	0.0328102	0.484974	0.51219	0.0535772	0.155013	0.000724626	0.0126988	0.00597408	0.0270158	CG15347	CG15347	CG15347	FBgn0030040	7E11
1623762_at	0.001279	0.000428228	0.00144902	0.00169414	4.32884e-07	3.93218e-08	0.170497	0.0369963	0.00030924	0.00100993	0.129996	0.295593	0.219782	0.115624	0.317933	0.202547	0.13261	0.307433	0.818427	0.581996	0.131785	0.160103	0.429407	0.262803	key	kenny	CG16910	FBgn0041205	60E1
1623766_at	0.00733896	0.00159676	0.00681808	0.00493341	4.3133e-09	4.66497e-10	Absent	Absent	0.0276768	0.0123253	0.659802	0.583912	0.342935	0.157133	0.00173339	0.0198527	0.128508	0.30259	0.913366	0.607859	0.0197003	0.0573418	0.774534	0.367083	CG14054	CG14054	CG14054	FBgn0029596	2C8--9
1623769_at	0.000422155	0.000188495	0.000319032	0.000628113	2.51229e-14	8.08805e-15	0.0078464	0.0050236	0.00451477	0.00421748	0.0291456	0.165329	0.00366242	0.0118272	0.00853559	0.0342466	0.0347676	0.177732	0.00197017	0.0318405	0.699027	0.402097	0.00882933	0.0321003	CG7322	CG7322	CG7322	FBgn0030968	17E1
1623770_at	0.000324794	0.000155987	0.381565	0.0922191	1.05499e-08	1.09919e-09	0.0159621	0.00773741	0.030735	0.0131635	0.613809	0.568386	0.00711145	0.0162829	0.134694	0.121806	0.00226384	0.0557466	0.361641	0.401419	0.341207	0.272606	0.02544	0.0549928	CG1673	CG1673	CG1673	FBgn0030482	11F1--3
1623771_at	0.198745	0.0225656	0.153645	0.0465335	0.00318102	0.000232412	0.977626	0.140729	0.0547891	0.0190618	0.0646326	0.218716	0.0804619	0.0597507	0.0165027	0.0446734	0.0181903	0.13497	0.520575	0.476564	0.07882	0.120564	0.369162	0.240702	CG3564	CG3564	CG3564	FBgn0029709	4C7
1623775_at	3.42071e-08	1.75571e-07	4.12177e-06	3.95551e-05	1.17513e-08	1.2192e-09	0.0147352	0.00735394	5.98779e-05	0.00045458	1.27599e-05	0.00652623	0.0179896	0.0256353	0.644383	0.311677	0.464418	0.504351	9.20715e-05	0.00968409	0.0548133	0.0982749	0.864137	0.390791	CG31089	CG31089	CG31089	FBgn0051089	96F7
1623776_s_at	1.82211e-05	1.8345e-05	3.29197e-05	0.000149738	9.05921e-17	8.51199e-17	0.00093887	0.00152593	0.244689	0.0524219	0.214694	0.366562	0.00815405	0.0172614	0.966816	0.397127	0.368569	0.464931	0.122343	0.234603	0.495261	0.331887	0.165792	0.152026	dsx	doublesex	CG11094	FBgn0000504	84E5--6
1623782_at	0.200571	0.0227347	0.201233	0.0568184	6.3345e-08	6.14763e-09	0.521852	0.0847504	0.0459814	0.0169718	0.869372	0.650345	0.11287	0.0740573	0.0156879	0.0439307	0.0684766	0.232676	0.752931	0.562543	0.715313	0.407457	0.0649817	0.0899871	SCAP	SCAP	CG33131	FBgn0033052	42A8
1623783_at	0.538746	0.0524571	0.500045	0.112802	5.89316e-12	9.8111e-13	Absent	Absent	0.541131	0.0936835	0.305625	0.428468	0.260869	0.130468	0.99166	0.403443	0.823528	0.629438	0.189578	0.291684	0.00699382	0.0335957	0.0229526	0.0522834	CG8489	CG8489	CG8489	FBgn0038225	88B7
1623784_at	8.87311e-07	1.92543e-06	7.9503e-07	1.40982e-05	8.77376e-17	8.3141e-17	Absent	Absent	0.00014042	0.00067772	0.0405166	0.183229	0.931422	0.314342	0.000744179	0.0150759	0.00948434	0.105551	0.715989	0.550349	0.260118	0.233431	0.104636	0.118212	CG5732	CG5732	CG5732	FBgn0038934	94A3
1623785_a_at	0.00363082	0.000944437	0.0163081	0.0091934	3.13757e-16	2.22387e-16	0.0291772	0.011263	0.0152764	0.00849256	0.019709	0.141685	0.00980417	0.0188151	0.0291545	0.0566447	0.0989099	0.271668	0.027052	0.113689	0.379812	0.28828	0.0760241	0.0980835	pbl	pebble	CG8114	FBgn0003041	66A18--19
1623787_at	8.64164e-06	1.0578e-05	0.0300975	0.0141758	7.49977e-10	8.87289e-11	0.216538	0.0437989	1.95166e-05	0.00024258	0.936104	0.668023	0.52871	0.213026	0.0472055	0.0712923	0.00688729	0.0933731	0.00109606	0.0246634	0.00216026	0.0194121	0.0049143	0.0245581	CG7144	CG7144	CG7144	FBgn0025687	28C4
1623788_at	0.00256894	0.000724475	0.157922	0.0474704	1.06601e-07	1.01443e-08	0.0111856	0.00621273	0.0961175	0.0274732	0.535065	0.536535	0.00372768	0.0119479	0.0476726	0.0717564	0.614038	0.560772	0.00445553	0.0466859	0.0667416	0.109979	0.0727924	0.095815	CG7461	CG7461	CG7461	FBgn0034432	56C9--10
1623789_at	0.000855861	0.000319099	0.00415875	0.00352025	7.93242e-14	2.14784e-14	Absent	Absent	0.00988084	0.00649457	0.391578	0.473121	0.786197	0.280214	0.0489254	0.0725595	0.0355956	0.17981	0.294069	0.365103	0.364064	0.281869	0.230086	0.182843	CG31776	CG31776	CG31776	FBgn0051776	23F3
1623790_at	5.64651e-06	7.7851e-06	0.000761602	0.00109891	7.01407e-05	5.57236e-06	0.03737	0.0132649	0.00073768	0.00163107	0.656977	0.582862	0.779124	0.278465	0.677404	0.320544	0.600202	0.556738	0.373019	0.406502	0.00285026	0.0223845	0.813539	0.37783	CG31901	CG31901	CG31901	FBgn0051901	29B1
1623791_s_at	2.36083e-06	4.05744e-06	3.51543e-06	3.55485e-05	6.48068e-16	3.95499e-16	Absent	Absent	0.00021943	0.00085498	0.419998	0.486279	0.368447	0.164967	0.00187491	0.0200427	0.676645	0.581669	0.532304	0.481154	0.569403	0.359132	0.397824	0.250971	Rab9D	Rab9D	CG32678	FBgn0067052	9D3
1623792_a_at	0.073926	0.0100027	0.854568	0.170575	0.45212	0.0292907	0.633083	0.0985525	0.0415916	0.0159079	0.328533	0.441538	0.028206	0.0324718	0.61746	0.303393	0.297802	0.429633	0.122468	0.23466	0.00140154	0.0164231	0.762784	0.364206	Dhod	Dihydroorotate dehydrogenase	CG9741	FBgn0000447	85A5
1623793_at	0.0432565	0.00650915	0.538358	0.119279	0.00115803	8.633e-05	0.0360418	0.0129162	0.282483	0.0583257	0.367824	0.462905	0.161861	0.0937431	0.293428	0.193136	0.886583	0.64605	0.00810645	0.0612355	0.00842305	0.0366041	0.0140367	0.0404166	krz	kurtz	CG1487	FBgn0040206	100E3
1623794_at	0.0155108	0.0028887	0.0963073	0.0328745	2.52573e-11	3.72387e-12	0.0677983	0.0197228	0.447524	0.0813882	0.323829	0.439037	0.00876851	0.017977	0.0854947	0.0958749	0.732871	0.600185	0.54041	0.484068	0.0997449	0.137076	0.0237956	0.0531516	CG7928	CG7928	CG7928	FBgn0039740	99D3
1623796_at	2.97646e-08	1.59749e-07	3.08381e-08	1.57219e-06	3.49468e-17	4.0589e-17	Absent	Absent	3.00333e-05	0.00031365	0.124764	0.290799	0.0553238	0.0476263	0.0168932	0.0449655	0.736881	0.601133	0.779301	0.570963	0.0385921	0.0814284	0.194184	0.166437	CG12027	CG12027	CG12027	FBgn0035585	64C4
1623797_at	0.000209918	0.000114366	0.0140582	0.00827181	1.10901e-15	6.11987e-16	0.00113962	0.00168692	0.291234	0.059491	0.0018249	0.0486446	0.0143602	0.0226132	0.0526421	0.0755115	0.817728	0.627683	0.981632	0.624451	0.663936	0.391527	0.508705	0.290741	CG5969	CG5969	CG5969	FBgn0036998	77C4
1623798_at	0.101031	0.0129176	0.0319211	0.0147823	3.58038e-15	1.59478e-15	0.103091	0.026079	0.150009	0.0372795	0.424973	0.48824	0.00945608	0.0184854	0.476355	0.258837	0.3987	0.478384	0.516163	0.475322	0.709437	0.405519	0.109069	0.121	CG5669	CG5669	CG5669	FBgn0039169	95F2--3
1623799_a_at	0.000214658	0.000116395	0.000266039	0.00056027	2.00046e-13	4.74771e-14	Absent	Absent	0.00377319	0.00381334	0.0446457	0.190041	0.109509	0.0725714	0.0335787	0.0611124	0.487431	0.512941	0.89931	0.604168	0.224671	0.214943	0.656201	0.335068	CG7557	CG7557	CG7557	FBgn0036159	68C9
1623804_a_at	0.0739213	0.0100027	0.157901	0.04747	0.00364804	0.000265818	0.200091	0.041461	0.0826032	0.0248638	0.629808	0.575093	0.0386221	0.038545	0.128162	0.118524	0.0828567	0.250578	0.0585197	0.161801	0.00485434	0.028273	0.00947345	0.0333103	hep	hemipterous	CG4353	FBgn0010303	11D10
1623805_at	0.0515905	0.00748566	0.153784	0.0465412	2.03846e-14	6.7702e-15	0.118362	0.028668	0.44367	0.0809262	0.432929	0.492266	0.0137848	0.0221716	0.0558587	0.0775815	0.2132	0.374703	0.16883	0.275787	0.0170155	0.0528618	0.00607137	0.0273359	CG4875	CG4875	CG4875	FBgn0030801	15B4
1623806_at	0.00116084	0.000398717	0.00183037	0.00200321	4.02772e-17	4.47346e-17	0.00960199	0.00566129	0.0997284	0.0281312	0.00934568	0.0984294	8.64748e-05	0.00325017	0.0126439	0.0397717	0.271272	0.412614	0.481274	0.459983	0.000733578	0.0127423	0.174681	0.156426	Ada2b	Ada2b	CG9638	FBgn0037555	84F5
1623807_a_at	0.389266	0.0397148	0.0926346	0.0318852	8.24666e-11	1.11027e-11	0.293554	0.0545885	0.0713452	0.0226752	0.564811	0.54875	0.12261	0.0780949	0.621714	0.304787	0.809175	0.625728	0.685696	0.539447	0.0346165	0.0767125	0.016661	0.0439418	milt	milton	CG13777	FBgn0022201	27D5--7
1623809_s_at	1.33375e-05	1.4736e-05	0.000401363	0.000725692	3.97818e-15	1.74037e-15	0.00040091	0.00097489	0.102296	0.0286544	0.000632877	0.0296528	0.0145705	0.0227466	0.0182215	0.0466683	0.691202	0.587611	0.538721	0.483407	0.0355979	0.0779225	0.436396	0.265188	CG1354	CG1354	CG1354	FBgn0030151	9A1
1623811_at	0.0458409	0.00682012	0.0554379	0.021825	3.91894e-12	6.76463e-13	0.0425125	0.014406	0.608178	0.102125	0.367575	0.462846	0.00913699	0.0182375	0.0559087	0.0776021	0.0287309	0.164751	0.0358414	0.127938	0.135322	0.162041	0.0317523	0.0611098	mRpL18	mitochondrial ribosomal protein L18	CG12373	FBgn0026741	49C2
1623812_at	1.33641e-05	1.4737e-05	0.000977214	0.00129966	0.345898	0.0225949	0.0136233	0.00701247	0.00131349	0.00218903	0.144671	0.309322	0.0297118	0.0334105	0.0372697	0.0641057	0.804283	0.623661	0.714669	0.550122	0.00778738	0.0352961	0.151381	0.144433	CG10943	CG10943	CG10943	FBgn0036320	69E6
1623813_at	3.24563e-06	5.2009e-06	0.0171896	0.00954244	2.984e-14	9.30611e-15	0.00254128	0.00259595	0.00173049	0.00247581	0.0121232	0.112482	0.0219082	0.0283445	0.502645	0.267391	0.012567	0.116832	0.968632	0.620748	0.123468	0.154946	0.840021	0.384761	CG33307	CG33307	CG33307	FBgn0053307	34D7
1623814_at	5.99429e-06	8.11663e-06	2.53219e-05	0.000126824	3.36417e-17	3.97176e-17	Absent	Absent	0.00019937	0.00080818	0.0528133	0.201489	0.00146929	0.00804772	0.000723567	0.0148408	0.461886	0.503412	0.0628822	0.16725	0.0027911	0.0221566	0.875195	0.393776	CG13829	CG13829	CG13829	FBgn0039059	94E3
1623815_at	0.000149784	8.91961e-05	0.181774	0.05276	0.0509146	0.00350743	7.893e-05	0.00045625	0.0220323	0.0106445	Absent	Absent	Absent	Absent	Absent	Absent	0.0243189	0.152748	Absent	Absent	Absent	Absent	Absent	Absent	CG8100	CG8100	CG8100	FBgn0036410	70D2
1623817_at	9.55809e-05	6.34477e-05	0.00083318	0.00115979	5.34567e-09	5.72958e-10	0.00634165	0.00441867	0.00055682	0.00138715	0.0621773	0.21536	0.0035373	0.0116661	0.898432	0.379891	0.0120246	0.114489	0.026652	0.11301	0.180989	0.190499	0.00662986	0.0283927	CG7916	CG7916	CG7916	FBgn0028534	34D7
1623819_at	2.34969e-08	1.35078e-07	1.04936e-07	3.18225e-06	1.79748e-22	1.17222e-20	8.30724e-06	0.00015306	0.198197	0.0452855	0.00246422	0.0563288	1.42525e-06	0.0012203	0.595544	0.296791	0.162772	0.334907	0.00713225	0.0582503	0.148652	0.170601	0.366181	0.239835	RanGap	Ran GTPase activating protein	CG9999	FBgn0003346	37E1
1623820_at	0.00438419	0.00108468	0.00292164	0.00273933	6.05764e-17	6.16301e-17	0.0149345	0.00740643	0.19128	0.0442116	0.378999	0.468082	0.127046	0.0798099	0.127934	0.118379	0.967918	0.663475	0.0679433	0.17357	0.253051	0.229919	0.880794	0.394986	CG12252	CG12252	CG12252	FBgn0035026	60D5
1623824_at	0.0334965	0.00531333	0.0325264	0.0149815	7.53439e-21	8.59864e-20	Absent	Absent	0.0738579	0.0231552	0.230482	0.379198	0.713545	0.262128	0.0341217	0.0614894	0.00029244	0.0260385	0.792384	0.574782	0.511687	0.338592	0.000145335	0.00619751	CG17242	CG17242	CG17242	FBgn0042188	22D6
1623825_s_at	2.03486e-05	1.99437e-05	1.65694e-05	9.62778e-05	7.75844e-22	2.01299e-20	0.00091029	0.00150433	0.70252	0.113961	0.0198955	0.142444	0.00270652	0.0102879	0.106844	0.108177	0.589205	0.552553	0.519957	0.47649	0.468143	0.322411	0.000707478	0.0114875	CG17018	CG17018	CG17018	FBgn0039972	40F7
1623829_at	0.00281239	0.00077818	0.164174	0.0489053	4.40428e-06	3.75023e-07	0.0027594	0.00272388	0.312646	0.0625854	0.0223782	0.151222	0.0469087	0.042982	0.328514	0.206515	0.766691	0.612064	0.949714	0.617136	0.365985	0.282985	0.517371	0.293077	CG31414	CG31414	CG31414	FBgn0051414	95A9--10
1623830_at	0.00430941	0.0010715	0.00304926	0.0028265	8.54256e-16	4.93179e-16	0.0181763	0.00838506	Absent	Absent	0.318468	0.435728	0.000416096	0.00570982	0.0498189	0.0731207	0.00847367	0.101059	0.301908	0.369388	0.328083	0.26695	0.000115907	0.00581503	CG13350	CG13350	CG13350	FBgn0033890	50C23
1623833_at	7.70428e-05	5.41539e-05	7.89345e-05	0.00025824	1.45958e-15	7.62685e-16	Absent	Absent	0.00198289	0.00266993	0.172111	0.335028	0.0453941	0.0422244	0.0523731	0.0752568	0.760036	0.609725	0.736401	0.557555	0.0333226	0.075364	0.720373	0.353084	CG7309	CG7309	CG7309	FBgn0032314	32B4
1623836_at	0.00318909	0.000855104	0.385509	0.0929152	0.773697	0.0488814	0.262588	0.0503464	0.00511561	0.00447728	0.0465201	0.192507	0.0807954	0.0598645	0.222814	0.162806	0.287384	0.422909	0.958564	0.618498	0.342583	0.273206	0.691272	0.344956	RpL13	Ribosomal protein L13	CG4651	FBgn0011272	30F3
1623837_at	0.00046714	0.000204283	0.00124226	0.00152191	2.29687e-16	1.74417e-16	0.006143	0.00435218	0.107675	0.0296921	0.0168651	0.13216	0.0171665	0.0250244	0.663493	0.317104	0.985361	0.667256	0.0743877	0.182456	0.362969	0.281242	0.998145	0.425293	Pez	Pez	CG9493	FBgn0031799	26C3
1623838_s_at	0.073612	0.00996928	0.0202605	0.0107458	1.12067e-14	4.1065e-15	0.00281084	0.00275806	0.129564	0.0336515	0.837028	0.641037	0.427722	0.18333	0.0129801	0.0403276	0.47602	0.509606	0.122022	0.234437	0.204091	0.203699	0.01445	0.0410793	CG4629	CG4629	CG4629	FBgn0031299	21E4--F1
1623839_at	0.00663702	0.00148291	0.341113	0.0846259	7.37929e-12	1.19961e-12	0.0188478	0.00859659	0.195078	0.0448276	0.0200584	0.142745	0.105345	0.0709879	0.538004	0.278715	0.6504	0.572808	0.00679162	0.0570987	0.785008	0.429196	0.00301404	0.0201857	CG6415	CG6415	CG6415	FBgn0032287	32A4
1623842_a_at	0.536476	0.0522893	0.053052	0.0212064	0.730387	0.04629	0.605434	0.0952633	0.0107218	0.00680125	0.317533	0.435042	0.253147	0.127664	0.389645	0.228745	0.695105	0.588949	0.0641256	0.168908	0.282236	0.244225	0.140219	0.138522	PhKgamma	Phosphorylase kinase gamma	CG1830	FBgn0011754	10D5
1623846_at	0.133672	0.0162531	0.930618	0.182626	7.50674e-08	7.24245e-09	0.106516	0.0266698	0.582318	0.098824	0.546088	0.541529	0.169754	0.0967759	0.726735	0.334665	0.402338	0.479759	0.284427	0.358619	0.668022	0.392871	0.0201919	0.0485943	disco-r	disco-related	CG32577	FBgn0042650	14B1
1623847_at	0.00208726	0.000620996	0.010864	0.00685199	8.81608e-16	5.05265e-16	0.018831	0.00859573	0.16229	0.0394356	0.261533	0.400568	0.0147841	0.0229006	0.869593	0.372967	0.667945	0.578952	0.214679	0.311646	0.9056	0.464017	0.188034	0.163171	CG11906	CG11906	CG11906	FBgn0034425	56C6
1623849_s_at	0.0030892	0.000834194	0.0061084	0.0045825	1.57145e-08	1.60981e-09	0.00016039	0.0006312	0.952154	0.145312	0.15978	0.323815	0.00569708	0.0147838	0.503605	0.267729	0.011388	0.112671	0.0100107	0.068278	0.180478	0.190097	0.0506942	0.0787154	CG6726	CG6726	CG6726	FBgn0039049	94D13
1623855_s_at	0.00930002	0.00192687	0.00692355	0.00498613	1.41834e-15	7.45588e-16	0.0312709	0.0117785	0.00760673	0.00556641	0.707058	0.600991	0.0375521	0.0378959	0.0857491	0.0960256	0.469201	0.506355	0.980917	0.624273	0.583553	0.364296	0.212046	0.174885	CG11660	CG11660	CG11660	FBgn0036187	68D1
1623856_at	0.505115	0.0496168	0.498258	0.112472	1.16727e-05	9.68172e-07	Absent	Absent	0.524288	0.0914356	0.154675	0.319238	0.722373	0.264397	0.374724	0.22357	0.639407	0.569344	0.114662	0.227124	3.58766e-06	0.00192619	0.00810107	0.0309399	CG30395	CG30395	CG30395	FBgn0050395	58A1
1623857_at	0.00087832	0.000324831	0.00813164	0.00559282	1.02272e-13	2.65356e-14	0.0273021	0.0108045	0.00772764	0.0056215	0.714141	0.604668	0.017313	0.0251094	0.264561	0.180952	0.16691	0.33879	0.65167	0.52771	0.0580778	0.101447	0.18481	0.161377	Ranbp16	Ranbp16	CG33180	FBgn0053180	14A1
1623859_at	0.0277908	0.00459201	0.000593677	0.000934849	4.22212e-15	1.82981e-15	0.0140685	0.00714934	0.0285709	0.0125533	0.137664	0.303061	0.0587293	0.0496245	0.0234481	0.0513275	0.147426	0.321156	0.345692	0.393111	0.0558346	0.0992324	0.167905	0.153043	mRpL49	mitochondrial ribosomal protein L49	CG4647	FBgn0030433	11D1
1623862_at	0.00124998	0.00042085	0.0555197	0.0218406	9.72749e-13	1.92077e-13	8.08313e-05	0.00046235	0.104238	0.0290485	0.197924	0.354807	0.448242	0.189677	0.599698	0.298013	0.034143	0.176223	0.0526608	0.153649	0.767582	0.42387	0.643473	0.331389	ninaA	neither inactivation nor afterpotential A	CG3966	FBgn0002936	21E2
1623863_a_at	0.000138495	8.40016e-05	0.0577998	0.0224408	1.25365e-08	1.29673e-09	0.00726773	0.00479669	0.0681185	0.0220258	0.159134	0.323394	0.537103	0.215535	0.00906551	0.0350623	0.400854	0.479199	0.0157781	0.0874659	0.0212008	0.0594679	0.0128708	0.0384658	Tis11	Tis11 homolog	CG4070	FBgn0011837	11B9--10
1623864_at	3.49885e-05	3.02092e-05	0.0138716	0.00818367	5.96552e-09	6.36535e-10	0.0200906	0.00891843	0.00085475	0.00174583	0.00235938	0.0551609	0.0288661	0.032924	0.378403	0.224843	0.0274556	0.161234	0.160309	0.269233	0.0831197	0.124182	0.963192	0.416691	CG6321	CG6321	CG6321	FBgn0036117	68A3
1623868_a_at	0.0182268	0.00328299	0.0176753	0.00972434	1.43694e-12	2.72004e-13	Absent	Absent	0.0495067	0.0177685	0.388131	0.471252	0.0189429	0.0262814	0.214507	0.158945	0.193559	0.359624	0.478147	0.458483	0.0226746	0.0616254	0.00921546	0.0328834	CG30275	CG30275	CG30275	FBgn0050275	59A3
1623871_at	0.0584524	0.00827008	0.293576	0.0756472	0.488665	0.0315208	0.200184	0.0414745	0.108367	0.0298394	0.209123	0.363232	0.0276913	0.0321792	0.0282844	0.0558464	0.00102078	0.0390136	0.744328	0.559391	0.547101	0.351208	0.059473	0.0854787	CG18563	CG18563	CG18563	FBgn0032639	36C9
1623875_at	8.8646e-05	6.00977e-05	0.172128	0.0507128	2.48213e-08	2.4966e-09	0.0149309	0.00740643	0.00570415	0.00474399	8.81037e-05	0.0141887	0.0096857	0.0187321	0.0189835	0.0474169	0.804332	0.623661	0.339691	0.389539	0.114764	0.14844	0.236165	0.185586	CG3434	CG3434	CG3434	FBgn0036000	67B8
1623879_at	0.000542252	0.000227825	0.000741234	0.00108029	1.35399e-13	3.38053e-14	Absent	Absent	0.00607854	0.00490011	0.735859	0.612441	0.16104	0.0934036	0.0219215	0.0502827	0.10308	0.27742	0.685273	0.539412	0.238563	0.221718	0.157825	0.147776	CG15764	CG15764	CG15764	FBgn0029817	5C5
1623882_at	0.0622353	0.00870746	0.0112284	0.00701853	6.00711e-06	5.06628e-07	0.625847	0.0978803	0.0152254	0.00848044	0.178808	0.341166	0.202237	0.109132	0.50136	0.267024	0.559287	0.540488	0.0942811	0.204248	0.318871	0.262796	0.618526	0.32428	CG14195	CG14195	CG14195	FBgn0030998	18B1
1623884_at	0.00112011	0.000388365	0.000648352	0.000987903	6.38823e-08	6.19749e-09	0.00771863	0.00498089	0.0117622	0.00722326	0.0685306	0.223323	0.00277494	0.0104198	0.0279303	0.055541	0.274305	0.415502	0.229146	0.321198	0.00657827	0.0330305	0.0386208	0.0681983	CG16775	CG16775	CG16775	FBgn0036767	75A8
1623885_at	0.0299112	0.00486727	0.27874	0.0727223	6.59021e-07	5.91267e-08	0.29133	0.0543391	0.00546098	0.00463684	0.299014	0.42423	0.0899965	0.0642069	0.641947	0.310852	0.768735	0.612519	0.215065	0.311816	0.0397428	0.0826457	0.479266	0.280638	alpha-Est1	alpha-Esterase-1	CG1031	FBgn0015568	84D9
1623887_at	0.0252206	0.00424872	0.0476176	0.0196836	1.30017e-10	1.69762e-11	0.0517808	0.0163702	0.728573	0.117172	0.665001	0.585586	0.0219985	0.0283909	0.346205	0.212559	0.0472761	0.203321	0.991238	0.626637	0.0102367	0.0406019	0.0422078	0.0709624	CG12367	CG12367	CG12367	FBgn0033686	48E2--3
1623888_at	0.00719864	0.0015743	0.350301	0.0863146	3.83463e-08	3.7878e-09	0.400049	0.0690579	0.0159117	0.00872248	0.189597	0.349177	0.00607814	0.0152134	0.00532839	0.0288012	0.0470245	0.203137	0.157701	0.266555	0.0419242	0.0852606	0.0880333	0.106676	CG11847	CG11847	CG11847	FBgn0039281	96C1
1623891_at	0.0247251	0.00418627	0.772959	0.157681	0.00152946	0.000113344	0.0402388	0.0138907	0.353674	0.068549	0.646371	0.580565	0.0238658	0.0296575	0.551542	0.283222	0.465269	0.504667	0.313795	0.37595	0.00747055	0.0344954	0.00336565	0.0208753	CSN7	COP9 complex homolog subunit 7	CG2038	FBgn0028836	44C6
1623893_at	0.00458447	0.00112427	0.000194333	0.000456391	7.76757e-13	1.57606e-13	0.688728	0.105148	0.0021642	0.00279165	0.746271	0.615478	0.923801	0.312599	0.0180862	0.046442	0.0119214	0.114042	0.594696	0.505958	0.413892	0.302372	0.0479076	0.0764981	CG13784	CG13784	CG13784	FBgn0031897	27E4--5
1623894_a_at	0.0754354	0.0101681	0.0483127	0.0198702	6.5502e-15	2.62743e-15	0.759452	0.113783	0.0857992	0.0255242	0.246669	0.389872	0.0390329	0.0386905	0.409871	0.235775	0.434556	0.493427	0.880281	0.599084	0.00389868	0.0255687	0.935917	0.409075	CG8086	CG8086	CG8086	FBgn0032010	28F5--29A1
1623896_a_at	0.000290576	0.000143812	0.0523707	0.0210234	0.00734321	0.000527794	0.0316242	0.0118541	0.00413629	0.00400721	0.247404	0.390173	0.852197	0.296381	0.202533	0.153407	0.790433	0.619091	0.546469	0.48664	0.322119	0.264476	0.012119	0.037534	CG6156	CG6156	CG6156	FBgn0038328	88F1
1623900_a_at	0.00344204	0.000905343	0.0412062	0.0177587	1.48167e-14	5.20411e-15	0.0455948	0.0150935	0.0356554	0.0144727	0.43305	0.49229	0.367453	0.164692	0.182599	0.144581	0.206069	0.370182	0.787697	0.57367	0.668858	0.39305	0.0503039	0.0784276	CG14935	CG14935	CG14935	FBgn0032382	33A4
1623901_s_at	0.0240416	0.00409474	0.403032	0.0960719	5.34566e-11	7.42157e-12	0.0637129	0.0188616	0.232793	0.0506723	0.0279953	0.162971	0.00306559	0.0109146	0.394937	0.230483	0.40439	0.480858	0.104585	0.216918	0.129891	0.158871	0.510415	0.290992	sar1	sar1	CG7073	FBgn0038947	94A5--6
1623902_at	0.00946836	0.00195346	0.224085	0.0616767	2.23143e-12	4.04878e-13	0.0587273	0.017767	0.214391	0.0478557	0.102845	0.266674	0.00776407	0.0169404	0.120609	0.114868	0.103887	0.277621	0.422052	0.432143	0.937433	0.472583	0.0034665	0.0211174	tsu	tsunagi	CG8781	FBgn0033378	45A7
1623903_at	6.23899e-06	8.34101e-06	0.0670739	0.0250594	1.71385e-15	8.74161e-16	9.69667e-06	0.00015306	0.0364178	0.0146564	0.0200771	0.142745	0.0420289	0.0403675	0.0294531	0.0569468	0.0174123	0.132598	0.00178354	0.0304014	0.0042366	0.0265266	0.667011	0.338245	CG18473	CG18473	CG18473	FBgn0037683	85D11--12
1623904_a_at	0.00395186	0.00100551	0.00538206	0.00418647	3.70482e-14	1.11949e-14	0.212032	0.0431181	0.019852	0.00999459	0.0238814	0.154723	0.0111219	0.0198611	0.0735106	0.0887173	0.937577	0.657148	0.668988	0.533933	0.549343	0.352069	0.688168	0.34437	Rpt3R	Rpt3R	CG9475	FBgn0037742	85E6
1623906_at	0.000292997	0.000144464	0.00121094	0.00149513	7.30269e-18	1.25982e-17	0.00536308	0.00404162	0.0735673	0.0231382	0.0662354	0.220159	0.00297293	0.0107588	0.340803	0.210696	0.0691933	0.233309	0.142058	0.252773	0.124013	0.155268	0.235438	0.185335	Ripalpha	RPA-interacting protein alpha	CG18145	FBgn0032189	31B1
1623907_at	0.000100839	6.602e-05	8.59477e-05	0.000268978	1.90746e-17	2.54155e-17	0.00165459	0.00208981	0.618532	0.103506	0.0313376	0.170738	0.00668217	0.0158182	0.37928	0.225255	0.295791	0.428434	0.497076	0.467427	0.559707	0.355892	0.0904329	0.108297	armi	armitage	CG11513	FBgn0041164	63E1
1623914_at	0.00195138	0.000591473	0.256509	0.0683411	0.645846	0.0411906	0.107488	0.0268447	0.0131678	0.00779841	0.0457383	0.191328	0.00890343	0.0180698	0.231739	0.166579	0.140124	0.315993	0.589565	0.503894	0.54707	0.351208	0.664311	0.337605	RpL14	Ribosomal protein L14	CG6253	FBgn0017579	66D8
1623915_at	6.98597e-05	5.05092e-05	0.154763	0.0467507	0.931639	0.0583498	0.109183	0.0271476	0.00105865	0.00195686	0.966512	0.673583	0.300169	0.142911	0.129815	0.119294	0.598185	0.556338	0.0310491	0.120902	0.202292	0.2028	0.257378	0.195125	CG14511	CG14511	CG14511	FBgn0039641	98F12
1623916_at	0.152876	0.0181387	0.05718	0.0222814	1.12621e-11	1.76663e-12	0.00836183	0.00523993	0.273896	0.056963	0.879442	0.65271	0.148663	0.0885317	0.326385	0.205757	0.0984432	0.270886	0.184282	0.288191	0.299373	0.252669	0.129342	0.132899	CG14694	CG14694	CG14694	FBgn0037845	86C7
1623918_at	0.000121079	7.58059e-05	0.0050871	0.00402745	1.28732e-16	1.1152e-16	0.0059075	0.00425956	0.0105123	0.00672605	0.0212719	0.147899	0.287969	0.139385	0.193179	0.149298	0.0432509	0.195683	0.790386	0.57448	0.00521756	0.0291523	0.427093	0.262122	Sras	severas	CG4852	FBgn0029121	64D3
1623919_a_at	0.00565292	0.00131642	0.00587876	0.00444841	5.50627e-19	1.86896e-18	0.0257527	0.0104094	0.00626641	0.0050026	0.843909	0.643262	0.000779752	0.00659566	0.0673524	0.0852347	0.430297	0.492026	0.0930826	0.203143	0.040752	0.0837332	0.000203766	0.00745667	kuk	kugelkern	CG5175	FBgn0038476	89E12
1623923_a_at	9.94279e-05	6.52453e-05	0.122856	0.0393463	1.72888e-11	2.61864e-12	0.129539	0.0304553	0.00116326	0.00206357	0.11792	0.28407	0.00276852	0.0104198	0.358461	0.217704	0.080643	0.248635	0.00378267	0.0428748	0.0635159	0.106755	0.0985364	0.113793	gl	glass	CG7672	FBgn0004618	91A3
1623924_at	0.212854	0.0238882	0.423256	0.0996121	9.68152e-12	1.53645e-12	0.369545	0.065001	0.0397064	0.0154346	0.412091	0.482511	0.00452748	0.0130518	0.281134	0.187944	0.775295	0.614663	0.331834	0.385055	0.270121	0.23838	0.00237231	0.0186683	CG12325	CG12325	CG12325	FBgn0033557	47C1
1623926_at	0.0567468	0.00808568	0.0594325	0.0229292	2.4282e-17	3.04255e-17	0.105845	0.0265604	0.243633	0.0522624	0.268933	0.404662	0.000865169	0.00674891	0.0549052	0.0770364	0.0578531	0.217824	0.479174	0.458908	0.158319	0.177175	0.00847534	0.0316708	CG11604	CG11604	CG11604	FBgn0031242	21B7
1623928_at	0.000655964	0.000261595	0.0690509	0.0255987	8.04336e-14	2.16764e-14	0.0002125	0.00071857	0.119666	0.0319189	0.0207862	0.145828	0.00115923	0.00742508	0.0445718	0.0694581	0.092694	0.263252	0.213037	0.310663	0.00283351	0.0223332	0.0037342	0.0217978	CG5910	CG5910	CG5910	FBgn0036993	77C3
1623931_s_at	0.00207555	0.000618476	0.690213	0.144437	0.946268	0.0592189	0.165053	0.0362198	0.0185928	0.0095685	0.0480203	0.194926	0.314852	0.147818	0.0180754	0.0464384	0.164699	0.336479	0.021175	0.101461	0.0756759	0.117242	0.0149297	0.0416754	CanA-14F	Calcineurin A at 14F	CG9819	FBgn0030758	14E3--F1
1623932_at	5.76875e-06	7.90607e-06	0.0166737	0.00933489	4.54563e-11	6.4e-12	0.0638706	0.0188968	0.00051976	0.00133201	0.478283	0.512691	0.0294824	0.0332548	0.0152243	0.0433995	0.0803852	0.248313	0.0324071	0.1235	0.00420618	0.0265111	0.890954	0.397983	Ent3	Equilibrative nucleoside transporter 3	CG11010	FBgn0036319	69E6
1623933_at	0.0141392	0.00268653	0.734965	0.151611	7.16084e-12	1.16893e-12	0.0438076	0.014722	0.188818	0.0438904	0.384939	0.470245	0.00789061	0.0170315	0.197404	0.151345	0.00121006	0.0423384	0.335688	0.387452	0.242708	0.224177	0.0354062	0.0648752	Sh	Shaker	CG12348	FBgn0003380	16F3--5
1623934_at	0.0157577	0.00292423	0.741571	0.152613	6.93374e-08	6.70688e-09	0.245758	0.0478596	0.0700152	0.0223807	0.437722	0.494692	0.004399	0.0129341	0.284655	0.1893	0.561636	0.541361	0.256491	0.340074	0.0895803	0.129606	0.374159	0.242657	blp	black pearl	CG5268	FBgn0038387	89A8
1623935_at	0.020476	0.00359818	0.0224046	0.0115111	3.74762e-17	4.24804e-17	0.0573625	0.0175156	0.055885	0.0193231	0.215844	0.367637	0.968869	0.322684	0.61547	0.302807	0.000343831	0.0268187	0.00718246	0.0584436	0.915331	0.46621	8.56381e-05	0.00581503	sxe2	sex-specific enzyme 2	CG4979	FBgn0038398	89B2--3
1623940_at	0.0294316	0.00480423	0.048121	0.019818	1.16425e-08	1.20855e-09	0.0712351	0.0203653	0.0892294	0.0262096	0.383901	0.469811	0.000479241	0.00593885	0.914921	0.383686	0.037933	0.184708	0.470146	0.454971	0.00508991	0.0288208	0.376679	0.243406	CG9855	CG9855	CG9855	FBgn0037242	82A5
1623944_at	0.00311936	0.00083955	0.0400106	0.0174034	1.5549e-11	2.37384e-12	0.0149815	0.00741915	0.0411487	0.0158132	0.607872	0.565796	0.0433378	0.0411583	0.0248233	0.0530827	0.0100537	0.108673	0.0299888	0.119184	0.912732	0.465997	0.177858	0.158062	CG12605	CG12605	CG12605	FBgn0035481	64A1
1623949_s_at	0.000168195	9.73675e-05	0.000189008	0.000448158	1.5061e-09	1.71859e-10	0.00323938	0.00298471	0.00357564	0.00369655	0.00872383	0.0958834	0.00867372	0.0178401	0.0104402	0.0369676	0.0454374	0.20057	0.0653422	0.170757	0.0204772	0.058479	0.75339	0.361731	CG32816	CG32816	CG32816	FBgn0052816	1A2--3
1623952_a_at	0.760093	0.070808	0.524421	0.116848	8.34469e-12	1.34242e-12	0.641846	0.0995281	0.73353	0.117763	0.70693	0.600988	0.00843007	0.0175258	0.124888	0.116985	0.51727	0.525542	0.748544	0.560991	0.668433	0.392957	0.377417	0.243607	Su(z)12	Su(z)12	CG8013	FBgn0020887	76D4
1623953_at	0.0257604	0.00432323	0.00261497	0.00254037	2.45205e-07	2.26711e-08	0.00660192	0.00452463	0.0666232	0.0217311	0.914261	0.661837	0.919851	0.312063	0.0603145	0.0805996	0.151117	0.324956	0.0718046	0.178823	0.112805	0.147097	0.0735323	0.0962067	CG11592	CG11592	CG11592	FBgn0025686	21B7
1623954_s_at	0.00182866	0.00056261	0.00187416	0.00202666	1.09065e-16	9.8154e-17	0.0122034	0.00655837	Absent	Absent	0.513227	0.526679	0.00987248	0.018847	0.392802	0.229951	0.290055	0.423838	0.025816	0.1117	0.594315	0.368393	0.00226411	0.0182609	CG33525	CG33525	CG33525	FBgn0053525	18C8
1623955_at	0.00384305	0.000985345	0.13681	0.0426216	4.38555e-09	4.73856e-10	0.0276389	0.0108711	0.102058	0.028605	0.022032	0.150368	0.0795309	0.059347	0.00770537	0.032778	0.321977	0.444057	0.447906	0.445752	0.0874877	0.12821	0.358347	0.236838	CG5087	CG5087	CG5087	FBgn0035953	66F1
1623956_at	0.0766446	0.01029	0.270224	0.0709979	4.78934e-12	8.14372e-13	0.174499	0.0376158	0.546576	0.0943435	0.987751	0.677665	0.0491406	0.0442735	0.0105857	0.0373223	0.61197	0.560157	0.322361	0.380063	0.0967763	0.134907	0.523514	0.295086	pen	penguin	CG1685	FBgn0015527	19F5
1623957_s_at	0.00368715	0.00095534	0.00617615	0.00461683	1.35504e-16	1.15481e-16	0.0207995	0.00908405	0.0222118	0.0106915	0.11352	0.278012	0.217998	0.115065	0.237622	0.169345	0.993858	0.669467	0.026939	0.113407	0.102584	0.139595	0.352908	0.234626	GstS1	Glutathione S transferase S1	CG8938	FBgn0010226	53F7--8
1623961_at	0.00386003	0.000988287	0.0157538	0.00898014	0.755327	0.0477592	0.0242881	0.0100261	0.0382849	0.0151029	0.303888	0.426999	0.0592563	0.0498103	0.0552836	0.0773676	0.530748	0.531111	0.626569	0.517211	0.00598051	0.0313393	0.0690546	0.0932741	Arpc3B	Arpc3B	CG8936	FBgn0065032	15E3
1623966_s_at	0.00734928	0.00159809	0.444204	0.10333	0.115439	0.00778954	0.406683	0.0698974	0.0084959	0.00594285	0.0786811	0.237088	0.339804	0.1562	0.63602	0.309023	0.745834	0.604381	0.825567	0.584029	0.115799	0.149492	0.276659	0.203638	Nrt	Neurotactin	CG9704	FBgn0004108	73C3--4
1623969_at	0.131974	0.0160825	3.8077e-06	3.75149e-05	8.59052e-19	2.55273e-18	0.00234945	0.00249914	0.00334496	0.00355551	0.974536	0.675736	0.921629	0.312308	0.145655	0.127025	0.860804	0.640097	0.372235	0.406159	0.56463	0.35764	0.556763	0.305649	CG31200	CG31200	CG31200	FBgn0051200	92F10
1623971_at	0.000409531	0.000184223	0.0826207	0.0292868	0.000384424	2.93248e-05	0.0261176	0.0105166	0.0163626	0.00886186	0.240819	0.386314	0.061314	0.0508139	0.900003	0.380139	0.00711681	0.0947785	0.00564851	0.0524579	0.0416929	0.0849494	0.965755	0.417446	CG9150	CG9150	CG9150	FBgn0031775	26B4
1623975_at	0.000800657	0.000303756	0.00339214	0.00303956	2.1032e-17	2.72849e-17	0.00626125	0.00438335	0.485021	0.0862304	0.0263045	0.159926	0.0140387	0.022356	0.00453989	0.0269535	0.00652011	0.0915588	0.463903	0.452394	0.0618418	0.10492	0.0171541	0.0445253	az2	az2	CG1605	FBgn0025185	43D1
1623977_at	0.054933	0.00788015	0.112842	0.0369074	2.83364e-15	1.3214e-15	0.363731	0.0642434	0.0907891	0.0265035	0.0147749	0.124346	0.00202	0.00912364	0.128218	0.118554	0.0454931	0.200621	0.234701	0.32542	0.137367	0.163298	0.00884704	0.0321019	nvy	nervy	CG3385	FBgn0005636	60C5--6
1623978_at	3.71432e-05	3.15223e-05	4.18782e-05	0.000174008	2.90052e-16	2.0783e-16	Absent	Absent	0.00130497	0.00218903	0.809373	0.634501	0.0876189	0.0630856	0.0177361	0.0460428	0.679396	0.582776	0.702433	0.545338	0.311664	0.259317	0.479388	0.280638	CG10862	CG10862	CG10862	FBgn0035455	63E6
1623981_at	0.000328129	0.000156842	0.000532073	0.000865141	3.5283e-06	3.02198e-07	0.142487	0.0325254	0.00333628	0.00354832	0.000139304	0.0163543	0.00059673	0.00606775	0.47236	0.257494	0.000299699	0.026111	0.00748046	0.0595273	0.0547892	0.0982749	0.0234445	0.0527096	CG7017	CG7017	CG7017	FBgn0036951	77A2
1623991_s_at	0.0285618	0.00469384	0.0290164	0.0138308	0.000109926	8.63038e-06	0.00351397	0.00311084	0.132088	0.0340671	0.704504	0.599847	0.132744	0.0822483	0.137307	0.123177	0.000234583	0.0243682	0.413028	0.427491	0.0783097	0.120125	0.0652546	0.0902923	coro	coro	CG9446	FBgn0033109	42D6
1623995_at	0.0225242	0.00388482	0.408157	0.0970102	0.814345	0.0513465	0.516818	0.0840809	0.00705867	0.00533927	0.0946321	0.256174	0.0957617	0.0666639	0.4607	0.253678	0.350859	0.455804	0.99161	0.626637	0.647714	0.385808	0.438772	0.266068	RpL35A	Ribosomal protein L35A	CG2099	FBgn0037328	83A4
1623996_at	0.0250682	0.00423124	0.00235019	0.0023561	6.38597e-11	8.75169e-12	0.00273504	0.00271515	0.0431025	0.0162687	0.907182	0.65957	0.142057	0.0861035	0.00381374	0.0252552	0.000269489	0.0257582	0.0153669	0.086184	0.0205016	0.0584923	0.523016	0.294838	CG5001	CG5001	CG5001	FBgn0031322	21F2
1623997_s_at	0.00538706	0.00126895	0.200054	0.0565573	0.991786	0.0618659	0.492175	0.0808635	0.00082608	0.0017254	0.0516409	0.200379	0.12658	0.0796667	0.499199	0.266418	0.283011	0.420602	0.728518	0.555257	0.323661	0.265226	0.818764	0.378943	RpS30	Ribosomal protein S30	CG15697	FBgn0038834	93A2
1623998_at	0.0410493	0.0062327	0.0252787	0.0125452	4.67249e-14	1.3673e-14	0.0711359	0.0203567	0.081032	0.024569	0.0729223	0.228339	0.0290268	0.0329751	0.085626	0.0959325	0.292617	0.425869	0.767158	0.567548	0.0629081	0.10618	0.000379129	0.00930382	CG10565	CG10565	CG10565	FBgn0037051	78B2
1624004_s_at	0.000181273	0.000102716	0.0185907	0.0100941	1.23759e-11	1.92372e-12	0.00578668	0.00421738	0.0133314	0.00784049	0.0055921	0.0787652	0.592321	0.230515	0.933785	0.388448	0.0447727	0.198888	0.786299	0.573203	0.00112993	0.0149828	0.0701279	0.0940766	rols	rolling pebbles	CG32096	FBgn0041096	68F1
1624006_at	0.0213133	0.00371737	0.0409544	0.0176788	3.00696e-13	6.80227e-14	0.0683355	0.0198372	0.0698527	0.0223468	0.320469	0.437037	0.0445325	0.0417161	0.00464368	0.0272612	0.328843	0.447362	0.181338	0.285919	0.0604187	0.103607	0.0552209	0.0823762	MED25	Mediator complex subunit 25	CG12254	FBgn0038760	92C1
1624007_at	6.62462e-05	4.85299e-05	7.30173e-05	0.000244689	7.79171e-16	4.5594e-16	Absent	Absent	0.00191441	0.00262515	0.485287	0.516223	0.260392	0.130279	0.012062	0.0390204	0.391101	0.474886	0.331167	0.384503	0.382239	0.289452	0.429007	0.262721	CG6304	CG6304	CG6304	FBgn0032624	36B6
1624012_at	0.0884097	0.0115686	0.510462	0.114561	1.54633e-13	3.8005e-14	0.167796	0.0366365	0.694696	0.112929	0.31156	0.431529	0.000960817	0.00703663	0.0494645	0.0729782	0.36626	0.463891	0.915111	0.608242	0.278349	0.242632	0.158856	0.148221	mRpL10	mitochondrial ribosomal protein L10	CG11488	FBgn0031231	21B4
1624013_at	0.255901	0.0279367	0.421243	0.0992338	0.255731	0.0168546	0.704244	0.106905	Absent	Absent	0.116118	0.280722	0.449705	0.190014	0.00207219	0.0205998	0.00871436	0.101449	0.0425564	0.139086	0.179789	0.18954	0.0267672	0.0563344	CG11574	CG11574	CG11574	FBgn0039878	100D2
1624019_s_at	0.0125968	0.00244954	0.0697596	0.0257833	0.0211751	0.00148907	0.165476	0.0362822	0.0171631	0.00910632	0.0447842	0.190243	0.0744791	0.0571507	0.0965324	0.102137	0.169879	0.340286	0.421579	0.431891	0.177515	0.188387	0.911144	0.402751	RpL36	Ribosomal protein L36	CG7622	FBgn0002579	1B12
1624029_at	1.08407e-05	1.24782e-05	3.68376e-05	0.000161482	0.985608	0.0614903	0.00194946	0.00224201	0.00058058	0.00141207	0.00815455	0.0929417	0.0152088	0.0233586	0.0328661	0.0604653	0.385418	0.471589	0.880391	0.599084	0.00512596	0.0288864	0.0761712	0.0981467	CG3608	CG3608	CG3608	FBgn0035039	60D9
1624033_at	0.00847331	0.00179037	0.0910165	0.0314672	7.71531e-13	1.56626e-13	0.0474323	0.0154727	0.0701541	0.0224045	0.481782	0.51427	0.0107432	0.0195316	0.348998	0.213842	0.195405	0.361193	0.0499412	0.149925	0.237592	0.221269	0.914017	0.40377	Appl	beta amyloid protein precursor-like	CG7727	FBgn0000108	1B9--10
1624036_at	0.0634629	0.00884572	0.278074	0.0725851	1.73162e-07	1.62043e-08	0.0712128	0.0203653	0.265827	0.0557443	0.103172	0.266988	0.18187	0.101394	0.180675	0.144046	0.0251675	0.155089	0.163762	0.271531	0.118108	0.151019	0.0194978	0.0476572	CG9307	CG9307	CG9307	FBgn0038180	87F13
1624042_at	0.00886906	0.00185236	0.27195	0.0713595	2.64365e-05	2.15193e-06	0.111041	0.0274535	0.0713993	0.0226766	0.240019	0.385738	0.00253019	0.0100803	0.0488601	0.0725063	0.0161083	0.127855	0.0799655	0.189202	0.0164394	0.0518909	0.00114407	0.0139554	Gprk2	G protein-coupled receptor kinase 2	CG17998	FBgn0004834	100C3--4
1624044_at	0.0326282	0.00521314	0.347557	0.0858103	4.57394e-12	7.80965e-13	0.151919	0.0340412	0.192618	0.0444502	0.450947	0.50031	0.003285	0.0111955	0.0333421	0.0608942	0.205613	0.370182	0.939884	0.61526	0.0981453	0.135967	0.0380777	0.0677026	mRpL52	mitochondrial ribosomal protein L52	CG1577	FBgn0033208	43E9
1624050_at	0.045643	0.00679684	0.00830302	0.00567085	0.0222189	0.00156038	0.0029224	0.00281284	0.35623	0.0689439	0.0903333	0.250503	0.107833	0.0719218	0.793662	0.353657	0.506421	0.520855	0.713233	0.549469	0.482311	0.326702	0.251616	0.19251	CG6842	CG6842	CG6842	FBgn0027605	16F1--2
1624051_at	0.000680335	0.000268326	0.000436748	0.000765056	2.65201e-15	1.25502e-15	0.00019273	0.00069814	0.333968	0.065659	0.0160597	0.129201	0.0100243	0.0189622	0.0900261	0.0986642	0.010222	0.108837	0.152354	0.26181	0.0198806	0.0575264	0.00847906	0.0316708	CG13850	CG13850	CG13850	FBgn0038961	94A12
1624053_at	0.3603	0.0372673	0.997372	0.193308	0.000474732	3.60496e-05	Absent	Absent	0.817438	0.128105	0.274691	0.408224	0.629406	0.240608	0.0609744	0.0809562	0.540434	0.534956	0.0040298	0.0441592	0.0108763	0.041735	0.0135651	0.0396562	CG33967	CG33967	CG33967	FBgn0053967	88D1
1624054_at	2.38557e-05	2.24404e-05	0.0222775	0.0114669	0.013529	0.000959695	0.00037	0.00094	0.206331	0.0465345	0.0990583	0.262682	0.00236248	0.00972335	0.0130488	0.0404395	0.76872	0.612519	0.929773	0.611791	0.0011873	0.0152134	0.00474486	0.0242641	Adgf-A	Adenosine deaminase-related growth factor A	CG5992	FBgn0036752	75A1
1624057_at	0.00337614	0.000892106	0.000723261	0.0010611	2.18466e-13	5.12616e-14	0.00177162	0.00215894	0.0497154	0.0178233	0.0312751	0.170738	0.01919	0.0264261	0.998791	0.405252	0.187567	0.355623	0.0158521	0.0876881	0.0468688	0.0901625	0.171509	0.154914	CG16713	CG16713	CG16713	FBgn0031560	24B2--3
1624060_at	0.000614261	0.00024948	0.183546	0.0531248	6.9843e-09	7.40326e-10	0.00729392	0.00480486	0.0429338	0.0162489	0.258449	0.398304	0.0548938	0.0473887	0.0446696	0.0695884	0.0451763	0.199891	0.00964755	0.0670723	0.00422191	0.0265266	0.0567059	0.0833117	bab2	bab2	CG9102	FBgn0025525	61F2--3
1624061_at	0.0449117	0.006711	0.0445603	0.0187686	6.88582e-10	8.17725e-11	0.0902956	0.0238967	Absent	Absent	0.16583	0.329619	0.00310295	0.0109644	0.134032	0.121408	0.000226784	0.0241086	0.00195153	0.0316735	0.0290287	0.0699748	0.366391	0.23985	Vm32E	Vitelline membrane 32E	CG16874	FBgn0014076	32E1
1624062_at	0.00278779	0.000773198	0.0132244	0.00789894	1.61241e-17	2.23148e-17	0.0153398	0.00752839	0.436152	0.0799494	0.309151	0.430551	0.00985186	0.018847	0.0669073	0.0848701	0.0064371	0.091343	0.00528549	0.0507196	0.0109871	0.0418311	0.0302735	0.0595748	CG14962	CG14962	CG14962	FBgn0035407	63B8
1624064_at	0.0229179	0.00393908	0.0119231	0.00733473	6.95668e-15	2.76394e-15	0.019478	0.008761	0.420027	0.0776868	0.563478	0.547971	0.014656	0.0228167	0.77505	0.34866	0.841171	0.635565	0.554002	0.489688	0.187496	0.19396	0.384511	0.246041	CG9915	CG9915	CG9915	FBgn0030738	14B9
1624069_at	0.0019235	0.000585514	2.29573e-06	2.72717e-05	8.98971e-14	2.38513e-14	0.00086896	0.00146675	0.00146885	0.0023177	0.0134119	0.118654	0.385371	0.170072	0.00366909	0.0248786	0.0114005	0.112671	0.0918774	0.201742	0.00438081	0.0268612	0.00204517	0.0177636	CG7296	CG7296	CG7296	FBgn0032283	32A4
1624071_at	0.000650045	0.000260413	0.0226789	0.0116276	3.69851e-15	1.64174e-15	0.0107746	0.00608521	0.0705172	0.0224899	0.581277	0.555446	0.0126703	0.0211755	0.405355	0.234208	0.694302	0.588761	0.187138	0.290027	0.736855	0.413663	0.4005	0.252057	CG14550	CG14550	CG14550	FBgn0039405	96F10
1624073_at	0.00123656	0.000417435	0.00113853	0.00143704	5.09672e-14	1.4723e-14	Absent	Absent	0.00958263	0.0063773	0.114596	0.278941	0.00385781	0.0121692	0.0045245	0.0269456	0.550201	0.537487	0.899043	0.604168	0.185845	0.193029	0.139051	0.137923	CG15800	CG15800	CG15800	FBgn0034904	60A1
1624074_at	0.00315234	0.000846438	0.000162669	0.000403726	2.27048e-12	4.10922e-13	0.00362439	0.00315931	0.00847191	0.00593181	0.0378823	0.179716	0.335855	0.154957	0.0202174	0.0486451	0.841736	0.635601	0.764305	0.566591	0.335217	0.270011	0.0589329	0.0852008	Obp56a	Odorant-binding protein 56a	CG11797	FBgn0034468	56E2
1624075_at	0.000217798	0.000117652	0.17475	0.0512202	7.89559e-10	9.30344e-11	0.0214337	0.00924611	Absent	Absent	0.0587828	0.209776	Absent	Absent	Absent	Absent	Absent	Absent	Absent	Absent	0.0995902	0.136952	0.62232	0.325418	CG31495	CG31495	CG31495	FBgn0051495	87F15
1624076_at	0.0155028	0.00288799	0.126633	0.0401617	2.40763e-09	2.67899e-10	0.0154188	0.0075521	0.166807	0.0402213	0.0788259	0.237093	0.0351736	0.0365596	0.491998	0.264	0.720248	0.596452	0.474501	0.456784	0.0103732	0.0408142	0.873411	0.393456	CG5849	CG5849	CG5849	FBgn0038897	93F7--8
1624078_at	0.0205132	0.0036036	0.00828521	0.0056656	9.26269e-14	2.44438e-14	0.0213667	0.00922799	0.6014	0.101245	0.393203	0.473865	0.0724152	0.0562387	0.132052	0.120533	0.481139	0.511071	0.660764	0.531015	0.0464181	0.0897927	0.123776	0.129729	CG5463	CG5463	CG5463	FBgn0039153	95E1
1624079_a_at	0.00133851	0.000443617	0.0478399	0.0197361	3.32562e-08	3.30449e-09	0.0315593	0.0118478	0.00857514	0.00597825	0.0521983	0.200798	0.000161078	0.00419438	0.00691679	0.0314826	0.0295094	0.165927	0.0878397	0.197582	0.0205431	0.0585637	0.000890645	0.012515	Rab21	Rab21	CG17515	FBgn0039966
1624080_s_at	0.341546	0.0356136	0.187771	0.0540654	5.89007e-05	4.69883e-06	0.105884	0.0265645	0.46126	0.0831095	0.0368705	0.17914	0.181598	0.101287	0.158197	0.133042	0.653806	0.574191	0.00486971	0.0488444	0.430849	0.308763	0.0740384	0.0966183	Trn	Transportin	CG7398	FBgn0024921	65A8
1624083_s_at	0.114339	0.0143087	0.386665	0.0931229	0.846013	0.053275	0.831938	0.122725	0.155608	0.0382342	0.484201	0.515739	0.0105417	0.0194347	0.209526	0.156522	0.181279	0.351056	0.18767	0.290203	0.666397	0.392333	0.37268	0.24206	M(2)21AB	Minute (2) 21AB	CG2674	FBgn0005278	21B2
1624084_s_at	0.00143816	0.000467843	0.00299548	0.00278969	1.37955e-15	7.29091e-16	Absent	Absent	0.00424922	0.00408027	0.107574	0.272914	0.324815	0.151265	0.048072	0.0720505	0.0150578	0.124308	0.794826	0.575559	0.00252233	0.0211597	0.180417	0.159131			---
1624090_at	0.000118247	7.44805e-05	0.00168255	0.00188441	2.0768e-07	1.93173e-08	0.0790603	0.0219147	0.00020055	0.00081119	0.00943731	0.0990261	0.0206512	0.0273793	0.0892144	0.0981508	0.125969	0.300108	0.750777	0.561969	0.131981	0.160184	0.404249	0.253413	CG12726	CG12726	CG12726	FBgn0030487	11F8
1624092_at	4.65801e-06	6.78275e-06	0.00063357	0.00097362	0.481808	0.031109	0.0544534	0.0169464	8.34558e-05	0.00053012	0.0579202	0.208988	0.0122365	0.0208181	0.200224	0.152598	0.0856925	0.254519	0.318142	0.37754	0.854386	0.4494	0.0525314	0.0801688	Jon99Ci	Jonah 99Ci	CG31039	FBgn0003358	99C7
1624097_s_at	0.42837	0.0430602	0.305354	0.0779189	3.22305e-07	2.95258e-08	0.620819	0.0972001	0.0171675	0.00910632	0.627997	0.574465	0.901478	0.307862	0.521243	0.273575	0.44421	0.497269	0.854492	0.592239	0.956818	0.477505	0.73782	0.357982	CG31151	CG31151	CG31151	FBgn0051151	94C2--3
1624098_s_at	0.000955734	0.000345106	0.00139544	0.00165367	5.03457e-13	1.07208e-13	0.665176	0.102339	0.00894514	0.00616278	0.0644952	0.21861	0.224886	0.117471	0.0741449	0.0890684	0.829588	0.631343	0.257751	0.340802	0.00895123	0.0378143	0.736463	0.357617	CG18675	CG18675	CG18675	FBgn0040696	64A9--10
1624101_at	2.2025e-07	6.97096e-07	0.364352	0.0890196	5.88095e-08	5.72652e-09	0.00087431	0.00147123	0.00094803	0.00184851	0.286354	0.414958	0.00877187	0.017977	0.0781789	0.091474	0.0467847	0.203137	0.547505	0.486821	0.000201673	0.00787436	0.0129527	0.0385669	Cyp6a23	Cyp6a23	CG10242	FBgn0033978	51D1
1624103_at	0.0108949	0.00218496	0.0170549	0.00949403	4.81146e-16	3.14427e-16	0.0401785	0.013882	0.286497	0.0588554	0.195706	0.353075	0.00125977	0.00760775	0.0100239	0.0363962	0.353121	0.456546	0.151687	0.26137	0.0383858	0.0812252	0.00430365	0.0232826	CG7246	CG7246	CG7246	FBgn0030081	8C4
1624106_at	4.86892e-05	3.85789e-05	0.0108636	0.00685199	3.74386e-11	5.34861e-12	0.00667455	0.00454841	0.00520204	0.00451657	0.441127	0.495665	0.0607803	0.0505071	0.00183269	0.0199329	0.81664	0.627488	0.324095	0.38085	0.00491587	0.0283863	0.00732795	0.0296547	CG3790	CG3790	CG3790	FBgn0033778	49D6
1624109_s_at	0.000948576	0.000342954	0.103197	0.0345443	3.03451e-13	6.84886e-14	0.0405539	0.0139538	0.0232719	0.0110357	0.190291	0.349389	0.00797931	0.0170913	0.297557	0.19471	0.0302434	0.168302	0.0418898	0.138364	0.120301	0.152889	0.0217303	0.0505291	CG31522	CG31522	CG31522	FBgn0051522	82B1--2
1624113_at	0.00033314	0.000158641	0.000799795	0.00112613	6.82953e-18	1.19777e-17	0.00343686	0.0030702	0.5517	0.0950326	0.0847899	0.243293	0.00016856	0.00433257	0.00934854	0.0353248	0.0189801	0.137907	0.00771911	0.0601071	0.113405	0.147554	0.000692176	0.0114331	CG7845	CG7845	CG7845	FBgn0033059	42A9
1624114_at	0.190912	0.0218189	0.194015	0.0553025	2.09991e-09	2.35321e-10	Absent	Absent	0.248918	0.0531311	0.153028	0.317999	0.70731	0.260752	0.207853	0.155772	0.373447	0.466955	0.93011	0.611791	0.43017	0.308499	0.000629278	0.0111197	Klp59C	Klp59C	CG3219	FBgn0034824	59C4
1624116_at	0.000942163	0.000341389	0.00104618	0.00135889	6.74867e-15	2.69216e-15	Absent	Absent	0.00457909	0.00424913	0.290734	0.418137	0.176259	0.0992639	0.0736863	0.0888813	0.277255	0.417117	0.911178	0.607071	0.0305172	0.0721494	0.816159	0.378298	CG31801	CG31801	CG31801	FBgn0051801	36F10
1624117_at	0.182838	0.0210474	0.00702132	0.0050367	4.98971e-06	4.23179e-07	0.0737256	0.0208391	0.0676631	0.0219541	0.405607	0.47901	0.0510702	0.0454074	0.745986	0.340624	0.104865	0.278307	0.156473	0.265244	0.128623	0.158047	0.00618293	0.0276213	CG18397	CG18397	CG18397	FBgn0032723	37B5--6
1624121_at	0.00251003	0.000712495	0.0244317	0.0122566	3.05966e-14	9.51193e-15	0.0254823	0.0103523	0.0297385	0.0129039	0.292657	0.419638	0.10821	0.0720169	0.000855942	0.0161113	0.0189946	0.137907	0.0013737	0.0270769	0.168723	0.183475	0.482331	0.281212	knk	knickkopf	CG6217	FBgn0001321	85F13
1624124_at	0.00129193	0.000431548	0.703155	0.146519	3.87953e-07	3.53341e-08	0.0248091	0.0101842	0.096908	0.0276138	0.749685	0.616891	0.0903568	0.0643633	0.0620254	0.0818011	0.582382	0.549781	0.0399477	0.135031	0.000233447	0.00798713	0.842744	0.385317	GNBP1	Gram-negative bacteria binding protein 1	CG6895	FBgn0040323	75D6
1624126_at	0.000887219	0.000327276	0.00213211	0.00220896	7.93652e-10	9.34748e-11	0.00538025	0.00404892	Absent	Absent	0.313901	0.432852	3.02689e-05	0.00274073	0.0695266	0.0864172	0.0852374	0.254285	0.0126528	0.0771591	0.0156929	0.050534	0.152393	0.145031	CG2321	CG2321	CG2321	FBgn0039663	99B1
1624128_at	0.00503525	0.00120495	0.00500556	0.0039839	1.26063e-14	4.53288e-15	0.0196927	0.00881323	0.0249323	0.0115263	0.0458945	0.19156	0.0200139	0.0269833	0.713847	0.331026	0.0478392	0.20422	0.823695	0.583418	0.57412	0.360669	0.220903	0.178577	CG31769	CG31769	CG31769	FBgn0051769	34F4--5
1624129_s_at	0.000428912	0.000190991	0.0521355	0.0209599	2.48667e-13	5.75253e-14	0.0156714	0.00763947	0.0186976	0.00960318	0.470654	0.508795	0.0143588	0.0226132	0.084941	0.0956419	0.573115	0.546316	0.0197501	0.0981477	0.663721	0.391527	0.0800986	0.101303	CG7708	CG7708	CG7708	FBgn0038641	91C1
1624132_at	7.03388e-09	5.16602e-08	0.000163622	0.000405679	7.4424e-15	2.92446e-15	3.40016e-06	8.09325e-05	0.00326957	0.00351376	0.00183729	0.0486884	0.00301287	0.0108334	0.00286079	0.0229899	0.58984	0.552569	0.166328	0.273705	0.00237369	0.020495	0.0930033	0.109812	CG4447	CG4447	CG4447	FBgn0035980	67B2
1624134_a_at	0.0213988	0.00372776	0.0251416	0.0125051	1.5005e-15	7.81475e-16	0.0621836	0.0185727	0.0112131	0.00699997	0.9694	0.67442	6.75542e-06	0.00164076	0.00600345	0.029982	0.862242	0.640339	0.0217681	0.102642	0.024428	0.0640233	0.0560616	0.0830791	NC2alpha	NC2alpha	CG10318	FBgn0034650	57F7
1624137_at	0.000201633	0.00011112	0.00193549	0.00206921	1.43031e-12	2.7088e-13	0.00613381	0.00434984	0.00906235	0.00620651	0.065141	0.218739	0.000227083	0.00468524	0.00728756	0.0321753	0.0110156	0.111987	0.126319	0.23838	0.0441323	0.0874368	0.00515723	0.025104	CG11911	CG11911	CG11911	FBgn0031249	21B8
1624138_at	0.00410566	0.00103249	0.0121102	0.00742555	1.68961e-16	1.38019e-16	0.0178306	0.0082954	0.456118	0.0824967	0.0690889	0.224092	0.0375947	0.0379186	0.037111	0.0640509	0.207663	0.371047	0.199213	0.300378	0.097864	0.135757	0.0763081	0.0982124	CG5800	CG5800	CG5800	FBgn0030855	16B10
1624139_at	0.000655529	0.000261513	0.069096	0.0256108	1.29364e-09	1.48736e-10	0.00570095	0.00418178	0.105274	0.0292502	0.0139483	0.120755	0.0179727	0.0256278	0.0851463	0.0957049	0.73803	0.601601	0.00086397	0.0223406	0.0118423	0.0434131	0.956995	0.414851	PhKgamma	Phosphorylase kinase gamma	CG1830	FBgn0011754	10D5
1624141_at	0.00130452	0.000435374	0.00430402	0.0036106	1.88866e-18	4.59028e-18	0.00947406	0.00561175	0.684653	0.111729	0.050368	0.198834	0.00571827	0.0147838	0.015376	0.0435546	0.397641	0.478027	0.125717	0.237784	0.489123	0.328968	0.145993	0.141659	CG4901	CG4901	CG4901	FBgn0032194	31B1
1624149_at	0.000723287	0.000281099	0.000756559	0.00109441	4.63658e-13	9.94048e-14	Absent	Absent	0.00731072	0.00543996	0.0354179	0.176947	0.137914	0.0843625	0.0663247	0.0844966	0.610524	0.559958	0.777738	0.570565	0.165292	0.181352	0.997638	0.425282	CG4669	CG4669	CG4669	FBgn0035598	64C9
1624150_at	0.00212997	0.000629777	0.14293	0.0440871	7.83766e-12	1.26921e-12	0.0596623	0.0179798	0.0205744	0.0102179	0.0976122	0.26062	0.0913669	0.0647356	0.215667	0.159431	0.488728	0.513677	0.279096	0.354949	0.686202	0.398249	0.271946	0.201781	FKBP59	FK506-binding protein FKBP59	CG4535	FBgn0029174	30E1
1624153_at	4.63499e-13	2.30891e-11	1.77785e-07	4.95128e-06	1.90887e-14	6.41556e-15	4.60782e-07	2.34484e-05	9.96276e-06	0.00018602	1.02209e-06	0.00228604	0.0748177	0.0572796	0.164616	0.136162	0.00660811	0.091938	0.723509	0.553064	0.120652	0.15317	0.0362983	0.0657395	Tina-1	Troponin C-akin-1	CG2803	FBgn0035083	60E5--8
1624154_at	0.000114268	7.25408e-05	0.000128923	0.000347842	3.62226e-18	7.37054e-18	0.001992	0.00227179	0.546851	0.0943733	0.503759	0.522892	0.000159404	0.00417809	0.188177	0.147179	0.00534353	0.0842338	0.451136	0.447178	0.0180031	0.0541912	0.0033908	0.020903	ial	IplI-aurora-like kinase	CG6620	FBgn0024227	32B2
1624158_at	0.0517337	0.00750202	0.195087	0.0555153	2.13397e-12	3.88897e-13	0.704848	0.106982	0.112032	0.0305122	0.63462	0.576137	0.0660042	0.0530702	0.000496507	0.0136623	0.0381026	0.185311	0.00091384	0.0229196	0.433389	0.309681	0.880133	0.394861	CG14481	CG14481	CG14481	FBgn0034260	54D5
1624160_at	0.00281421	0.00077818	0.00331394	0.00299139	7.84107e-17	7.55235e-17	0.015981	0.00774263	0.216825	0.0482244	0.00367662	0.0667081	5.8361e-06	0.00155008	0.000182349	0.00875832	0.00861713	0.101189	0.217953	0.314286	0.217176	0.211023	0.0407568	0.0697882	CG11329	CG11329	CG11329	FBgn0031848	26F6
1624165_a_at	0.00631625	0.00143076	0.0123327	0.00751904	9.60759e-11	1.27798e-11	0.00036813	0.00094	0.250122	0.0533141	0.0441238	0.188753	0.0226823	0.0288068	0.0752985	0.0896484	0.0581192	0.218432	0.053494	0.154979	0.494461	0.331416	0.117336	0.126212	Psn	Presenilin	CG18803	FBgn0019947	77C3
1624168_at	4.97636e-05	3.91863e-05	0.0789601	0.0283157	6.47466e-13	1.34314e-13	0.00799724	0.00509805	0.00945856	0.0063347	0.684364	0.593008	0.014182	0.0224569	0.0173793	0.0455855	0.494521	0.516238	0.100668	0.212189	0.000164132	0.00715598	0.00145977	0.0154981	CG14411	CG14411	CG14411	FBgn0030582	12F5
1624169_at	0.00126552	0.000424834	0.0142876	0.00837654	1.45375e-10	1.88285e-11	0.0126266	0.0067028	Absent	Absent	0.341447	0.448963	0.0763313	0.057876	0.289003	0.19106	0.136492	0.311521	0.556641	0.491109	0.176448	0.187896	0.873827	0.393461	Ilp7	Ilp7	CG13317	FBgn0044046	3E2
1624171_at	2.06407e-07	6.56912e-07	1.74116e-05	9.84032e-05	1.5432e-09	1.75889e-10	0.0024747	0.00257187	0.00013138	0.0006617	0.0990393	0.262682	0.028229	0.0324718	0.0921634	0.09947	0.131323	0.30585	0.704684	0.546081	0.00115289	0.0150636	0.260642	0.196878	CG13488	CG13488	CG13488	FBgn0034670	58A4
1624172_at	0.0605062	0.00850813	0.0276773	0.0133485	0.0241972	0.00169463	0.0255844	0.0103812	0.274763	0.0570983	0.157884	0.322283	0.0460671	0.0425016	0.0177537	0.0460428	0.761371	0.610011	0.175368	0.280738	0.150793	0.17184	0.06604	0.0909159	CG33966	CG33966	CG33966	FBgn0053966	61F4
1624173_at	0.000505649	0.000216738	0.000594801	0.000934849	1.49856e-12	2.82176e-13	Absent	Absent	0.00606049	0.00488982	0.55288	0.544113	0.0398671	0.0391693	0.0106887	0.0374766	0.969501	0.663688	0.507185	0.471518	0.238781	0.221834	0.0344416	0.0638497	CG7264	CG7264	CG7264	FBgn0036214	68E1
1624175_at	0.045919	0.00682641	0.382965	0.0925141	2.3873e-10	2.99779e-11	0.113242	0.0278081	0.225186	0.0495239	0.841539	0.642306	0.0102045	0.0190813	0.0437044	0.0689814	0.0840065	0.25244	0.00239484	0.0345948	0.768197	0.424122	0.161627	0.149644	caup	caupolican	CG10605	FBgn0015919	69D1
1624179_at	0.000158317	9.32116e-05	0.000162533	0.000403726	8.94595e-21	9.92199e-20	Absent	Absent	0.00304829	0.00336598	0.957633	0.67152	0.73562	0.267427	0.625816	0.306098	0.0359433	0.180759	0.290314	0.362816	0.0166958	0.0523724	0.17132	0.154859	CG31680	CG31680	CG31680	FBgn0051680	38D1
1624181_at	0.215945	0.0241782	0.334604	0.0833763	6.46321e-13	1.34112e-13	0.429713	0.0728966	0.0872865	0.0258223	0.113394	0.277997	0.0678004	0.0540496	0.492104	0.264029	0.540112	0.534941	0.159468	0.268378	0.871717	0.454267	0.013735	0.039949	CG8062	CG8062	CG8062	FBgn0028469	18C2
1624183_a_at	0.000867868	0.000322004	0.00519247	0.00408313	2.77416e-14	8.76977e-15	0.00960892	0.00566311	0.030351	0.0130678	0.0152785	0.126342	0.00853308	0.0176393	0.115194	0.112177	0.936421	0.656746	0.136312	0.247255	0.00608616	0.0315161	0.817016	0.378567	Fas1	Fasciclin 1	CG6588	FBgn0000634	89D5--6
1624185_at	0.00377271	0.000972231	0.000615366	0.0009543	3.22e-12	5.64981e-13	0.0319007	0.0119087	0.00478336	0.00433695	0.590087	0.557736	0.0539201	0.0468396	0.00883851	0.0347844	0.678667	0.582643	0.335978	0.387611	0.0210486	0.0592512	0.361663	0.23837	CG1041	CG1041	CG1041	FBgn0037440	83E4
1624189_at	0.00164324	0.000518513	0.0153261	0.00881642	9.37566e-13	1.86063e-13	0.0223448	0.00949626	0.0136085	0.0079525	0.0404194	0.183229	0.000758276	0.00653101	0.0255528	0.0536133	0.12362	0.298135	0.0401782	0.135433	0.0174457	0.0534745	0.0241258	0.0534495	CG12236	CG12236	CG12236	FBgn0029822	5C7
1624191_at	1.49905e-05	1.59918e-05	0.000140273	0.000367131	2.63238e-16	1.92113e-16	0.00169224	0.00211818	4.67519e-05	0.00039281	0.834113	0.640388	0.0208823	0.0275209	0.372496	0.222806	0.917691	0.652746	0.0248689	0.109248	0.370742	0.285096	0.673147	0.339821	cmet	CENP-meta	CG6392	FBgn0040232	32E2
1624193_s_at	0.00195609	0.000592432	0.00931001	0.00614094	1.29229e-16	1.11828e-16	0.0154098	0.0075502	0.19477	0.0447903	0.377016	0.467168	0.0301022	0.0335275	0.0813897	0.0933347	0.417467	0.486067	0.308688	0.373223	0.208113	0.206078	0.117223	0.126167	CG3983	CG3983	CG3983	FBgn0038473	89E11
1624194_a_at	1.09837e-06	2.28808e-06	9.37746e-07	1.57178e-05	1.13053e-11	1.7727e-12	Absent	Absent	0.00017013	0.00074198	0.0651538	0.218739	0.0184671	0.0259921	0.0120701	0.0390211	0.484611	0.51219	0.0399139	0.135019	0.00683956	0.0333765	0.215599	0.176281	Taf12L	TBP-associated factor 30kD subunit alpha-2	CG15632	FBgn0031623	25A3
1624195_at	0.0166376	0.00305674	0.350361	0.0863146	9.80632e-07	8.70098e-08	0.0101579	0.00585542	0.48114	0.0857139	0.265127	0.401929	0.588901	0.229569	0.146811	0.127427	0.718568	0.596051	0.147762	0.257557	0.627066	0.378858	0.388363	0.247617	sug	sugarbabe	CG3850	FBgn0033782	49E1
1624197_a_at	0.0338654	0.00535776	0.0256741	0.0126798	3.77023e-11	5.3814e-12	Absent	Absent	0.0686787	0.0221437	0.887371	0.654906	0.123015	0.078275	0.125845	0.117533	0.382604	0.470279	0.129672	0.240857	0.653112	0.387719	0.000905236	0.0125223	CG6652	CG6652	CG6652	FBgn0036687	73E4
1624198_at	6.26066e-05	4.6639e-05	0.00105118	0.00136322	2.65157e-06	2.28999e-07	0.00323409	0.00298471	0.00413451	0.00400721	0.646976	0.58069	0.0697341	0.0548732	0.229618	0.165938	0.761601	0.61004	0.982688	0.62462	0.0142656	0.0478768	0.0974696	0.112969	CG12582	CG12582	CG12582	FBgn0037215	81F6
1624200_at	1.54637e-05	1.63595e-05	2.37629e-05	0.000122166	3.118e-19	1.2855e-18	0.00014545	0.00059789	0.178499	0.0421984	0.146919	0.311961	0.0131241	0.0215505	0.0507349	0.0739252	0.778825	0.615594	0.582337	0.500467	0.919138	0.467591	0.0359081	0.0653308	CG8679	CG8679	CG8679	FBgn0032934	39B3
1624202_a_at	0.00107721	0.000376857	0.00113609	0.00143603	9.09319e-16	5.19257e-16	Absent	Absent	0.00923104	0.0062634	0.284241	0.413677	0.436228	0.186135	0.0312911	0.0589132	0.169998	0.34042	0.16135	0.27003	0.252701	0.229723	0.119041	0.126923	CG2127	CG2127	CG2127	FBgn0033286	44C4
1624205_at	0.0551106	0.00789872	0.301154	0.0770482	1.41301e-15	7.4378e-16	0.174885	0.0376662	0.339969	0.0665135	0.000540493	0.0283531	0.341606	0.156739	0.301368	0.196113	0.288725	0.423458	0.955158	0.618129	0.0204918	0.0584923	0.191732	0.165186	Tom40	Translocase of outer membrane 40	CG12157	FBgn0016041	7B7
1624208_s_at	0.0466024	0.00691187	0.842856	0.168903	2.63378e-05	2.14412e-06	0.684349	0.104656	0.00725247	0.00541766	0.202565	0.358726	0.754271	0.27222	0.868972	0.372798	0.152379	0.326584	0.92193	0.610046	0.484341	0.327412	0.177517	0.157895	Arf51F	ADP ribosylation factor 51F	CG8156	FBgn0013750	51F6
1624210_at	8.50647e-08	3.46923e-07	1.97001e-06	2.44715e-05	6.32723e-18	1.12981e-17	2.00175e-05	0.00022211	0.157997	0.0386823	0.115136	0.27956	0.000409314	0.00566222	0.0508233	0.0739507	0.276012	0.416173	0.0018764	0.0310767	0.137589	0.16343	0.00939533	0.0331813	CG32699	CG32699	CG32699	FBgn0052699	8E10
1624213_at	3.43253e-08	1.75571e-07	1.45766e-06	2.03537e-05	1.31729e-11	2.03515e-12	4.80579e-05	0.00035461	0.0543228	0.018971	0.0123294	0.113338	0.00729705	0.016518	0.00713322	0.0319312	0.00827761	0.100254	0.470892	0.45509	0.013585	0.0466727	0.00444035	0.0234214	CG15535	CG15535	CG15535	FBgn0039764	99F4
1624214_at	0.00177969	0.000550801	0.153418	0.0464935	4.71744e-12	8.0322e-13	0.0860349	0.0231762	0.00043633	0.00121101	0.367694	0.46289	0.0300142	0.0334857	0.0390204	0.0653831	0.947265	0.65875	0.949336	0.61707	0.0967863	0.134907	0.668993	0.338717	CG9437	CG9437	CG9437	FBgn0034599	57C7
1624215_s_at	0.000122693	7.66327e-05	0.411754	0.0975997	0.00036873	2.81604e-05	0.0789453	0.0218869	0.00311623	0.00340432	0.0136764	0.11919	0.15036	0.0890872	0.567402	0.28849	0.601784	0.556879	0.841929	0.588076	0.90739	0.464495	0.023544	0.0528643	DIP1	DISCO Interacting Protein 1	CG17686	FBgn0024807	20A4--5
1624222_s_at	0.000642536	0.000258399	0.00613206	0.00459321	1.47065e-18	3.83471e-18	0.00300878	0.00285878	0.107703	0.0296921	0.0369162	0.17914	0.0300918	0.0335254	0.0142523	0.0420345	0.213597	0.37493	0.753639	0.562663	0.674613	0.394736	0.0389974	0.0684827	CG15814	CG15814	CG15814	FBgn0030873	16E1
1624224_at	0.000842999	0.000315925	0.0192839	0.0103624	1.2498e-05	1.0351e-06	0.158982	0.0352017	0.0115458	0.00713776	0.0460135	0.191823	0.540544	0.216528	0.075244	0.0896445	0.0233137	0.149328	0.460544	0.450801	0.0250817	0.0647841	0.0331412	0.0625454			---
1624226_at	0.00120878	0.000411574	0.000973566	0.00129622	1.03137e-13	2.66984e-14	0.00502479	0.00388239	0.38281	0.0726573	0.0105567	0.103397	0.00168184	0.00865	0.000338297	0.0117762	0.0361721	0.181029	0.00067229	0.0199043	0.0174949	0.0534745	0.00449604	0.0234804	CG5333	CG5333	CG5333	FBgn0038055	87B11
1624232_at	0.000156562	9.24158e-05	0.000158576	0.0003976	9.7888e-16	5.52172e-16	Absent	Absent	0.0029372	0.0033045	0.705712	0.600264	0.257647	0.12923	0.028774	0.0562848	0.284192	0.42092	0.73904	0.558416	0.20412	0.203699	0.313716	0.219367	CG13891	CG13891	CG13891	FBgn0035139	61C1
1624233_at	0.00212035	0.000627983	0.255961	0.0682248	0.0362158	0.00251244	0.0890985	0.0236915	0.0253026	0.0116572	0.0983182	0.261652	Absent	Absent	Absent	Absent	Absent	Absent	Absent	Absent	Absent	Absent	0.202667	0.170785	Gr8a	Gustatory receptor 8a	CG15371	FBgn0030108	8D2
1624235_at	0.195696	0.0222702	0.601741	0.129755	1.47849e-09	1.68831e-10	0.0632734	0.0187893	0.548824	0.0946608	0.510024	0.525329	0.00810609	0.0172056	0.28753	0.190442	0.904886	0.650246	0.520389	0.476564	0.828904	0.441343	0.725887	0.354647	CG4285	CG4285	CG4285	FBgn0038310	88E5--6
1624236_at	0.0107587	0.00216256	0.0139575	0.00822639	3.71071e-07	3.38514e-08	0.034144	0.0124569	0.0490754	0.0176865	0.133977	0.298789	0.00176158	0.00876176	0.814653	0.358932	0.252194	0.399424	0.0317632	0.122247	0.310829	0.258916	0.087129	0.10598	CG30002	CG30002	CG30002	FBgn0050002	46A1
1624239_at	3.56542e-05	3.06915e-05	0.00011353	0.000318605	2.77269e-12	4.93199e-13	Absent	Absent	0.00096893	0.00186177	0.43319	0.49229	0.0878362	0.0632007	0.0141313	0.0417704	0.496481	0.516599	0.828484	0.584624	0.90652	0.46417	0.4205	0.259532	CG8335	CG8335	CG8335	FBgn0033069	42A13
1624240_at	0.00141925	0.000463406	0.0115115	0.00716049	4.02988e-13	8.74451e-14	0.00103384	0.00159593	0.393748	0.0741545	0.392543	0.473548	0.0065009	0.0156305	0.475381	0.258451	0.711775	0.593937	0.0097682	0.0674925	0.0532734	0.0967476	0.94943	0.412988	Uch	Ubiquitin carboxy-terminal hydrolase	CG4265	FBgn0010288	22D4
1624241_at	0.0355964	0.00557923	0.578339	0.125914	2.81069e-10	3.4971e-11	0.00608701	0.00433959	0.567422	0.0968222	0.258128	0.398232	0.0293792	0.0332238	0.590521	0.295177	0.416336	0.48604	0.655255	0.529181	0.0217162	0.0602688	0.176443	0.157238	CG18506	CG18506	CG18506	FBgn0035079	60E5
1624244_at	0.000865502	0.00032123	0.460387	0.106026	3.3705e-06	2.89123e-07	0.00076115	0.0013632	0.286761	0.0588831	0.0672767	0.221551	0.00204688	0.00917392	0.0115875	0.0385278	0.68653	0.585382	0.327461	0.382881	0.415538	0.303094	0.350988	0.23384	S6k	RPS6-p70-protein kinase	CG10539	FBgn0015806	64E8--11
1624245_at	2.4812e-07	7.62146e-07	2.35401e-07	6.12829e-06	7.44176e-15	2.92446e-15	Absent	Absent	9.09342e-05	0.00054574	0.038688	0.180998	0.912429	0.310369	0.288898	0.191016	0.000175386	0.0233047	0.00112973	0.0248706	0.00124008	0.0152979	0.0681753	0.0925806	CG15239	CG15239	CG15239	FBgn0029681	3F4
1624246_s_at	4.60758e-05	3.69167e-05	0.0576812	0.0224125	2.25116e-08	2.2727e-09	0.00482346	0.0037915	0.0151172	0.00845847	0.0711855	0.226607	0.259022	0.129838	0.035151	0.0623495	0.0361353	0.180957	0.229683	0.321546	0.0188734	0.055843	0.110462	0.121844	CG11334	CG11334	CG11334	FBgn0039849	100C4
1624247_at	0.0294886	0.00481217	0.00228636	0.00231288	4.25741e-12	7.30654e-13	0.0284455	0.0110611	0.032361	0.0135672	0.699581	0.597801	0.00434351	0.0128317	0.615607	0.302844	0.442125	0.496168	0.862367	0.594563	0.952994	0.476724	0.107521	0.120032	CG5543	CG5543	CG5543	FBgn0034908	60A2
1624252_s_at	0.000127791	7.90578e-05	6.24407e-05	0.000223393	1.10333e-17	1.69694e-17	0.00093528	0.00152396	0.273545	0.056909	0.100363	0.264172	0.0132118	0.0216077	0.890684	0.378629	0.053328	0.212193	0.00056146	0.0183814	0.696077	0.401323	0.126047	0.13114	sle	slender lobes	CG12819	FBgn0037810	86A8--B1
1624253_at	0.000716141	0.000279334	0.0100669	0.00648464	1.65173e-12	3.08364e-13	0.00975617	0.00570433	0.0534249	0.0187501	0.0155655	0.127507	0.0883037	0.0634225	0.0381871	0.0646718	0.641426	0.57022	0.70546	0.546274	0.133992	0.161155	0.0119732	0.0373965	CG9125	CG9125	CG9125	FBgn0030793	15A9
1624257_at	0.365248	0.0376533	0.235284	0.0640175	5.94385e-12	9.88504e-13	0.431309	0.0731029	0.00775071	0.00562989	0.34042	0.44855	0.113814	0.0745294	0.652999	0.314101	0.65172	0.5736	0.904488	0.605885	0.5103	0.337901	0.633108	0.328727	CG18259	CG18259	CG18259	FBgn0030956	17D5
1624260_at	0.00120817	0.00041149	0.000600925	0.000941451	1.19146e-16	1.05065e-16	Absent	Absent	0.00686185	0.00525647	0.0252572	0.15801	0.840318	0.293697	0.151939	0.129925	0.0709489	0.235215	0.726072	0.554079	0.120778	0.153231	0.174804	0.156426	CG11977	CG11977	CG11977	FBgn0037650	85C1
1624262_at	0.0132962	0.00255811	0.283719	0.0737518	2.06706e-11	3.09161e-12	0.0537633	0.0167848	0.12299	0.032552	0.731319	0.610808	0.0476952	0.0434061	0.123896	0.116497	0.105128	0.278822	0.879662	0.598909	0.000634156	0.0116311	0.00353748	0.021224	phyl	phyllopod	CG10108	FBgn0013725	51A2
1624265_at	0.121028	0.0149683	0.86845	0.17267	3.58845e-09	3.90948e-10	0.586466	0.092833	0.266204	0.0558026	0.38637	0.470638	0.0389475	0.0386471	0.0052374	0.0287099	0.207697	0.371047	0.204728	0.304305	0.584828	0.3646	0.484964	0.28195	l(1)G0196	lethal (1) G0196	CG14616	FBgn0027279	20B3
1624266_at	0.244011	0.0268124	0.123234	0.0394227	1.10803e-07	1.05302e-08	Absent	Absent	0.0867894	0.0257231	0.903158	0.658767	0.0654964	0.0528102	0.0213204	0.0496515	0.40893	0.482858	0.393179	0.416443	0.127383	0.157124	0.989078	0.423195	Art6	Arginine methyltransferase 6	CG9927	FBgn0038189	88A2
1624267_at	0.00193298	0.000587762	0.007299	0.0051833	3.17533e-14	9.82498e-15	0.0109843	0.00615886	0.398482	0.0747567	0.900214	0.65774	3.4987e-05	0.00292323	0.0469791	0.0712698	0.122293	0.297562	0.156442	0.265244	0.000154008	0.00715598	0.00288211	0.0198801	CG7182	CG7182	CG7182	FBgn0035878	66C8
1624272_at	4.9828e-05	3.92101e-05	0.0815899	0.0290291	9.10449e-12	1.45337e-12	0.00023794	0.00075218	0.0129113	0.00769621	0.00181782	0.0486142	0.0112522	0.0199787	0.824408	0.361011	0.42034	0.487451	0.00021056	0.0121371	0.000628296	0.0115956	0.00228513	0.0182803	CG10618	CG10618	CG10618	FBgn0045761	96D1
1624273_at	0.0344148	0.00543118	0.864815	0.172101	0.0275993	0.00192878	0.667765	0.102631	0.00495426	0.00439667	0.55638	0.545084	0.13278	0.0822578	0.25265	0.175501	0.920935	0.653579	0.85334	0.591924	0.186263	0.193158	0.0267417	0.0563344	CG8034	CG8034	CG8034	FBgn0031011	18B9--10
1624277_at	0.00142261	0.000463972	1.47052e-05	8.92944e-05	7.50033e-16	4.43411e-16	0.00107316	0.0016327	0.150844	0.0374117	0.957099	0.67152	0.0353495	0.0366563	0.794407	0.353741	0.352113	0.456456	0.0676411	0.173146	0.682753	0.397071	0.638726	0.330119	CG8273	CG8273	CG8273	FBgn0037716	85D25--26
1624278_at	0.00122526	0.000415578	0.013455	0.00800152	3.51481e-09	3.83456e-10	0.00389726	0.00329972	0.177497	0.0420497	0.00917629	0.0980332	0.0136577	0.0220766	0.0238189	0.0516848	0.16771	0.339202	0.0827092	0.191885	0.0428605	0.0861505	0.00614683	0.0275316	mRpL2	mitochondrial ribosomal protein L2	CG7636	FBgn0036135	68A7
1624280_at	0.133478	0.0162348	0.0487711	0.0200011	4.30513e-13	9.27533e-14	0.127896	0.0301459	0.159875	0.0390283	0.226429	0.375433	0.110583	0.0731178	0.0400056	0.0661536	0.966998	0.663475	0.892552	0.602576	0.988937	0.485223	0.0113804	0.0364951	CG2263	CG2263	CG2263	FBgn0030007	7D15
1624284_a_at	0.00113948	0.000393238	0.0154355	0.00885855	7.45614e-13	1.52028e-13	0.0182755	0.00842291	0.0249432	0.0115266	0.929835	0.666891	0.00690872	0.0161529	0.0123856	0.039492	0.963932	0.662945	0.84201	0.588076	0.210485	0.207423	0.0550734	0.0823196	CG10473	CG10473	CG10473	FBgn0032745	37B11--12
1624285_at	1.8133e-06	3.32411e-06	0.000210282	0.000480027	6.79128e-11	9.26522e-12	0.0500168	0.0160532	0.00047919	0.00128371	0.000212917	0.0202603	0.000252487	0.00481113	0.000960311	0.0167882	0.00877127	0.101673	1.64071e-05	0.00625778	0.0185507	0.0551647	0.00386022	0.0220739	CG3088	CG3088	CG3088	FBgn0036015	67C2
1624286_at	0.000246536	0.000127986	0.000192834	0.000453306	1.86272e-16	1.47381e-16	Absent	Absent	0.00360832	0.00371993	0.891504	0.655957	0.114248	0.0746665	0.00451144	0.0269036	0.166571	0.338597	0.0542094	0.155942	0.228021	0.21626	0.750823	0.361288	janB	janus B	CG7931	FBgn0001281	99D3
1624289_at	0.00143395	0.000466875	0.00311319	0.00286513	6.23494e-16	3.84478e-16	0.0113243	0.00627122	0.552517	0.0951379	0.521863	0.530274	0.00113375	0.00740468	0.0109231	0.0377902	0.0327726	0.173901	0.487989	0.463279	0.104886	0.141057	0.00651029	0.028278	CG10133	CG10133	CG10133	FBgn0036366	70B1
1624292_a_at	0.00111374	0.000387134	0.00113156	0.00143179	2.67948e-22	1.17222e-20	Absent	Absent	0.0093101	0.00628813	0.402337	0.477923	0.727224	0.265416	0.0620147	0.0818011	0.293803	0.427004	0.919126	0.609459	0.924226	0.468505	0.191424	0.164975	Acp26Ab	Accessory gland-specific peptide 26Ab	CG9024	FBgn0002856	26A1
1624296_at	0.000106488	6.89307e-05	0.000181334	0.000435903	7.34983e-15	2.89386e-15	0.0108507	0.00611456	0.00274756	0.00317422	0.0171142	0.132626	0.0218469	0.0283165	0.0262865	0.0542529	0.522889	0.52781	0.0161257	0.0883203	0.0193289	0.0566235	0.700053	0.347315	CG14508	CG14508	CG14508	FBgn0039651	99A1
1624297_at	0.0689784	0.00946821	0.822804	0.165721	1.42786e-07	1.3448e-08	0.361067	0.0638767	0.285262	0.0586959	0.55171	0.543306	0.434751	0.185624	0.508174	0.26929	0.376829	0.468529	0.694773	0.542961	0.0698022	0.112757	0.00407581	0.0226133	drl	derailed	CG17348	FBgn0015380	37C7
1624302_at	1.28907e-07	4.68643e-07	0.126088	0.040046	1.78357e-11	2.69732e-12	0.00088863	0.00148232	0.00029343	0.00097811	0.466377	0.507484	0.0242734	0.0299147	0.125061	0.117102	0.774186	0.614381	0.00047531	0.0168878	0.211932	0.20812	0.111181	0.122245	CG7903	CG7903	CG7903	FBgn0039730	99D1
1624304_s_at	0.00211746	0.000627374	0.00528591	0.00413245	0.467682	0.0302466	0.373794	0.0655919	0.00078275	0.00167852	0.160835	0.324129	0.544542	0.217496	0.446265	0.248888	0.436134	0.493962	0.189852	0.29198	0.891587	0.460593	0.0785598	0.100171			---
1624306_at	0.000138043	8.38606e-05	0.000112663	0.000317725	7.1256e-15	2.81684e-15	Absent	Absent	0.00245313	0.00297531	0.0355211	0.177178	0.130833	0.0816101	0.0355037	0.0626202	0.711946	0.593963	0.160043	0.269023	0.107379	0.143151	0.92521	0.406307	CG17195	CG17195	CG17195	FBgn0039369	96F2
1624310_s_at	0.000703266	0.000275339	0.0568994	0.022211	9.52233e-17	8.78214e-17	0.00711335	0.0047315	0.121962	0.0323665	0.125668	0.291826	0.573927	0.225431	0.115068	0.112077	0.847608	0.63693	0.42517	0.433549	0.00191055	0.0184958	0.511728	0.291403	CG4753	CG4753	CG4753	FBgn0036622	72E4
1624312_at	0.00787687	0.00168688	0.00769802	0.00538386	1.58302e-15	8.19573e-16	0.0156106	0.00762074	0.75472	0.120161	0.0876938	0.246868	0.00213537	0.00931805	0.157512	0.132802	0.695056	0.588949	0.942782	0.61617	0.103239	0.139823	0.11258	0.123175	CG3326	CG3326	CG3326	FBgn0031519	23E3
1624318_at	0.000706725	0.000276377	0.0193886	0.0103965	4.10098e-19	1.51187e-18	0.0152602	0.007504	0.0551138	0.0191548	0.358533	0.457263	0.00255252	0.0101118	0.536443	0.278357	0.157506	0.330547	0.108117	0.220571	0.188998	0.194797	0.842158	0.385255	128up	upstream of RpIII128	CG8340	FBgn0010339	48D8
1624319_at	0.000320945	0.000154699	0.000512451	0.00084447	2.61146e-18	5.79276e-18	Absent	Absent	0.00331914	0.00353823	0.0141044	0.120861	7.01953e-05	0.00317179	0.905725	0.381448	0.000132207	0.0233047	0.201287	0.301777	0.168668	0.183448	0.88613	0.396491	CG12455	CG12455	CG12455	FBgn0028859	35F1
1624321_at	0.00136221	0.000449261	0.0113126	0.00706211	0.0444963	0.00307442	0.0374111	0.0132731	0.0080077	0.00571944	0.719173	0.606176	0.293218	0.141061	0.334122	0.208439	0.604898	0.558202	0.0164709	0.0894139	0.047261	0.0906806	0.0216403	0.0504366	Rac2	Rac2	CG8556	FBgn0014011	66A1
1624322_at	0.175705	0.0203612	0.000851049	0.00117664	4.04664e-13	8.77605e-14	0.08658	0.0232692	0.0150541	0.00844163	0.727359	0.609095	0.543197	0.217172	0.158718	0.13334	0.887363	0.64605	0.177585	0.28251	0.268631	0.237569	0.417301	0.258362	Rh50	Rh50	CG7499	FBgn0028699	64C2
1624328_a_at	0.0151217	0.00283282	0.14622	0.044834	3.32092e-10	4.09634e-11	0.063335	0.0187911	0.723913	0.116611	0.627218	0.574107	0.944065	0.317346	0.00766979	0.0326829	0.0193786	0.139446	0.0214684	0.102331	0.00157292	0.0171402	0.00239092	0.0186683	2007-09-01	Septin-1	CG1403	FBgn0011710	19F5
1624329_at	0.000249778	0.00012891	0.000280401	0.000577988	1.92806e-14	6.46736e-15	0.708352	0.107391	0.0039638	0.00390146	0.774759	0.623325	0.215584	0.114108	0.0606551	0.0807491	0.930087	0.656175	0.341869	0.390919	0.0695849	0.112575	0.923636	0.405952	Klp59D	Klp59D	CG12192	FBgn0034827	59D1
1624330_s_at	0.00656262	0.00147144	0.00849785	0.00575372	4.61394e-18	8.75497e-18	0.0207656	0.00907594	0.663778	0.109132	0.28057	0.412159	0.048799	0.0440954	0.544968	0.280898	0.721365	0.596682	0.503173	0.469966	0.463299	0.320571	0.169639	0.154061	CG5694	CG5694	CG5694	FBgn0032197	31B1
1624331_at	0.0749142	0.0101134	0.0138249	0.0081641	1.16657e-11	1.82341e-12	0.0458747	0.0151624	0.198713	0.0453697	0.0123966	0.113356	0.00456249	0.0130597	0.132264	0.120647	0.0793393	0.24681	0.530675	0.48048	0.00103549	0.0145036	0.00718574	0.0293562	l(2)k14505	lethal (2) k14505	CG8674	FBgn0021856	39C1
1624333_at	0.00404648	0.00102299	0.0556901	0.0218689	5.02185e-05	4.02128e-06	0.327073	0.0592828	0.0180309	0.00940072	0.0872321	0.246243	0.925045	0.312906	0.0210979	0.0493719	0.0569831	0.216884	0.093575	0.203588	0.261151	0.233799	0.838347	0.384335	CG9903	CG9903	CG9903	FBgn0030756	14E1
1624335_at	0.0857809	0.0112864	0.247765	0.0666061	3.03717e-15	1.40521e-15	0.100207	0.0256241	0.79267	0.124987	0.0299874	0.167931	0.118858	0.0765286	0.0757652	0.0898755	0.703106	0.591292	0.331552	0.384874	0.371181	0.285222	0.0209001	0.0495492	CG11188	CG11188	CG11188	FBgn0031851	27A1
1624337_at	0.499712	0.0491577	0.206888	0.0580335	0.10444	0.00706064	0.0889258	0.0236711	0.703299	0.11407	0.314196	0.432995	0.0739292	0.0568603	0.320705	0.203552	0.340058	0.452957	0.398112	0.41957	0.00198436	0.0188107	0.0171693	0.0445361	RpS14b	Ribosomal protein S14b	CG1527	FBgn0004404	7C8
1624338_at	0.000113018	7.20184e-05	0.000172022	0.000419606	1.43213e-13	3.54862e-14	Absent	Absent	0.00280266	0.00321241	0.412	0.482511	0.122537	0.0780734	0.0286243	0.0561207	0.447733	0.498673	0.657578	0.530018	0.246064	0.226322	0.690474	0.344789	CG17301	CG17301	CG17301	FBgn0031442	23A2
1624340_at	0.00669338	0.00149084	0.00620983	0.00463444	1.88742e-07	1.76036e-08	0.216225	0.0437417	0.0145395	0.00825928	0.0603785	0.212792	0.102331	0.069636	0.0601487	0.0805645	0.784346	0.617609	0.175101	0.280738	0.0510875	0.094645	0.369096	0.240702	Gs1l	GS1-like	CG15441	FBgn0019982	24F3
1624342_at	6.11316e-06	8.21031e-06	0.000673737	0.00101471	1.68001e-08	1.71611e-09	0.00018502	0.00068037	0.0130345	0.00773972	0.0240267	0.154723	0.00604562	0.015177	0.0273101	0.0550776	0.150792	0.324687	0.479056	0.458908	0.0168154	0.0525442	0.212832	0.17524	CG10911	CG10911	CG10911	FBgn0034295	55B2
1624343_at	0.00373797	0.000965233	0.042101	0.0180519	4.34739e-14	1.28555e-14	0.0280661	0.0109516	0.397778	0.074686	0.340241	0.44855	0.0241757	0.0298235	0.16117	0.134686	0.933639	0.656175	0.564659	0.49393	0.434785	0.310109	0.0852394	0.104713	CG30443	CG30443	CG30443	FBgn0050443	42C2
1624344_at	0.031745	0.00509404	0.0780792	0.0280971	1.83663e-10	2.34329e-11	0.0111267	0.00620306	0.366741	0.0704904	0.467252	0.507801	0.0710925	0.055535	0.801332	0.355345	0.246903	0.396697	0.312346	0.374864	0.152017	0.17273	0.209259	0.173758	CG17922	CG17922	CG17922	FBgn0034656	57F9
1624345_a_at	7.74864e-07	1.73397e-06	4.1798e-05	0.000174008	2.042e-22	1.17222e-20	0.00019472	0.00069916	0.0822021	0.0247673	0.00436573	0.0718845	0.000627419	0.00609861	0.00324163	0.0241682	0.0778625	0.244339	0.00132591	0.0265464	0.198536	0.20043	0.000916982	0.0126221	Nop56	Nop56	CG13849	FBgn0038964	94A12
1624347_s_at	0.0031242	0.000840279	0.0497726	0.0202866	1.11775e-11	1.75476e-12	0.0617894	0.01847	0.0354447	0.0144218	0.225076	0.374577	0.00772626	0.0169223	0.100997	0.104596	0.0319616	0.171733	0.0300196	0.119206	0.0101824	0.040468	0.00131696	0.015221	CG8398	CG8398	CG8398	FBgn0035708	65C1
1624348_a_at	1.05703e-05	1.22579e-05	0.337302	0.0839272	5.67006e-09	6.06241e-10	0.0118297	0.00644895	0.00081404	0.0017135	0.0120232	0.112062	0.0280824	0.0324154	0.00149135	0.019298	0.376574	0.468521	0.00077257	0.0209724	0.0115175	0.0429046	0.0098077	0.0338387	mule	mule	CG5505	FBgn0035633	64E7
1624354_at	0.0107285	0.00215902	0.0010699	0.00137945	4.25993e-16	2.86224e-16	0.0124853	0.00665894	0.32803	0.064781	0.41656	0.48463	0.0203147	0.0271654	0.111492	0.110189	0.139564	0.315607	0.546503	0.48664	0.351337	0.27622	0.0314977	0.0608012	not	non-stop	CG4166	FBgn0013717	75D4
1624357_at	2.62577e-08	1.46041e-07	4.83309e-08	1.97121e-06	4.54231e-16	3.0058e-16	0.069758	0.0201145	2.28269e-05	0.00026208	0.508673	0.525295	0.0042438	0.0127322	0.000123717	0.00753105	0.233412	0.387468	0.00458314	0.0475657	0.0497512	0.0934279	0.154156	0.146054	CG7676	CG7676	CG7676	FBgn0038612	91A5
1624363_at	4.22943e-05	3.46141e-05	0.192734	0.0550732	2.0404e-11	3.05522e-12	0.00195157	0.00224201	0.0176573	0.00926188	0.0357169	0.1774	0.00759922	0.0168197	0.00189667	0.0200991	0.0214629	0.144699	0.0393648	0.134414	0.00157184	0.0171402	0.00469023	0.024078	CG15201	CG15201	CG15201	FBgn0030272	10A8
1624364_at	0.000902667	0.000331375	0.00237571	0.00237585	1.47487e-14	5.18485e-15	0.00106636	0.00162571	0.387528	0.0732744	0.618451	0.570516	0.0282106	0.0324718	0.0871168	0.0968562	0.769263	0.612713	0.608846	0.510649	0.160677	0.178773	0.461488	0.274012	CG4849	CG4849	CG4849	FBgn0039566	98B6
1624369_at	0.00167403	0.000525622	0.00121063	0.00149513	1.13768e-14	4.1553e-15	Absent	Absent	0.00990229	0.00649769	0.479178	0.512946	0.221277	0.116104	0.0515318	0.0745245	0.484206	0.512113	0.764145	0.566528	0.323652	0.265226	0.535437	0.298654	tomboy40	tomboy40	CG8330	FBgn0033074	42A14
1624375_at	0.00038949	0.000178069	0.000658185	0.000994771	2.09031e-17	2.71624e-17	0.00556276	0.00412942	0.459114	0.0828278	0.102488	0.266424	0.0029384	0.0107039	0.107566	0.108264	0.571276	0.545402	0.380008	0.410082	0.239181	0.221996	0.327456	0.224861	insv	insensitive	CG3227	FBgn0031434	23A1
1624377_s_at	0.0872162	0.0114416	0.0481791	0.019833	0.626801	0.040016	0.533219	0.086132	0.00105229	0.00194707	0.0248706	0.156559	0.278301	0.136261	0.595192	0.296729	0.256925	0.402041	0.00593969	0.05351	0.32522	0.265775	0.883548	0.395774	CG32594	CG32594	CG32594	FBgn0052594	13A5
1624379_s_at	0.00155323	0.000496678	0.00221509	0.00226068	0.198134	0.0131599	0.0167644	0.00797301	0.00868222	0.00603395	Absent	Absent	0.23792	0.122102	0.0669098	0.0848701	Absent	Absent	0.147524	0.257337	Absent	Absent	Absent	Absent			---
1624380_at	0.000366781	0.000170441	0.0661857	0.0248033	0.036739	0.0025485	0.0971878	0.0250744	0.00247708	0.00298877	0.781643	0.626413	0.00818781	0.0173037	0.382835	0.226795	0.487076	0.512887	0.00623077	0.0546365	0.588796	0.366458	0.318374	0.221096	CG1359	CG1359	CG1359	FBgn0039753	99E1
1624381_at	0.000133873	8.19059e-05	0.000294726	0.000596062	1.74e-19	8.67207e-19	0.00326967	0.00299332	0.114153	0.0309124	0.0555028	0.205419	0.0113486	0.0200769	0.395294	0.23053	0.118395	0.294265	0.980545	0.624143	0.08135	0.122571	0.0204846	0.048966	CG17658	CG17658	CG17658	FBgn0034924	60A9
1624386_at	0.00160041	0.000508924	0.0497919	0.020288	8.58682e-11	1.15232e-11	0.0404235	0.0139252	0.00446211	0.00419042	0.0919529	0.252938	0.000390562	0.00560324	0.0166517	0.0448313	0.0199816	0.14048	0.631044	0.519185	0.00306629	0.0230687	0.0227935	0.0520168	CSN1b	COP9 complex homolog subunit 1 b	CG3889	FBgn0027057	75E4
1624389_at	5.32884e-05	4.14491e-05	0.000536164	0.000870649	4.89332e-09	5.25978e-10	0.00810859	0.00514238	0.00199509	0.00267637	0.0366308	0.17867	0.462625	0.193584	0.0416122	0.0677591	0.0534652	0.212239	0.145564	0.255895	0.0149414	0.0492693	0.9796	0.421141	CG7526	CG7526	CG7526	FBgn0035798	66A5
1624391_at	0.0201672	0.00355427	0.0382683	0.016828	9.40844e-07	8.3602e-08	Absent	Absent	0.0101942	0.00660018	Absent	Absent	Absent	Absent	0.0441448	0.0693127	Absent	Absent	Absent	Absent	Absent	Absent	Absent	Absent	CG32389	CG32389	CG32389	FBgn0052389	65E6
1624392_s_at	0.000675663	0.000266942	0.624992	0.133772	5.73476e-10	6.87982e-11	0.0246733	0.0101397	0.0564209	0.0194481	0.132981	0.298239	0.523949	0.211728	0.0400156	0.0661536	0.425989	0.48991	0.297502	0.36668	0.260971	0.233735	0.0202282	0.0486267	Mvl	Malvolio	CG3671	FBgn0011672	93B7--8
1624393_at	1.15066e-07	4.25276e-07	0.0295638	0.013999	0.000451358	3.43276e-05	Absent	Absent	0.00018918	0.0007876	0.000375541	0.0247839	Absent	Absent	0.0866222	0.0965888	Absent	Absent	0.00223593	0.0332476	0.0175302	0.0534745	Absent	Absent	w	white	CG2759	FBgn0003996	3B6
1624395_at	0.00758647	0.00163817	0.00529111	0.00413328	3.36993e-15	1.51294e-15	0.00073488	0.00133067	0.133438	0.0343372	0.499307	0.521507	0.00678445	0.0159843	0.205847	0.155034	0.631223	0.566328	0.134004	0.244594	0.000990989	0.0145036	0.104695	0.118212	CG31102	CG31102	CG31102	FBgn0051102	96D1
1624396_at	0.000504444	0.000216384	0.271757	0.0713397	0.637226	0.0406474	0.0247893	0.0101789	0.0299264	0.012955	0.533995	0.535988	0.00134336	0.00778158	0.639583	0.310102	0.310482	0.43645	0.696895	0.543281	0.191084	0.19633	0.378952	0.244139	CG7927	CG7927	CG7927	FBgn0027549	66B6
1624398_at	3.67099e-06	5.73805e-06	7.06772e-06	5.51205e-05	1.25397e-18	3.44061e-18	0.013776	0.00707378	0.00041345	0.00118304	0.73459	0.611978	0.00448824	0.0130226	0.249975	0.1744	8.86314e-05	0.0231658	0.0265416	0.112707	0.421124	0.305276	0.684533	0.343284	CG8630	CG8630	CG8630	FBgn0038130	87E3--4
1624400_a_at	0.00733176	0.00159549	0.039646	0.0173001	1.19271e-08	1.23679e-09	0.00674626	0.00458161	0.168058	0.040428	0.0101061	0.101542	0.0219131	0.0283445	0.816454	0.359183	0.884163	0.64517	0.0457307	0.143443	0.398165	0.296418	0.00524136	0.0252996	cdc2rk	cdc2-related-kinase	CG1362	FBgn0013435	46E1
1624404_a_at	0.000108976	7.01055e-05	0.0274301	0.0132711	1.96128e-10	2.49223e-11	0.00737284	0.00484212	0.00964917	0.00640146	0.0275686	0.162138	0.0854771	0.062075	0.528112	0.275601	0.414948	0.485226	0.0301896	0.119507	0.00573797	0.0305292	0.0323568	0.0617782	Sk1	Sphingosine kinase 1	CG1747	FBgn0030300	10B13
1624406_at	0.000915641	0.00033453	0.738571	0.152188	0.0114466	0.000815213	0.095636	0.0248609	0.0173437	0.00916236	0.03256	0.173021	0.0213163	0.0279082	0.032565	0.0601697	0.150387	0.32425	0.00732434	0.0591264	0.00406514	0.0262096	0.0113562	0.0364627	CG5168	CG5168	CG5168	FBgn0032246	31E1
1624407_s_at	0.000549313	0.000229854	0.000506908	0.000838325	6.74232e-18	1.18875e-17	0.00620653	0.00436616	0.00288549	0.00326821	0.559673	0.546371	0.011943	0.0205887	0.172608	0.139939	0.265508	0.407869	0.166203	0.273705	0.344716	0.274032	0.30028	0.213944	lin19	lin-19-like	CG1877	FBgn0015509	43F1--2
1624409_a_at	2.80761e-07	8.31211e-07	0.0038865	0.00336318	8.11794e-12	1.30862e-12	0.0186265	0.00853673	3.24e-05	0.00032606	0.00417284	0.069862	0.000526849	0.00593885	0.000221253	0.00938782	0.000275969	0.0257582	0.0362301	0.128515	0.000129947	0.00661589	7.43634e-05	0.00581503	CG11315	CG11315	CG11315	FBgn0039801	100A3
1624412_at	1.60448e-05	1.66968e-05	0.0348814	0.0157142	2.36526e-09	2.63445e-10	0.00191082	0.00222977	0.0113838	0.00707073	0.009671	0.100053	0.106124	0.071192	0.84108	0.365656	0.417696	0.486203	0.471491	0.455265	0.0502872	0.0937755	0.395195	0.250016	ap	apterous	CG8376	FBgn0000099	41F8
1624414_at	0.000645398	0.000259277	0.00174248	0.0019312	3.30854e-14	1.01692e-14	Absent	Absent	0.00817516	0.00579594	0.93732	0.668023	0.790926	0.281295	0.00520857	0.0287026	0.0695849	0.233937	0.402962	0.422509	0.110913	0.145595	0.884606	0.396064	CG10041	CG10041	CG10041	FBgn0038014	87B7
1624415_s_at	0.0304121	0.00493254	0.314954	0.0797368	5.16204e-12	8.70295e-13	0.406926	0.0699259	0.00800169	0.00571944	0.668031	0.586943	0.0111627	0.0199072	0.0503731	0.0736024	0.046371	0.202328	0.549835	0.488097	0.574945	0.361034	0.347294	0.232428	CG8121	CG8121	CG8121	FBgn0037680	85D11
1624417_a_at	0.00683424	0.00151573	0.511459	0.114732	2.20893e-14	7.25074e-15	0.0018516	0.00220363	0.149102	0.037104	0.034737	0.176316	0.0112863	0.02002	0.090328	0.0986862	0.173558	0.343998	0.604419	0.509852	0.00267208	0.0217068	0.000531848	0.010465	CG10186	CG10186	CG10186	FBgn0032797	37E5
1624418_s_at	0.0013533	0.000447334	0.0275294	0.0133034	1.10701e-14	4.07351e-15	0.00967726	0.00567845	0.195132	0.044834	0.0370492	0.17914	0.0240209	0.0297667	0.331455	0.207576	0.201414	0.366167	0.183537	0.287601	0.00491208	0.0283863	0.0477016	0.0762721	bhr	bhringi	CG8580	FBgn0082598	65F7
1624419_a_at	0.00935426	0.00193562	0.0829332	0.0293406	1.93014e-15	9.64413e-16	0.168049	0.0366648	0.00541953	0.00461852	0.25638	0.397211	0.086868	0.0626956	0.0442159	0.0693127	0.171406	0.34214	0.184561	0.288317	0.142759	0.166622	0.0608433	0.0867234	Cct5	T-complex Chaperonin 5	CG8439	FBgn0010621	48E4
1624421_at	0.136368	0.0165091	0.605897	0.130452	0.479447	0.0309643	0.172109	0.037264	0.404237	0.0755298	0.119183	0.285685	0.536908	0.2155	0.383516	0.226919	0.844912	0.636461	0.0543376	0.155942	0.0135345	0.0466348	0.0445238	0.0732101	CG1884	CG1884	CG1884	FBgn0033424	45F1--4
1624423_at	5.91496e-07	1.44191e-06	2.47835e-06	2.86079e-05	1.26768e-19	7.09888e-19	0.00184361	0.00219591	4.03524e-05	0.00035941	0.00162782	0.0462211	0.00102435	0.00717274	0.00251655	0.0219063	0.000197157	0.0233047	0.00219123	0.0329035	0.00309785	0.0232175	0.00239875	0.0186683	CG5945	CG5945	CG5945	FBgn0032494	34A11--B1
1624425_at	0.000246859	0.000128096	0.00381913	0.00332123	1.13933e-18	3.2157e-18	0.00890798	0.00540766	0.0013122	0.00218903	0.779479	0.625705	0.0261894	0.0312586	0.275224	0.185397	0.503668	0.520157	0.284376	0.358614	0.645364	0.385172	0.339038	0.229155	CG7384	CG7384	CG7384	FBgn0032262	31F4
1624429_at	0.0290632	0.00475834	0.363224	0.0888238	1.46143e-09	1.66962e-10	0.132514	0.0309414	0.345957	0.0674564	0.844973	0.643558	0.0563586	0.0482793	0.00444992	0.0268441	0.463748	0.504226	0.155527	0.264346	0.113353	0.147552	0.0681615	0.0925806	CG3967	CG3967	CG3967	FBgn0035989	67B5
1624431_at	0.0215526	0.00375284	0.0115668	0.00717956	1.62699e-13	3.96042e-14	0.00457552	0.00366325	0.445979	0.0812272	0.148417	0.313434	0.0435475	0.0412023	0.0162529	0.0445093	0.406154	0.481615	0.989005	0.626235	0.42421	0.306417	0.106373	0.119163	CG15908	CG15908	CG15908	FBgn0033085	42C3
1624432_at	0.238971	0.0263357	0.0220838	0.0114085	4.92344e-12	8.34667e-13	0.185332	0.0392121	0.0775442	0.0239135	0.434728	0.493266	0.69875	0.258625	0.0194811	0.0479962	0.737464	0.601261	0.458955	0.449783	0.181753	0.190996	0.854593	0.388089	Spz3	Spz3	CG7104	FBgn0031959	28D2
1624435_at	0.43936	0.043983	0.000703267	0.0010412	1.56031e-14	5.41034e-15	0.00012474	0.00056806	0.226773	0.0497485	0.678808	0.590889	0.257532	0.129189	0.376803	0.224271	0.526902	0.529369	0.424869	0.433549	0.379242	0.288032	0.0651534	0.0901765	Tsp42Ej	Tetraspanin 42Ej	CG12143	FBgn0033132	42E5
1624437_s_at	1.70493e-14	2.17045e-12	4.695e-05	0.000184583	4.6277e-08	4.54043e-09	4.7976e-08	7.08e-06	3.0009e-06	8.792e-05	0.0733266	0.228944	0.0218708	0.0283286	6.37853e-05	0.00594895	0.012707	0.117279	0.406369	0.424144	0.0108776	0.041735	0.125114	0.130469	gammaTry	gammaTrypsin	CG30028	FBgn0010359	47F4
1624438_at	0.00195837	0.000592964	0.0019711	0.00209504	4.3698e-15	1.88139e-15	Absent	Absent	0.0129312	0.00770062	0.464972	0.506666	0.140428	0.0853139	0.0854971	0.0958749	0.66761	0.578739	0.834028	0.585846	0.141805	0.166049	0.765117	0.364831	CG5017	CG5017	CG5017	FBgn0039553	98B5
1624439_at	0.0191932	0.00341837	0.0035344	0.00312019	2.65995e-10	3.32268e-11	0.618765	0.0969782	0.00482135	0.00435798	0.0505333	0.199006	0.391264	0.171732	0.650301	0.313195	0.674051	0.58089	0.501331	0.469176	0.778983	0.427066	0.993145	0.424067	CG4169	CG4169	CG4169	FBgn0036642	73A10
1624440_at	0.16109	0.0189299	0.144289	0.0443979	1.4263e-06	1.25283e-07	0.0191626	0.00867147	0.595077	0.100445	0.535353	0.536549	0.0378923	0.0381151	0.234074	0.167614	0.963023	0.662607	0.214171	0.311646	0.209794	0.207126	0.543507	0.301185			---
1624441_at	7.19301e-06	9.21846e-06	0.0358882	0.0160174	5.95735e-10	7.12948e-11	0.0233412	0.0097682	0.00163962	0.00243045	0.025258	0.15801	0.093672	0.0657955	0.139602	0.124148	0.0116616	0.113112	0.00098557	0.023282	0.011488	0.0429046	0.413478	0.256858	Eip93F	Eip93F	CG18389	FBgn0013948	93F14
1624442_at	0.0284996	0.00468682	0.0170614	0.00949545	6.07455e-13	1.26749e-13	Absent	Absent	0.0358535	0.0145146	0.663062	0.584947	0.0606192	0.0504615	0.429386	0.242394	0.0199809	0.14048	0.301331	0.369244	0.0115053	0.0429046	0.0441132	0.072711	CG12586	CG12586	CG12586	FBgn0037260	82C2
1624447_s_at	5.35042e-05	4.15046e-05	0.00402993	0.00344337	4.55256e-17	4.95847e-17	0.00510235	0.00392336	0.00215838	0.00278804	0.00820174	0.0932198	0.0117179	0.0203971	0.00217752	0.0210139	0.00794404	0.0983889	0.92858	0.611782	0.0133772	0.0463091	0.00212067	0.0178367	dco	discs overgrown	CG2048	FBgn0002413	100B2
1624450_at	0.00610572	0.00139576	0.0306116	0.014348	5.22682e-14	1.50271e-14	0.00057311	0.00116939	0.232623	0.0506472	0.518919	0.529361	0.058716	0.0496237	0.146514	0.127315	0.827795	0.630854	0.729938	0.555751	0.295811	0.251024	0.34616	0.231983	Orct	Organic cation transporter	CG6331	FBgn0019952	95F8
1624458_at	0.000115779	7.3307e-05	0.000231391	0.000506545	5.97941e-16	3.73104e-16	Absent	Absent	0.00210881	0.00275092	0.0260122	0.159214	0.0158548	0.0240077	0.00665676	0.0311009	0.964223	0.662988	0.53925	0.483597	0.00642687	0.0327792	0.166113	0.152159	CG6083	CG6083	CG6083	FBgn0036183	68C15
1624460_s_at	8.59561e-06	1.0533e-05	8.33615e-06	6.1077e-05	7.3273e-18	1.25982e-17	Absent	Absent	0.00060877	0.00144801	0.418587	0.485745	0.109192	0.0724073	0.00178857	0.0199329	0.0619422	0.225174	0.261762	0.343027	0.449847	0.315412	0.306996	0.216517	CG31624	CG31624	CG31624	FBgn0051624	39B1
1624462_at	0.00603974	0.00138233	0.00458997	0.00376039	7.83948e-08	7.5496e-09	1.02555e-05	0.00015765	0.188819	0.0438904	0.439403	0.495188	0.411239	0.178124	0.0708044	0.0872141	0.0609903	0.224218	0.0155312	0.0866036	0.161547	0.17944	0.556764	0.305649	CG32331	CG32331	CG32331	FBgn0046769	62A2
1624463_s_at	0.657689	0.0624722	0.567302	0.124008	3.40452e-08	3.37607e-09	0.621065	0.0972251	0.589272	0.0997022	0.814942	0.635386	0.00134592	0.00778257	0.116477	0.112858	0.932623	0.656175	0.686725	0.539531	0.253691	0.230359	0.00735262	0.0296547	pr-set7	pr-set7	CG3307	FBgn0011474	88B3
1624464_s_at	0.00366492	0.000951299	0.270148	0.0709858	2.16013e-08	2.18234e-09	0.120134	0.0289459	0.0511776	0.0181643	0.12506	0.290992	0.0953039	0.0664497	0.10473	0.106984	0.277848	0.417366	0.488534	0.463471	0.945214	0.474844	0.0725489	0.0956649	Csk	C-terminal Src kinase	CG17309	FBgn0037925	86E13
1624465_at	0.00306495	0.000829586	0.396914	0.0950113	0.0356896	0.00247658	0.195945	0.0408255	0.0408408	0.0157506	0.0534792	0.202145	0.148257	0.0884091	0.0154879	0.0436972	0.601439	0.556871	0.943121	0.616263	0.400001	0.296813	0.423867	0.260882	Ugt	UDP-glucose-glycoprotein glucosyltransferase	CG6850	FBgn0014075	75E3
1624466_a_at	0.00835045	0.0017688	0.012709	0.0076849	8.82622e-14	2.35047e-14	0.159995	0.0353782	0.00777478	0.00563225	0.258248	0.398295	0.114547	0.0747779	0.00690424	0.0314544	0.0129763	0.1175	0.00814035	0.0612355	0.472602	0.323576	0.278196	0.20445	CG15117	CG15117	CG15117	FBgn0034417	56B5
1624468_a_at	0.00358628	0.00093541	0.0387378	0.0169978	2.63315e-13	6.05581e-14	0.0288941	0.0111777	0.0395483	0.0154064	0.73396	0.61164	0.00523115	0.0140438	0.0458963	0.0703879	0.426372	0.490034	0.373732	0.406978	0.108459	0.143909	0.0522679	0.079956	CG10026	CG10026	CG10026	FBgn0032785	37E1
1624471_s_at	0.00358448	0.000935294	0.0399236	0.0173782	8.99874e-05	7.09825e-06	0.602154	0.0947875	0.00199506	0.00267637	0.871932	0.650825	0.728211	0.26558	0.21129	0.157268	0.917663	0.652746	0.258215	0.340955	0.00512111	0.0288864	0.326027	0.224178	Act42A	Actin 42A	CG12051	FBgn0000043	42A7
1624473_at	0.0179421	0.00324089	0.0278539	0.0134072	1.76751e-15	8.97389e-16	0.051337	0.0162851	Absent	Absent	0.151749	0.317396	0.000918109	0.0069276	0.0980126	0.103059	0.634796	0.5677	0.516397	0.475322	0.141838	0.166049	0.000213361	0.00769859	DNAprim	DNAprim	CG5553	FBgn0011425	77B6
1624475_at	0.00033702	0.000159927	0.000917723	0.00124587	5.35449e-16	3.41691e-16	0.0004838	0.00107851	0.183298	0.0430134	0.0126665	0.11451	0.00345417	0.0114975	0.00878869	0.0346989	0.0519776	0.210184	0.0225362	0.104187	0.00888477	0.0376477	0.0111708	0.0361677	Aats-asn	Asparaginyl-tRNA synthetase	CG10687	FBgn0027092	37C1
1624480_at	0.000629119	0.000254252	0.0048204	0.00389185	6.68919e-13	1.38254e-13	0.00710182	0.0047315	0.0802466	0.0244088	0.018139	0.136058	0.0501097	0.0448525	0.237955	0.169485	0.697671	0.589769	0.239554	0.329075	0.352208	0.27668	0.0603989	0.086341	mRpL43	mitochondrial ribosomal protein L43	CG5479	FBgn0034893	59F6
1624481_a_at	0.0399054	0.0061051	0.102534	0.0343908	5.59349e-06	4.72756e-07	0.0968413	0.02502	0.147571	0.0368323	0.364872	0.4615	0.0163322	0.0243773	0.551998	0.28331	0.149347	0.32338	0.23696	0.326594	0.00767333	0.034967	0.0138648	0.0400872	CG31534	CG31534	CG31534	FBgn0051534	82D2
1624482_at	1.03957e-05	1.20973e-05	9.31182e-05	0.000284081	1.06221e-19	6.33676e-19	0.0012124	0.00173541	0.00080906	0.00170772	0.260336	0.399482	0.00692951	0.0161541	0.00381728	0.0252552	0.33315	0.449885	0.0494316	0.149099	0.813352	0.437318	0.00696597	0.0289143	smid	smallminded	CG8571	FBgn0016983	65F9--10
1624483_at	0.00460301	0.00112761	0.111707	0.0366584	1.67631e-12	3.12434e-13	0.0462529	0.0152464	0.142834	0.0360292	0.797572	0.63209	0.00112967	0.00740468	0.0541188	0.0765484	0.977566	0.665485	0.421485	0.431876	0.390482	0.292803	0.397664	0.25096	CG13472	CG13472	CG13472	FBgn0036450	70F5--6
1624484_a_at	0.000185978	0.000104604	0.00172089	0.00191247	1.60337e-17	2.2268e-17	0.00559901	0.00413346	0.0272169	0.012208	0.279784	0.411437	0.00123205	0.00759721	0.00371905	0.025019	0.0223853	0.146984	0.3612	0.401285	0.198168	0.20023	0.0236681	0.0530274	BEAF-32	Boundary element-associated factor of 32kD	CG10159	FBgn0015602	51C2
1624485_at	0.0602897	0.00848603	0.223506	0.061538	1.0722e-13	2.76011e-14	0.0966262	0.0249947	0.194794	0.0447903	0.417176	0.485031	0.0567306	0.048413	0.00785809	0.0328592	0.118873	0.294506	0.154392	0.263616	0.0429159	0.0861505	0.113959	0.124077	CG6867	CG6867	CG6867	FBgn0030887	16F5
1624487_at	0.00413859	0.00103894	0.00307995	0.00284525	2.831e-13	6.45392e-14	Absent	Absent	0.0173808	0.00917413	0.258446	0.398304	0.139115	0.084802	0.0646156	0.0836305	0.56993	0.544854	0.609988	0.511058	0.316568	0.261554	0.113215	0.123577	CG11475	CG11475	CG11475	FBgn0034687	58B2
1624489_a_at	0.00120025	0.000409277	0.000516369	0.000849211	7.46616e-16	4.41976e-16	0.00581291	0.00422797	0.0896697	0.0262805	0.0440067	0.188646	0.0346214	0.036242	0.11256	0.1107	0.115252	0.291095	0.493426	0.465601	0.154986	0.174646	0.0571891	0.083688	CG11596	CG11596	CG11596	FBgn0023522	2B16
1624490_s_at	0.110427	0.0139003	0.109309	0.0360892	1.65792e-15	8.49416e-16	0.166394	0.0364275	0.307239	0.0618176	0.786021	0.627606	0.012786	0.0212871	0.218353	0.160795	0.647396	0.5714	0.0445673	0.141948	0.221267	0.213036	0.00197592	0.0176902	hb	hunchback	CG9786	FBgn0001180	85A5
1624491_a_at	0.000744189	0.000287264	0.037444	0.0165577	0.0368625	0.00255662	0.339772	0.0609409	0.00762656	0.00557256	0.219287	0.370299	0.172951	0.0980477	0.230574	0.166319	0.0984579	0.270886	0.671391	0.534822	0.0108445	0.041735	0.468418	0.276379	pdm2	POU domain protein 2	CG12287	FBgn0004394	33F2--3
1624496_at	0.00702696	0.00154667	0.00784384	0.00545157	3.33067e-17	3.93811e-17	0.0289108	0.0111777	0.0238829	0.0112361	0.331457	0.443558	0.000828393	0.00669622	0.745097	0.340425	0.179446	0.349215	0.00367965	0.0422117	0.692059	0.400076	0.055688	0.0827652	xl6	xl6	CG10203	FBgn0028554	27C4
1624502_a_at	0.0562952	0.00803632	0.181995	0.0527858	1.91211e-11	2.88065e-12	0.00761796	0.00493731	0.766096	0.121522	0.909372	0.660435	0.216634	0.114512	0.251609	0.174999	0.0218468	0.145517	0.0248682	0.109248	0.523671	0.342796	0.788303	0.370803	CG1104	CG1104	CG1104	FBgn0037467	84B2
1624503_at	0.000142491	8.58346e-05	0.0101559	0.00652819	2.54682e-11	3.75216e-12	0.0019432	0.00224039	0.0214279	0.0104455	0.106452	0.270705	0.0442707	0.0415985	0.862104	0.371204	0.0690785	0.233213	0.746485	0.560075	0.0381228	0.0809006	0.0128896	0.0384658	CG4786	CG4786	CG4786	FBgn0037012	77C7--D1
1624504_s_at	1.44254e-05	1.55305e-05	0.0295065	0.0139773	1.70768e-07	1.59859e-08	0.0171568	0.00809441	0.00015501	0.00070229	0.000536003	0.0283531	0.00923272	0.0182986	0.0645375	0.0835882	0.0101169	0.108837	0.010509	0.0699009	0.0514704	0.0950793	0.00102865	0.013236	Mtch	Mitochondrial carrier homolog 1	CG6851	FBgn0027786	61B2
1624505_at	0.0198383	0.0035098	0.842047	0.168792	9.86183e-05	7.75653e-06	0.153921	0.0343747	0.234069	0.0508302	0.109706	0.275558	0.0103628	0.0192924	0.80465	0.356273	0.497209	0.516958	0.816946	0.581702	0.12416	0.15532	0.810828	0.37708	CG6113	CG6113	CG6113	FBgn0032264	31F5
1624506_at	6.111e-05	4.59122e-05	0.244007	0.0658128	1.0083e-13	2.62133e-14	0.0446883	0.014897	0.00029042	0.00097811	0.0132005	0.117694	0.00183098	0.00887432	0.0233017	0.0512145	0.0864406	0.25467	0.446042	0.445018	0.607965	0.372727	0.0726851	0.0957711	Jon25Biii	Jonah 25Biii	CG8871	FBgn0031653	25B4
1624509_at	0.000479653	0.000208244	0.00257685	0.00251249	1.2177e-07	1.15349e-08	0.0159868	0.0077429	0.00098679	0.0018781	0.84136	0.642276	0.0537703	0.0467859	0.998665	0.405252	0.372259	0.466405	0.160755	0.269655	0.146001	0.168804	0.197981	0.168349	LvpL	Larval visceral protein L	CG8695	FBgn0002571	44D1
1624514_at	0.0367081	0.00570664	0.0623174	0.023764	7.84696e-15	3.04844e-15	Absent	Absent	0.0429525	0.0162497	0.496669	0.521016	0.0297037	0.0334105	0.0133381	0.0407402	0.592803	0.553557	0.905472	0.605895	0.79765	0.432937	0.927754	0.406934	Vha16-3	Vha16-3	CG32090	FBgn0028667	68C9
1624515_at	0.00112028	0.000388365	0.0154762	0.00887151	1.34449e-14	4.7928e-15	0.0377513	0.0133378	8.66739e-05	0.00053468	0.000548293	0.0283982	0.00594556	0.0150689	0.0101354	0.036516	0.426391	0.490034	0.797087	0.576524	0.174759	0.187226	0.000202734	0.00745667	CG6461	CG6461	CG6461	FBgn0030932	17C1
1624517_at	3.08963e-05	2.75909e-05	0.000316305	0.000624731	1.55961e-08	1.59809e-09	0.0487567	0.0157688	0.00171842	0.00247236	0.260906	0.399833	0.137901	0.0843625	0.0496465	0.0730754	0.0434621	0.196076	0.0908232	0.200696	0.184122	0.192141	0.0675421	0.0921587	Ect3	Ect3	CG3132	FBgn0037977	87A4
1624519_at	3.54697e-06	5.56866e-06	0.000424352	0.000753591	7.72758e-18	1.30025e-17	2.37621e-05	0.00024184	0.0121744	0.00739129	0.653354	0.582049	0.000388672	0.00560324	0.472371	0.257494	0.163168	0.334952	0.0336559	0.125004	0.0114515	0.0429046	0.00544773	0.0257632	Gbeta76C	G protein beta-subunit 76C	CG8770	FBgn0004623	76C1
1624520_a_at	0.336757	0.0351751	0.347089	0.0857368	2.23378e-12	4.05211e-13	0.397371	0.0687484	0.0699331	0.0223687	0.421566	0.486992	0.00323828	0.0111219	0.00308457	0.0236758	0.303361	0.433356	0.0699729	0.175917	0.0504549	0.0938808	0.00140774	0.0154153	ftz-f1	ftz transcription factor 1	CG4059	FBgn0001078	75D8--E1
1624521_a_at	0.00662288	0.00148148	0.047654	0.0196886	5.90783e-07	5.31923e-08	0.0933816	0.0244402	0.0156358	0.00861571	0.265185	0.401929	0.0170458	0.0249445	0.155093	0.131498	0.0389423	0.187816	0.324173	0.38085	0.00971766	0.0393087	0.00721039	0.0294336	CG17896	CG17896	CG17896	FBgn0023537	1B5
1624525_at	0.00183171	0.000563397	0.00571002	0.00436118	6.82935e-07	6.12025e-08	0.00707807	0.00472434	Absent	Absent	0.133293	0.298343	0.352998	0.160159	0.238823	0.169834	0.0344396	0.176827	0.189842	0.29198	0.0805386	0.121929	0.245154	0.189618	CG12998	CG12998	CG12998	FBgn0030829	15F4
1624529_at	0.00511787	0.0012211	0.466608	0.107196	0.97389	0.0608074	0.427485	0.0726539	0.00049481	0.00130106	0.0522308	0.200798	0.0184774	0.0259939	0.107664	0.108301	0.135995	0.310922	0.206729	0.305849	0.127726	0.157349	0.845185	0.385552	RpS17	Ribosomal protein S17	CG3922	FBgn0005533	67B5
1624530_at	0.0221169	0.00382898	0.0181033	0.00991744	4.91053e-13	1.04878e-13	0.0475667	0.0155063	0.293888	0.0598744	0.263589	0.401538	0.00774605	0.0169404	0.00791839	0.0329193	0.14643	0.320648	0.316671	0.376769	0.04864	0.0922179	0.0547817	0.0821559	RhoBTB	RhoBTB	CG5701	FBgn0036980	77B6--9
1624532_a_at	0.000685938	0.000270071	0.000780244	0.00111213	7.02735e-11	9.56409e-12	Absent	Absent	0.00674917	0.00521598	0.972527	0.674965	0.701713	0.259433	0.0444478	0.0693426	0.697248	0.589531	0.797229	0.576524	0.0463039	0.0896598	0.980331	0.421245	CG7051	CG7051	CG7051	FBgn0035100	61B1
1624533_s_at	0.0094981	0.00195866	0.141242	0.0436956	1.34999e-08	1.39291e-09	0.492273	0.0808635	0.00391938	0.00387865	0.472764	0.50966	0.641711	0.243834	0.058068	0.0790117	0.00852343	0.101059	0.226131	0.319555	0.104826	0.141021	0.192437	0.165489	trx	trithorax	CG8651	FBgn0003862	88B1
1624535_at	0.000300226	0.000147	0.000422144	0.00075101	3.46203e-17	4.03287e-17	0.00443952	0.00358602	0.040072	0.0155384	0.037063	0.17914	0.0282557	0.0324718	0.0798833	0.0925581	0.93925	0.657194	0.863346	0.594912	0.957586	0.477714	0.296063	0.212161	CG33229	CG33229	CG33229	FBgn0053229	61B2
1624537_s_at	0.199363	0.0226201	0.00499749	0.00398227	8.90304e-11	1.19029e-11	0.00263045	0.0026496	0.40598	0.0757653	0.533361	0.535591	0.454713	0.191399	0.375496	0.223815	0.251992	0.399408	0.111659	0.223486	0.0965797	0.134874	0.753491	0.361731	CG9866	CG9866	CG9866	FBgn0031420	22E1
1624541_at	0.140137	0.0168719	0.196289	0.0557875	1.063e-06	9.4159e-08	0.411085	0.0704766	0.0122766	0.0074281	0.305966	0.428521	0.151031	0.0893277	0.0643404	0.0834265	0.796629	0.621243	0.0327814	0.124347	0.689921	0.399465	0.263583	0.198371	RhoGAP19D	RhoGAP19D	CG1412	FBgn0031118	19D1--2
1624543_s_at	7.39273e-10	8.37732e-09	4.22342e-05	0.000174583	5.50669e-09	5.89494e-10	0.00010051	0.00052074	7.0644e-06	0.00014509	0.141674	0.305662	0.000484693	0.00593885	0.000919128	0.0165256	0.0106844	0.110422	3.33071e-05	0.00726834	1.1376e-06	0.00134369	0.0544521	0.0819625			---
1624547_s_at	0.0022681	0.000660561	0.0111797	0.00700399	1.63536e-15	8.39496e-16	0.00645399	0.00446114	0.537957	0.0933263	0.0136503	0.11919	0.0112439	0.0199787	0.160621	0.134364	0.538149	0.534355	0.033921	0.125426	0.0289354	0.0698466	0.0179927	0.0454869	B52	B52	CG10851	FBgn0004587	87F7
1624549_at	1.09432e-05	1.25255e-05	0.0143763	0.00841648	5.58577e-12	9.33487e-13	0.00745558	0.00488084	0.00144943	0.00229853	0.00981474	0.10033	0.0228822	0.0289617	0.205873	0.155034	0.352844	0.456466	0.899346	0.604168	0.848526	0.447452	0.628803	0.327726	CG3523	CG3523	CG3523	FBgn0027571	23C5--D1
1624550_at	0.0225745	0.00389233	0.0123752	0.00753894	3.16657e-10	3.91576e-11	0.0363817	0.0130222	0.345109	0.0673196	0.423777	0.487662	0.0108734	0.0195953	0.286661	0.190122	0.187201	0.355473	0.890137	0.601955	0.0703883	0.113116	0.094454	0.110941	Trf	TBP-related factor	CG7562	FBgn0010287	28E1
1624551_at	9.49618e-05	6.31465e-05	7.72293e-05	0.000254362	3.53399e-13	7.84133e-14	Absent	Absent	0.00176874	0.00250724	0.13979	0.30416	0.179679	0.100611	0.0371879	0.064094	0.205699	0.370182	0.555447	0.490411	0.0702376	0.113086	0.322349	0.222721	CG31861	CG31861	CG31861	FBgn0051861	33D2
1624556_s_at	3.37356e-05	2.9438e-05	2.74675e-05	0.000134973	5.94659e-16	3.7194e-16	Absent	Absent	0.00119264	0.00208811	0.16539	0.328995	0.105434	0.0709961	0.0130429	0.0404395	0.258577	0.403043	0.580701	0.500098	0.0323274	0.0743409	0.572721	0.31051	bol	boule	CG4760	FBgn0011206	66F5--67A1
1624558_at	1.90349e-06	3.45229e-06	2.94332e-05	0.00014123	8.3615e-07	7.45261e-08	0.153259	0.0342843	0.00026873	0.00093845	0.681357	0.592102	0.266755	0.132596	0.244359	0.172147	0.662008	0.576984	0.2613	0.342774	0.0148348	0.0490822	0.106143	0.119008	dro3	drosomycin-3	CG32283	FBgn0052283	63D1
1624560_at	5.73863e-08	2.66193e-07	0.251922	0.0673905	4.05216e-09	4.39219e-10	0.00034097	0.00090338	0.00055953	0.00138756	0.00922647	0.0982708	0.0899786	0.0642069	0.108206	0.108578	0.548481	0.536686	0.00028036	0.0134228	0.119401	0.152303	0.613046	0.322741	ergic53	ergic53	CG6822	FBgn0035909	66D6
1624562_s_at	0.000728356	0.000282596	0.000703388	0.0010412	1.56668e-13	3.83973e-14	Absent	Absent	0.00716718	0.00538547	0.642034	0.57879	0.455957	0.191678	0.0497181	0.0730754	0.0675017	0.23136	0.338283	0.388846	0.206438	0.205043	0.438899	0.266108	Mst33A	Mst33A	CG6541	FBgn0028412	32F3
1624569_at	4.93893e-06	7.05466e-06	0.000500622	0.000834063	1.26862e-05	1.05035e-06	0.0205797	0.00902628	0.00051417	0.00132913	0.0939777	0.255058	0.0205174	0.0272554	0.0666644	0.084711	0.358231	0.459487	0.208479	0.307187	0.00338378	0.024083	0.14869	0.142879	CG31087	CG31087	CG31087	FBgn0051087	96D1
1624570_a_at	0.125583	0.0154483	0.280561	0.0730784	2.74469e-06	2.36756e-07	0.020279	0.00896822	0.591322	0.0999483	0.878928	0.652512	0.369172	0.165183	0.637344	0.30929	0.425729	0.48984	0.0148826	0.0850388	0.0105766	0.0412564	0.688516	0.344378	TfIIA-L	Transcription factor IIA L	CG5930	FBgn0011289	97E11
1624571_s_at	5.87521e-08	2.7034e-07	0.232469	0.0634348	0.674275	0.0429168	0.00016634	0.00064261	0.00075266	0.00164533	0.0853898	0.243847	0.00826326	0.0173269	0.0116496	0.0385698	0.162579	0.334822	0.0056847	0.0524579	0.00480534	0.0282362	0.0272552	0.0567936	CG33502	CG33502	CG33502	FBgn0053502	20A4
1624572_a_at	2.65322e-05	2.43777e-05	3.64127e-05	0.000160553	4.2752e-20	3.00586e-19	0.00078395	0.00138057	0.263076	0.0553477	0.0697972	0.225024	0.010677	0.0194858	0.530462	0.276506	0.405729	0.481182	0.0495895	0.149339	0.239436	0.222128	0.0402008	0.0694167	MED21	Mediator complex subunit 21	CG17397	FBgn0040020
1624573_at	0.0138323	0.00264049	0.0348475	0.0157142	1.43998e-06	1.26442e-07	0.0792761	0.021958	0.00157532	0.00238636	0.0994876	0.262798	0.462178	0.193458	0.151853	0.129887	0.0120597	0.114533	0.158108	0.267065	4.46978e-05	0.00507484	0.25532	0.194135	CG4998	CG4998	CG4998	FBgn0036612	72E1
1624577_at	0.0149111	0.00280145	0.0161188	0.00912864	1.45227e-15	7.59369e-16	0.0148743	0.00739406	0.0712992	0.0226683	0.902738	0.658656	0.00131723	0.00774148	0.812349	0.358366	0.0223746	0.146984	0.511075	0.47301	0.0260314	0.0658966	0.0181045	0.0456034	Ace	Acetylcholine esterase	CG17907	FBgn0000024	87E2--3
1624578_at	6.44418e-05	4.76652e-05	0.00718306	0.00512216	0.00269076	0.000197178	0.00029153	0.0008315	0.0794712	0.0242698	0.146399	0.311493	0.00758268	0.0168002	0.0221263	0.0505341	0.564316	0.542369	0.754625	0.563081	0.00704796	0.0336134	0.0214727	0.0503565	CG9675	CG9675	CG9675	FBgn0030774	15A1--2
1624583_at	0.00135148	0.000447011	0.0539822	0.0214591	6.55528e-11	8.965e-12	0.00531561	0.00402285	0.076342	0.0236532	0.0192923	0.140472	0.0118095	0.0204741	0.931658	0.387809	0.733882	0.600505	0.400253	0.421071	0.984264	0.484694	0.946045	0.41221	CG6115	CG6115	CG6115	FBgn0040985	36B3
1624586_a_at	5.9029e-08	2.70527e-07	6.1715e-07	1.2013e-05	8.70005e-20	5.43728e-19	0.00118407	0.00171314	4.75769e-05	0.00039794	0.00926529	0.0983421	0.00192563	0.00899389	0.19707	0.151215	0.00639925	0.0912855	0.000422	0.0158576	0.321919	0.264385	0.0774524	0.099215	Prat2	Phosphoribosylamidotransferase 2	CG10078	FBgn0041194	65D2--3
1624587_at	0.00404635	0.00102299	0.241138	0.0652186	0.000200076	1.54904e-05	0.0521073	0.016431	0.0720507	0.0228371	0.751136	0.617223	0.0221633	0.028502	0.742613	0.339761	0.437474	0.494303	0.012596	0.0771591	0.0127521	0.0450962	0.556128	0.305472	CG13323	CG13323	CG13323	FBgn0033788	49F1
1624591_at	4.53669e-05	3.65275e-05	4.43808e-05	0.000179819	5.74014e-16	3.61612e-16	Absent	Absent	0.00143365	0.00228846	0.870376	0.650494	0.0779126	0.0586668	0.00354749	0.0247399	0.640339	0.569704	0.230716	0.322195	0.261381	0.233854	0.576873	0.31182	CG9222	CG9222	CG9222	FBgn0031784	26B8
1624594_at	0.0309531	0.00499541	0.236327	0.0642299	2.04895e-10	2.59276e-11	0.00343556	0.0030702	0.463698	0.0834106	0.356747	0.456015	0.00218929	0.00945589	0.00652137	0.0308498	0.123995	0.298135	0.091327	0.201229	0.37648	0.2871	0.023121	0.0523934	Sk2	Sphingosine kinase 2	CG32484	FBgn0052484	63A3--4
1624595_a_at	0.0736945	0.00997927	0.424901	0.0999206	1.53677e-08	1.57674e-09	0.193476	0.0404254	0.314245	0.062843	0.435014	0.493266	0.734403	0.267131	0.0157395	0.0439307	0.326991	0.446713	0.152248	0.261797	0.039222	0.082083	0.000746462	0.0115042	Rbp2	RNA-binding protein 2	CG4429	FBgn0010256	14C6--8
1624599_at	9.38329e-06	1.12338e-05	0.000630733	0.000972118	1.41899e-13	3.52249e-14	0.00326157	0.00298962	0.0008236	0.0017254	0.0052363	0.0778934	0.00633908	0.0154905	0.000344646	0.0118481	0.00520806	0.083103	0.00065404	0.0199043	0.00419893	0.0264937	0.00305589	0.0202794	CG12656	CG12656	CG12656	FBgn0031087	19B1
1624603_at	0.0064226	0.00144684	0.00435523	0.003635	8.38522e-13	1.6866e-13	0.0172647	0.00812529	0.0754558	0.0235047	0.611682	0.567614	0.131124	0.0817243	0.755315	0.343127	0.892369	0.64702	0.155302	0.264127	0.261987	0.234111	0.51647	0.292949	CG10754	CG10754	CG10754	FBgn0036314	69E4
1624604_a_at	0.000142474	8.58346e-05	0.000729051	0.0010667	1.62053e-10	2.08039e-11	0.00058004	0.00116939	0.339601	0.0664485	0.0350795	0.176531	0.905561	0.308859	0.513304	0.271136	0.0707186	0.235007	0.00051127	0.0173728	0.0198034	0.0574484	0.189504	0.163956	CG5629	CG5629	CG5629	FBgn0027595	91F3--4
1624605_at	0.00454751	0.00111664	0.00163341	0.00184969	6.80137e-13	1.40095e-13	Absent	Absent	0.00972942	0.00644142	0.555409	0.545084	0.60451	0.233801	0.0432122	0.0687253	0.150503	0.32425	0.769839	0.568135	0.62018	0.37647	0.509575	0.290884			---
1624609_at	0.00999082	0.00203753	0.0293664	0.013943	0.000187426	1.45338e-05	0.0231006	0.00970143	0.0661639	0.0216348	0.599497	0.561773	0.106126	0.071192	0.186022	0.14628	0.142728	0.317993	0.210062	0.308624	0.0574303	0.100764	0.23729	0.186039	CG31279	CG31279	CG31279	FBgn0051279	89B16
1624613_at	0.0337155	0.00533884	0.673352	0.141745	1.19666e-11	1.86562e-12	0.225413	0.0450387	0.14591	0.0365757	0.0237636	0.154723	0.00791162	0.0170467	0.107367	0.108177	0.853492	0.637927	0.502809	0.469966	0.0626339	0.105838	0.323711	0.22327	CG5986	CG5986	CG5986	FBgn0043455	95D10
1624617_at	5.24831e-06	7.37815e-06	0.020968	0.0109848	6.92273e-08	6.69787e-09	0.00042476	0.00101103	0.00855265	0.005968	0.0186566	0.138386	0.00888877	0.0180587	0.00248545	0.0219063	0.000612442	0.030822	0.0216285	0.102642	9.18768e-05	0.00649185	0.000112265	0.00581503	CG1665	CG1665	CG1665	FBgn0033451	46B4
1624618_at	0.000879358	0.000324971	0.00492624	0.00394606	3.30876e-13	7.39099e-14	0.00261623	0.0026377	0.0288722	0.0126348	0.161366	0.324532	0.0497187	0.0446565	0.585857	0.293785	0.535457	0.5332	0.260699	0.342222	0.049303	0.0928235	0.512211	0.291582	chrw	chrowded	CG3870	FBgn0015372	59E2
1624619_s_at	0.0494924	0.00725133	0.0737843	0.0269533	0.0767509	0.00523051	0.13286	0.0310088	0.0255327	0.0117199	0.127994	0.294294	0.448007	0.189618	0.013674	0.0412063	0.439642	0.49523	0.114497	0.226974	0.539399	0.348278	0.231257	0.183314	CG18477	CG18477	CG18477	FBgn0028864	35D3
1624620_at	0.000927429	0.000337845	0.003014	0.00280338	6.1916e-19	2.03448e-18	0.00926107	0.00553997	Absent	Absent	0.58268	0.555634	0.00336963	0.0113769	0.0117716	0.0387028	0.132794	0.307721	0.020085	0.0990377	0.274801	0.240872	0.51458	0.292447	Klp61F	Kinesin-like protein at 61F	CG9191	FBgn0004378	61F4
1624623_at	0.00354161	0.000926428	0.00774309	0.00540163	7.61698e-11	1.03184e-11	0.0216398	0.00931615	Absent	Absent	0.010719	0.104426	0.529176	0.21317	0.000471595	0.0135558	0.00157927	0.0472181	0.00831617	0.0619301	0.0522325	0.0956514	0.0516912	0.0796674	CG32972	CG32972	CG32972	FBgn0028905	35A1
1624627_s_at	0.0144807	0.00273645	0.0202549	0.0107458	1.85495e-10	2.36552e-11	0.00759282	0.00492751	0.14681	0.036702	0.371934	0.464351	0.0414135	0.0400176	0.305518	0.198006	0.155267	0.32839	0.0577747	0.161079	0.191856	0.196843	0.278567	0.204663	twin	twin	CG31137	FBgn0011725	95F1--2
1624628_at	1.452e-05	1.56061e-05	1.29367e-05	8.18034e-05	1.8041e-17	2.43002e-17	Absent	Absent	0.00075662	0.00164661	0.606241	0.565499	0.26478	0.131894	0.0140905	0.0417317	0.29634	0.428927	0.58435	0.501688	0.175149	0.187364	0.707313	0.349712	CG10396	CG10396	CG10396	FBgn0033020	41E5
1624630_at	0.00269001	0.000751534	0.00477264	0.00386447	1.49174e-12	2.81094e-13	Absent	Absent	0.0169146	0.00901706	0.61157	0.567614	0.216482	0.114477	0.0534828	0.0761404	0.280726	0.419667	0.894823	0.602949	0.347427	0.275068	0.237238	0.186039	CG30103	CG30103	CG30103	FBgn0050103	54B17
1624632_at	0.00169577	0.000529854	0.00111853	0.00142118	2.21052e-17	2.83657e-17	0.0015781	0.00203042	0.37038	0.0710379	0.492042	0.519362	0.00314073	0.0109937	0.606036	0.299777	0.844976	0.636461	0.0815749	0.191243	0.36597	0.282985	0.846534	0.385929	Klp3A	Kinesin-like protein at 3A	CG8590	FBgn0011606	3A6
1624634_at	0.133901	0.0162723	0.123098	0.0394066	1.65676e-08	1.69346e-09	0.189325	0.0398342	Absent	Absent	0.768451	0.621239	0.0206811	0.0273917	0.0208732	0.0491086	0.529392	0.530405	0.146987	0.25687	0.0724574	0.114478	0.0859144	0.105122	CG40050	CG40050	CG40050	FBgn0058050
1624635_at	0.0313367	0.00504124	0.0169753	0.00946479	1.29903e-15	6.95404e-16	0.0439351	0.0147459	0.226872	0.0497584	0.264472	0.401929	0.0020862	0.00925949	0.000336884	0.0117762	0.543489	0.535305	0.119751	0.232083	0.179037	0.189253	0.047387	0.0759862	CG14210	CG14210	CG14210	FBgn0031040	18D3
1624637_at	0.0039255	0.00100124	0.012157	0.00743997	0.35074	0.0229017	0.00540433	0.00406084	0.0768905	0.0237795	0.547767	0.541913	0.0673878	0.0538489	0.049503	0.0729782	0.0856676	0.254519	0.0897775	0.199523	0.00426381	0.0265266	0.0272333	0.056775	adp	adipose	CG5124	FBgn0000057	55B9
1624640_x_at	0.00553064	0.00129452	0.0427509	0.0182546	6.21462e-08	6.04022e-09	0.431514	0.0731209	0.0152502	0.00848568	0.00411414	0.0695615	0.0253089	0.0306564	0.253548	0.175785	0.0198313	0.14048	0.0328402	0.124416	0.0019981	0.0188266	0.00135617	0.015278			---
1624650_at	0.000659539	0.000262018	0.0100387	0.00647452	0.00112459	8.38693e-05	0.0190748	0.00865616	0.00951085	0.00635361	0.0787498	0.237088	0.263306	0.13127	0.660214	0.316075	0.790159	0.619091	0.489597	0.464035	0.0400342	0.0829028	0.0609447	0.086842	CG33087	CG33087	CG33087	FBgn0053087	44C1--2
1624653_at	0.000786719	0.000299858	0.00103249	0.00134683	1.09806e-14	4.05383e-15	Absent	Absent	0.00685932	0.00525647	0.048272	0.195463	0.0437814	0.0413039	0.0881336	0.0975043	0.619544	0.562361	0.0293584	0.118157	0.0313553	0.0732801	0.206851	0.172646	Tsp42A	Tetraspanin 42A	CG14468	FBgn0033042	41F11
1624655_at	0.0237328	0.00405426	0.120803	0.0388772	3.57466e-06	3.05969e-07	Absent	Absent	0.0109055	0.00688027	0.113785	0.278371	0.00674748	0.0159326	0.151428	0.129688	0.218423	0.377755	0.00339242	0.0406884	0.575285	0.36117	0.318444	0.221115	CG6472	CG6472	CG6472	FBgn0034166	53D15--E1
1624656_s_at	0.161589	0.0189789	0.475503	0.10879	1.63777e-08	1.67557e-09	0.395276	0.0684704	0.0668834	0.0217681	0.130908	0.296341	0.036056	0.0370896	0.0510046	0.0740932	0.846874	0.63677	0.207687	0.306671	0.012109	0.0439303	0.0145779	0.0411724	CG4293	CG4293	CG4293	FBgn0024983	1B8--9
1624658_at	0.030683	0.00496605	0.0658077	0.0247146	0.000327212	2.50454e-05	0.176049	0.0378542	0.0255133	0.0117168	0.0553915	0.205295	0.0149755	0.0230894	0.0014802	0.0192545	0.118154	0.294146	0.0278753	0.114871	0.0370252	0.0797014	0.0319112	0.0613101	CG33158	CG33158	CG33158	FBgn0053158	72F1--73A3
1624659_at	0.000398346	0.000180253	0.10349	0.0346166	1.46428e-07	1.37762e-08	0.0178725	0.008302	0.0287081	0.0125868	0.00126385	0.04088	0.00675475	0.0159326	0.00609456	0.0301422	0.0185543	0.136546	0.00046919	0.0168823	0.0004273	0.00938984	0.00327235	0.0207813	CG32741	CG32741	CG32741	FBgn0052741	6C7
1624660_at	0.582794	0.0561967	0.440217	0.102695	1.94322e-09	2.18946e-10	0.531811	0.0859704	0.476733	0.0851504	0.751527	0.61729	0.00244015	0.00983971	0.00600482	0.029982	0.195489	0.361193	0.990365	0.626445	0.247374	0.226997	0.303232	0.215327	Ptp10D	Protein tyrosine phosphatase 10D	CG1817	FBgn0004370	10D1--4
1624664_at	0.00599756	0.00137405	0.000529798	0.000863175	2.0987e-13	4.95102e-14	0.0111423	0.00620306	Absent	Absent	0.00465277	0.0742214	0.00903246	0.0181654	0.0731975	0.0887173	0.41737	0.486067	0.648052	0.526277	0.0152514	0.0497635	0.0127336	0.0383375	snk	snake	CG7996	FBgn0003450	87D9
1624665_at	0.00440974	0.00108912	0.00989337	0.00639811	1.16504e-16	1.03314e-16	0.0269295	0.0107235	0.0184231	0.00950932	0.749524	0.616883	0.0138568	0.0222246	0.0702454	0.0869153	0.490397	0.51443	0.642277	0.523605	0.0972253	0.135163	0.176758	0.15741	CG9257	CG9257	CG9257	FBgn0032916	39A2
1624667_at	0.0404456	0.00616164	0.451253	0.104502	6.52316e-12	1.07396e-12	0.035478	0.0127918	0.238482	0.0514562	0.653404	0.582049	0.271739	0.134053	0.00829601	0.0338101	0.191046	0.358068	0.0301046	0.119369	0.0300945	0.0714234	0.234773	0.184988	CG31760	CG31760	CG31760	FBgn0051760	33D2
1624670_at	0.0276993	0.00458019	0.408323	0.0970402	3.69895e-09	4.02319e-10	0.0303158	0.0115455	0.280697	0.0580053	0.166473	0.330058	0.00525545	0.0140641	0.573127	0.290029	0.00954247	0.105551	0.0221795	0.103423	0.0230993	0.0622714	0.008495	0.0316708	CG7589	CG7589	CG7589	FBgn0036727	74C3
1624675_at	2.37076e-06	4.06627e-06	0.0343891	0.0155871	2.54886e-12	4.56582e-13	2.91253e-05	0.00026697	0.0288549	0.0126302	0.0370129	0.17914	0.517031	0.20972	0.339473	0.210227	0.508273	0.5217	0.00935105	0.0659843	0.00175506	0.0179327	0.000227981	0.00786732	UBL3	UBL3	CG9038	FBgn0026076	13F13--14
1624680_a_at	0.00141009	0.000461144	0.000236263	0.000514385	6.10829e-16	3.78745e-16	0.00482185	0.0037915	Absent	Absent	0.553808	0.544414	0.00152326	0.00822318	0.844978	0.366694	0.941018	0.657742	0.00764908	0.060029	0.323144	0.265039	0.552607	0.30436	RhoGEF4	RhoGEF4	CG8606	FBgn0035761	65F4
1624683_at	0.000393026	0.000178763	0.0623249	0.023764	9.11524e-13	1.81444e-13	0.00829438	0.00521761	0.0435461	0.0163671	0.0415313	0.184449	0.0330095	0.0352387	0.0537517	0.0762404	0.314905	0.43954	0.51644	0.475322	0.905829	0.464028	0.907136	0.401931	CG17680	CG17680	CG17680	FBgn0062440	55B9
1624684_at	0.0225354	0.00388616	0.0269392	0.013096	0.967662	0.0604377	0.459788	0.0767314	0.00623406	0.00498849	0.310756	0.431171	0.165635	0.0951092	0.0903611	0.0986862	0.228125	0.383821	0.913281	0.607857	0.806316	0.435439	0.991421	0.423681	CG6095	CG6095	CG6095	FBgn0039401	96F10
1624686_a_at	1.302e-06	2.60594e-06	0.236456	0.0642577	0.000186669	1.4478e-05	0.0292315	0.0112722	3.97948e-05	0.00035941	0.0142677	0.121623	0.0148567	0.0229862	0.010349	0.0367762	0.303678	0.433507	0.121396	0.233844	0.110156	0.145117	0.00768744	0.0302751	dnc	dunce	CG32498	FBgn0000479	3C9--D1
1624688_at	2.85608e-09	2.51717e-08	6.23121e-07	1.2013e-05	2.30319e-13	5.36909e-14	0.0640528	0.0189416	1.11857e-06	4.973e-05	0.00309556	0.061937	0.0209336	0.0275684	0.00103814	0.0167882	0.00107821	0.0404455	5.59038e-05	0.00858412	0.000228417	0.00798713	0.000808856	0.0118659	CG9360	CG9360	CG9360	FBgn0030332	10E2
1624689_at	0.197714	0.0224642	0.913011	0.179733	0.000873579	6.54905e-05	0.00488838	0.00382912	0.746042	0.1192	0.283677	0.413497	0.414884	0.179275	0.229538	0.165925	0.387157	0.472789	0.0457589	0.143443	0.137654	0.163474	0.173447	0.155833			---
1624690_at	1.16735e-05	1.31512e-05	0.0109443	0.0068902	0.625004	0.0399098	0.00314171	0.00293255	0.00338168	0.00357807	0.000125037	0.0163543	0.004712	0.0132655	0.367783	0.221057	0.000424819	0.0272923	0.0152876	0.086184	0.00605254	0.0314936	0.218671	0.1776	CG6878	CG6878	CG6878	FBgn0036488	71B6
1624692_at	1.29893e-08	8.43542e-08	0.000382092	0.000704621	1.46513e-09	1.67354e-10	0.00025693	0.00079158	6.09247e-05	0.00045882	0.0443948	0.189471	0.00127769	0.0076432	0.00564098	0.0291365	0.00883512	0.102267	0.036815	0.129833	3.94132e-05	0.00481888	0.0339091	0.0632323	CG6830	CG6830	CG6830	FBgn0037934	86E15
1624694_at	2.92011e-05	2.64481e-05	4.78031e-05	0.000186572	3.77712e-12	6.54421e-13	0.0146279	0.00732516	0.00095551	0.00185321	0.0433863	0.187503	0.455014	0.191445	0.029287	0.0567937	0.153785	0.327252	0.583765	0.501412	0.276209	0.241487	0.44916	0.269901	CG13597	CG13597	CG13597	FBgn0039124	95C8--9
1624695_at	0.000569647	0.000235875	0.294763	0.0758732	1.37597e-09	1.57719e-10	0.0227828	0.00961999	0.0328041	0.0136869	0.0289622	0.165329	0.0188751	0.0262269	0.0702429	0.0869153	0.0162718	0.128446	0.0567847	0.159661	0.222216	0.213532	0.0732184	0.0960695	CG3999	CG3999	CG3999	FBgn0037801	86A2
1624697_at	0.000208354	0.000113947	0.0018915	0.00203821	2.17743e-14	7.16526e-15	Absent	Absent	0.00379147	0.00382136	0.89944	0.657698	0.692919	0.257132	0.0135181	0.0410193	0.465164	0.50462	0.952273	0.617535	0.51799	0.340587	0.636565	0.329497	CG14983	CG14983	CG14983	FBgn0035479	64A1
1624711_at	0.0197678	0.00350057	0.0205481	0.0108507	5.92405e-16	3.70825e-16	Absent	Absent	0.0537571	0.018827	0.368464	0.463202	0.702687	0.259576	0.00137575	0.0186825	0.0452203	0.199891	0.012974	0.0778905	0.475985	0.324493	0.698563	0.346824	CG31740	CG31740	CG31740	FBgn0051740	36E3
1624717_s_at	2.76932e-07	8.25047e-07	0.0861255	0.0302209	1.34509e-14	4.7928e-15	0.00277539	0.00273236	0.00051582	0.00132913	0.493086	0.519362	0.272209	0.134131	0.0105358	0.0372258	0.0061145	0.0894278	0.0032151	0.0398925	9.76543e-05	0.00649185	0.0102787	0.0345825	CG32647	CG32647	CG32647	FBgn0052647	11C1--2
1624718_a_at	1.37255e-05	1.49485e-05	1.31491e-05	8.27189e-05	1.60686e-14	5.54489e-15	Absent	Absent	0.00052176	0.00133212	Absent	Absent	0.198641	0.107788	0.0165266	0.0446892	Absent	Absent	0.695499	0.542961	Absent	Absent	0.509268	0.290838	CG32584	CG32584	CG32584	FBgn0052584	13D2--3
1624719_at	1.30536e-06	2.60594e-06	0.172939	0.0508342	0.0100674	0.000719069	0.00094639	0.00153477	0.00267984	0.00313319	0.127356	0.29348	0.0101393	0.0190275	0.577539	0.291515	0.000461866	0.0281084	7.69951e-06	0.00396141	0.000101585	0.00649185	0.0891484	0.107474	CG10777	CG10777	CG10777	FBgn0029979	7C3--4
1624720_s_at	0.000220042	0.000118473	0.028656	0.0137044	1.6876e-11	2.56055e-12	0.00117424	0.0017087	0.0168593	0.00901345	0.0318713	0.171542	0.771287	0.276632	0.00631018	0.0304903	0.000360139	0.0268187	0.0269054	0.113407	0.0191928	0.0563626	0.00274618	0.0196802	CG6043	CG6043	CG6043	FBgn0032497	34B3--4
1624724_at	0.214163	0.0240138	0.469284	0.10768	7.6307e-07	6.81977e-08	Absent	Absent	0.485065	0.0862304	0.300515	0.425401	0.0443907	0.0416617	0.0162695	0.0445184	0.38948	0.474185	0.0596316	0.163156	0.307849	0.257266	0.0203179	0.0487611	b6	b6	CG3100	FBgn0024897	2B7
1624726_s_at	6.13368e-05	4.60524e-05	0.00141905	0.00167516	5.67122e-08	5.52845e-09	0.0925793	0.0243234	0.00049208	0.00129941	0.207122	0.362751	0.973057	0.323381	0.670239	0.319026	0.69117	0.587611	0.227547	0.320578	0.0352034	0.0774609	0.0459941	0.0747229	CG7145	CG7145	CG7145	FBgn0037138	78F4
1624727_s_at	5.77081e-05	4.40202e-05	0.191372	0.0548051	7.1671e-11	9.74418e-12	0.164924	0.0362023	0.00122466	0.00211563	0.0329512	0.173858	0.946881	0.317964	0.103264	0.106054	0.083776	0.252248	0.0975056	0.208987	0.554093	0.354038	0.343606	0.230911	Ubp64E	Ubiquitin-specific protease 64E	CG5486	FBgn0016756	64E5--6
1624729_at	0.0115843	0.00229471	0.251913	0.0673905	1.37522e-06	1.20931e-07	0.0175264	0.00820653	0.311923	0.0624745	0.211343	0.36425	0.0224296	0.0286411	0.189803	0.148004	0.554634	0.539257	0.00158053	0.0289021	0.227489	0.216079	0.0391543	0.0685537	lola	longitudinals lacking	CG12052	FBgn0005630	47A11--13
1624731_s_at	0.0074505	0.00161459	0.0114721	0.00713983	3.78479e-13	8.30422e-14	0.00541718	0.00406635	0.0532792	0.0187091	0.241967	0.38688	0.348624	0.158807	0.828008	0.361874	0.0735174	0.238299	0.481265	0.459983	0.490015	0.329381	0.0720942	0.0953579	CG33205	CG33205	CG33205	FBgn0053205	67C9--10
1624732_at	0.0312624	0.00503301	0.14423	0.0443878	5.24734e-12	8.82737e-13	0.218394	0.0440658	0.0746472	0.0233328	0.848471	0.644877	0.0534509	0.0466484	0.222918	0.162843	0.0490022	0.205956	0.12695	0.238873	0.0108484	0.041735	0.0228343	0.0520408	GstE5	Glutathione S transferase E5	CG17527	FBgn0063495	55C7
1624736_a_at	0.00525113	0.00124474	0.0555816	0.0218534	3.27108e-12	5.72922e-13	0.00462688	0.0036889	0.347101	0.0676296	0.32531	0.439645	0.0118645	0.0205133	0.0775761	0.0910866	0.31679	0.441107	0.817747	0.581893	0.0261862	0.0661026	0.693143	0.345453	CG5819	CG5819	CG5819	FBgn0034717	58D3
1624737_at	1.61435e-06	3.04715e-06	1.28705e-05	8.15956e-05	2.85573e-08	2.85778e-09	Absent	Absent	6.00052e-05	0.00045458	0.00111949	0.0388938	0.000700663	0.00635846	0.00140794	0.0186933	0.00102777	0.0390965	0.00408264	0.0442576	0.00284006	0.0223341	0.000400297	0.00930382	CG31001	CG31001	CG31001	FBgn0051001	100E1
1624742_a_at	0.144713	0.0173108	0.518444	0.115938	6.34765e-09	6.75479e-10	0.557241	0.0891633	0.264441	0.055565	0.730459	0.610463	0.0820353	0.0605109	0.468212	0.256017	0.934066	0.65619	0.265326	0.345432	0.00294822	0.0226714	0.0551453	0.0823555	Elongin-C	Elongin C	CG9291	FBgn0023211	56D7
1624747_at	0.000502168	0.000215732	0.000325254	0.000637774	2.19763e-14	7.21967e-15	0.00500494	0.0038772	Absent	Absent	0.100112	0.263852	1.8322e-05	0.00263372	0.00177317	0.0199329	0.0116619	0.113112	0.484393	0.46166	0.12963	0.158846	3.32356e-05	0.00577978	Ts	Ts	CG3181	FBgn0024920	23C3
1624748_a_at	0.0042689	0.00106304	0.246721	0.0663837	0.000112028	8.79366e-06	0.0162357	0.00783006	0.333655	0.0656115	0.549953	0.542116	0.0560975	0.0481155	0.0249582	0.0531995	0.122618	0.297562	0.0118187	0.0744463	0.000147668	0.00709025	0.0021341	0.0178785	Mnn1	Menin 1	CG13778	FBgn0031885	27D7
1624750_at	7.94932e-06	9.95392e-06	6.29163e-06	5.29089e-05	1.00742e-21	2.17729e-20	0.00047806	0.00107218	0.0137336	0.00799057	0.00115327	0.0393852	0.00191107	0.00898335	0.00120832	0.017634	0.0630057	0.226321	0.468124	0.454373	0.106586	0.142481	0.00659062	0.0283927	CG8545	CG8545	CG8545	FBgn0033741	49A7
1624751_at	0.00312573	0.000840279	0.0039995	0.00342454	3.26513e-11	4.71688e-12	Absent	Absent	0.0182508	0.00945776	Absent	Absent	Absent	Absent	0.0184725	0.0469463	Absent	Absent	Absent	Absent	Absent	Absent	Absent	Absent	CG10478	CG10478	CG10478	FBgn0035657	65A2
1624752_at	0.00251484	0.000713206	0.0716445	0.0263724	9.41065e-14	2.47348e-14	0.0450926	0.0149884	0.0245937	0.0114626	0.351492	0.45312	0.79052	0.281201	0.0290357	0.056506	0.0612731	0.224771	0.0203397	0.0996173	0.0287096	0.0694893	0.0100129	0.0341121	Prestin	Prestin	CG5485	FBgn0036770	75A8
1624755_a_at	7.85915e-10	8.74226e-09	0.0252564	0.0125418	6.23247e-06	5.25015e-07	8.69644e-06	0.00015306	0.00012916	0.00065592	0.000281496	0.0222032	0.0697146	0.0548732	0.545815	0.281129	0.232498	0.386825	0.00052483	0.017559	0.0225597	0.0614053	0.000649523	0.0111933	flw	flap wing	CG2096	FBgn0000711	9B14--C1
1624756_at	0.0276541	0.00457338	0.240751	0.0651427	4.51044e-11	6.35727e-12	0.0105318	0.00599164	0.628704	0.104725	0.487182	0.517202	0.0141136	0.0224139	0.597611	0.29731	0.122213	0.297562	0.0683742	0.173738	0.107015	0.142828	0.204381	0.171556	CG5009	CG5009	CG5009	FBgn0027572	54E8
1624760_at	0.000307907	0.000149737	0.00562021	0.00431954	1.58308e-18	4.03436e-18	0.00058246	0.00116949	0.0634815	0.0210519	0.0777702	0.235713	0.669429	0.25102	0.0462205	0.0706772	0.0339244	0.176223	0.00352485	0.0412394	0.0126662	0.0450348	0.307065	0.216535	CG8306	CG8306	CG8306	FBgn0034142	53C9
1624763_at	0.000525062	0.000222561	0.664116	0.140259	3.99102e-07	3.63076e-08	0.0956537	0.0248612	0.0155251	0.00857925	0.896647	0.657024	0.0103272	0.0192746	0.0564654	0.0779641	0.17045	0.341175	0.236473	0.326458	0.00145105	0.0166725	0.00570651	0.0263367	CG2556	CG2556	CG2556	FBgn0030396	11A12
1624765_at	0.0117149	0.00231098	0.134495	0.042061	1.53051e-10	1.9748e-11	0.0764184	0.0214073	0.0948082	0.0272382	0.512306	0.526223	0.00224799	0.00956657	0.0306883	0.0580614	0.298506	0.430213	0.417216	0.429613	0.0431969	0.0864203	0.00586755	0.0267686	mRpL36	mitochondrial ribosomal protein L36	CG18767	FBgn0042112	66B7
1624766_s_at	0.0336319	0.00532892	0.00265968	0.00257461	1.83426e-16	1.45721e-16	0.0190229	0.00863791	0.214756	0.0479199	0.990716	0.678302	0.325823	0.151592	0.714892	0.331185	0.626015	0.565097	0.251517	0.337485	0.698158	0.401867	0.158246	0.147879	Dsp1	Dorsal switch protein 1	CG12223	FBgn0011764	14B14--15
1624772_at	1.69723e-07	5.66933e-07	1.4169e-05	8.73388e-05	4.1002e-17	4.52207e-17	0.0186235	0.00853673	6.48277e-05	0.0004614	0.125114	0.291034	0.00762166	0.0168261	0.899447	0.380119	0.010203	0.108837	0.282337	0.357046	0.00986883	0.0396756	0.00432811	0.0233356	CG14186	CG14186	CG14186	FBgn0036935	76F1
1624774_a_at	0.0083904	0.00177595	0.636984	0.135783	4.17269e-12	7.17276e-13	0.00578091	0.00421738	0.449692	0.0816319	0.402718	0.477923	0.02949	0.0332548	0.394394	0.230369	0.542455	0.535233	0.0119869	0.0750512	0.657445	0.389209	0.0147844	0.0414712	Fas2	Fasciclin 2	CG3665	FBgn0000635	4B1--3
1624776_a_at	0.00170224	0.000531566	0.00231789	0.00233105	0.000382315	2.91724e-05	0.0706147	0.0202587	0.00453167	0.00422847	0.59247	0.558961	0.0135044	0.0219779	0.283256	0.18875	0.0942496	0.265837	0.586307	0.502408	0.0411553	0.0842129	0.216936	0.176795	mtacp1	mitochondrial acyl carrier protein 1	CG9160	FBgn0011361	61F6
1624777_at	0.00349819	0.000917574	0.00450563	0.00371242	1.42114e-16	1.19689e-16	Absent	Absent	0.0172611	0.009137	0.011729	0.110453	0.0925415	0.0652604	0.173436	0.140312	0.0458551	0.20116	0.100598	0.212189	0.109485	0.144642	0.337501	0.228714	CG11113	CG11113	CG11113	FBgn0033165	43B2
1624779_at	0.00281002	0.000778044	0.00787946	0.00547029	6.22106e-18	1.11591e-17	0.0146709	0.00733674	0.746149	0.119207	0.00495147	0.0760117	0.000293062	0.00507638	0.0168902	0.0449655	0.438365	0.494743	0.261037	0.342547	0.134793	0.161506	0.00385711	0.0220739	CG11583	CG11583	CG11583	FBgn0035524	64A12
1624782_a_at	0.00540402	0.00127169	0.0255173	0.0126273	2.64932e-12	4.73071e-13	0.00760403	0.00493045	0.111145	0.0303332	0.207725	0.362913	0.203981	0.109746	0.74936	0.341374	0.067285	0.231082	0.0154789	0.0864384	0.00990015	0.0397063	0.0171996	0.0445492	Uev1A	Uev1A	CG10640	FBgn0035601	64C13
1624788_at	6.28966e-07	1.49513e-06	0.000575098	0.00091623	1.12929e-15	6.21002e-16	0.00061765	0.00121695	0.00086875	0.0017666	0.805012	0.633238	0.0199533	0.0269473	0.195367	0.150359	0.0360289	0.180759	0.0202727	0.0994487	0.0102665	0.0406308	0.00923403	0.0328834	CG3773	CG3773	CG3773	FBgn0038692	91F12
1624792_at	0.000413722	0.000185671	0.0466357	0.0193792	0.070306	0.00480252	0.184969	0.0391663	0.00042671	0.00120078	0.0223616	0.151222	0.0711049	0.055535	0.211591	0.157421	0.191475	0.358068	0.854986	0.592284	0.57278	0.360095	0.45492	0.271758	RpS28b	Ribosomal protein S28b	CG2998	FBgn0030136	8E7
1624794_at	0.000809506	0.000306504	0.00046878	0.000798865	9.36984e-16	5.33122e-16	Absent	Absent	0.00547868	0.0046476	0.139649	0.30416	0.566929	0.223541	0.00605655	0.0301422	0.00582646	0.0873344	0.135856	0.246763	0.939684	0.473081	0.0851354	0.104713	CG10845	CG10845	CG10845	FBgn0039246	96B4--5
1624795_at	0.000192532	0.000107396	0.026523	0.0129474	0.00254748	0.00018687	0.023001	0.00967889	0.00670341	0.00519924	0.572495	0.552514	0.413127	0.178748	0.0123548	0.0394258	0.0324966	0.173455	0.150544	0.260461	0.00231038	0.0202546	0.202481	0.170694	CG1105	CG1105	CG1105	FBgn0037465	84B2
1624797_at	0.000101515	6.63868e-05	0.429997	0.100907	1.90485e-08	1.93473e-09	0.0115984	0.00636096	0.0178799	0.00933888	0.109647	0.275495	0.213576	0.113332	0.00743651	0.0322731	0.282518	0.420457	0.328651	0.383274	0.0407816	0.0837443	0.0482537	0.0767034	CG1637	CG1637	CG1637	FBgn0030245	9F5--7
1624801_at	0.000979074	0.000351429	0.001214	0.0014974	1.48548e-14	5.21517e-15	Absent	Absent	0.00907659	0.00621167	0.250264	0.392618	0.00685866	0.0160831	0.0830005	0.0943814	0.972204	0.664439	0.187517	0.290203	0.0606388	0.10386	0.521602	0.294316	CG1138	CG1138	CG1138	FBgn0037456	83F4
1624802_at	1.67009e-06	3.11645e-06	1.62543e-06	2.23464e-05	4.90428e-12	8.31957e-13	0.00018271	0.00067749	0.172589	0.0411909	0.0182488	0.136506	0.0043038	0.0127578	0.0138459	0.0414751	0.0019428	0.0516917	0.00243015	0.0347796	0.00310325	0.0232284	0.00630433	0.0278026	CG31686	CG31686	CG31686	FBgn0051686	22D5
1624805_at	6.58865e-07	1.54374e-06	6.49229e-05	0.000228477	1.33688e-08	1.37993e-09	0.00034569	0.00091099	0.00470639	0.00430615	0.156266	0.321061	0.000496123	0.00593885	0.00100585	0.0167882	0.0168375	0.130166	0.00037971	0.0151649	0.0356979	0.0780258	0.0272894	0.0568001	CG31041	CG31041	CG31041	FBgn0051041	99B4
1624806_at	0.000909309	0.000333325	0.000629444	0.000971821	3.29806e-12	5.77391e-13	0.00729591	0.00480486	Absent	Absent	0.098898	0.262597	0.137587	0.0842657	0.00366453	0.0248786	0.0030355	0.0643854	0.0409861	0.136816	0.0584896	0.101746	0.104989	0.118305	yellow-g	yellow-g	CG5717	FBgn0041709	62D5
1624808_at	8.30566e-05	5.72226e-05	0.00143918	0.00168914	1.99558e-11	2.99323e-12	0.00319808	0.00295765	0.00504412	0.00445478	0.974012	0.675544	0.183691	0.102068	0.02148	0.0497068	0.0986393	0.271109	0.0939625	0.203798	0.00027008	0.00842476	0.00374968	0.0218133	CheA75a	CheA75a	CG7313	FBgn0036783	75C2
1624810_at	0.034485	0.0054385	0.0378632	0.0166828	1.8049e-09	2.04033e-10	0.0782831	0.0217565	Absent	Absent	0.218326	0.369601	0.15597	0.0913272	0.00893597	0.034924	0.00651297	0.0915588	0.0643063	0.169023	0.125123	0.155701	0.118717	0.126849	CG32774	CG32774	CG32774	FBgn0052774	4B4
1624813_s_at	0.000526893	0.000222843	0.000837753	0.00116362	3.61241e-16	2.50629e-16	0.00589431	0.00425956	Absent	Absent	0.788312	0.628486	0.0176466	0.0253937	0.282355	0.188375	0.957296	0.661197	0.782572	0.571693	0.0656575	0.108952	0.231774	0.183516	CG34008	CG34008	CG34008	FBgn0054008
1624815_at	0.00647262	0.00145582	0.00269918	0.00259845	3.7051e-14	1.11949e-14	0.0145947	0.00731845	0.400714	0.0751066	0.861274	0.647705	0.004563	0.0130597	0.0112623	0.0380918	0.615576	0.561311	0.878687	0.598726	0.0493717	0.0928895	0.083593	0.103808	Ssrp	Structure specific recognition protein	CG4817	FBgn0010278	60A2
1624817_at	2.11389e-06	3.7376e-06	0.0345921	0.0156461	4.61693e-10	5.59161e-11	0.00087565	0.00147141	Absent	Absent	0.0583609	0.209754	0.000843665	0.00672379	0.00560979	0.0291365	0.320586	0.4435	0.0133119	0.0788393	0.0549148	0.098397	0.00279592	0.0197396	Sr-CIV	Scavenger receptor class C, type IV	CG3212	FBgn0031547	23F6
1624819_s_at	7.73635e-06	9.77269e-06	0.00106447	0.00137317	8.61044e-08	8.26879e-09	0.00249239	0.00258117	6.27805e-06	0.00013741	0.0438351	0.188299	0.0244788	0.0300596	3.18112e-05	0.00594895	0.0112964	0.112545	0.00733253	0.0591264	0.000851599	0.0135199	0.000236334	0.00786732			---
1624821_at	0.00159557	0.000507809	0.00181625	0.0019931	8.44824e-16	4.88808e-16	0.0119521	0.00649425	0.0118514	0.00725674	0.305672	0.428468	0.0950807	0.0663754	0.00836921	0.033844	0.229594	0.385075	0.802147	0.578227	0.673459	0.394454	0.103179	0.117136	CG8586	CG8586	CG8586	FBgn0033320	44E2
1624824_at	0.000429963	0.000191311	0.408706	0.0970935	1.08424e-09	1.25744e-10	0.044238	0.0147925	0.0050519	0.00445952	0.206161	0.362084	0.00522697	0.0140421	0.00690154	0.0314544	0.575744	0.547191	0.825365	0.58399	0.0394566	0.0823986	0.0852312	0.104713	Jon74E	Jonah 74E	CG6298	FBgn0023197	74D3--4
1624829_at	0.077643	0.0103996	0.00654409	0.0048003	9.49664e-14	2.49109e-14	Absent	Absent	0.0256656	0.0117544	0.132257	0.297333	0.141357	0.0857318	0.0368589	0.0637307	0.663344	0.577249	0.0287417	0.116753	0.0553751	0.098832	0.0128481	0.0384533	CG33288	CG33288	CG33288	FBgn0053288	78D2
1624830_at	2.59566e-10	3.49876e-09	2.41043e-08	1.31837e-06	3.98557e-19	1.50714e-18	0.00034775	0.00091314	5.36757e-06	0.00013194	0.013563	0.119012	0.00527381	0.0140641	0.000698378	0.0148408	0.000799717	0.0352255	0.0895943	0.199437	0.000615338	0.0115655	0.00267701	0.0195372	Act79B	Actin 79B	CG7478	FBgn0000045	79A6
1624833_a_at	0.0503888	0.00735258	0.556463	0.12214	1.70766e-09	1.93541e-10	0.0659674	0.0193726	0.385405	0.0729907	0.591939	0.558654	0.20592	0.110535	0.0100118	0.0363962	0.0250749	0.154738	0.262118	0.343316	0.0529601	0.096505	0.0601384	0.086171	mAcR-60C	muscarinic Acetylcholine Receptor 60C	CG4356	FBgn0000037	60C7
1624836_at	0.0931485	0.0120728	0.48565	0.110482	6.8206e-10	8.10469e-11	0.00124675	0.00176646	0.455867	0.0824835	0.243468	0.388003	0.000756721	0.00653101	0.0665259	0.0846221	0.134442	0.309451	0.0119622	0.0750404	0.154546	0.174324	0.120346	0.127543	CG13795	CG13795	CG13795	FBgn0031937	28C2
1624839_at	0.00210086	0.000623586	0.0295784	0.0140005	7.58615e-16	4.47126e-16	0.0154465	0.00756315	0.0755245	0.0235221	0.219921	0.370768	0.0798591	0.0595059	0.612568	0.30195	0.258586	0.403043	0.138401	0.249139	0.922905	0.468338	0.639302	0.330263	h	hairy	CG6494	FBgn0001168	66D10
1624840_at	0.0023589	0.000678895	0.00230266	0.00232177	2.08612e-18	4.9184e-18	Absent	Absent	0.0141596	0.00813943	0.41487	0.483833	0.423277	0.181993	0.737913	0.3383	0.0268379	0.159778	0.0637138	0.16852	0.96408	0.479736	0.748842	0.360745	Acp29AB	Accessory gland-specific peptide 29AB	CG17797	FBgn0015583	29C1
1624841_s_at	0.0715923	0.00974833	0.178327	0.0520071	5.86364e-13	1.23065e-13	0.0253245	0.0103097	0.259986	0.0548726	0.745843	0.615463	0.000301447	0.00513237	0.00440092	0.0267906	0.057368	0.216905	0.188763	0.29095	0.0825581	0.123649	0.00628644	0.0277767	CG13585	CG13585	CG13585	FBgn0035020	60D4
1624847_at	0.00414547	0.00103999	0.0252992	0.0125528	8.35548e-15	3.21743e-15	0.0381756	0.0134202	0.0124828	0.00753067	0.121096	0.287606	0.0163915	0.0244191	0.340925	0.21073	0.647455	0.5714	0.384944	0.412532	0.0210475	0.0592512	0.117642	0.126328	CG11985	CG11985	CG11985	FBgn0040534	85C2
1624850_at	0.0319875	0.00512865	0.878085	0.174246	6.33096e-11	8.68234e-12	0.00543258	0.0040717	0.375687	0.07174	0.886598	0.654642	0.0223291	0.0285953	0.399591	0.232027	0.060458	0.223281	0.270135	0.348579	0.00571768	0.0304762	0.00206313	0.0177636	CG3556	CG3556	CG3556	FBgn0029708	4C7
1624851_at	0.0241447	0.00410864	0.643369	0.136834	0.00193848	0.000142889	0.0816729	0.0223949	0.524875	0.0915183	0.809707	0.63463	0.997809	0.329545	0.0150966	0.0432348	0.182113	0.352082	0.00431389	0.0460881	0.000226542	0.00798713	0.000734956	0.0115042	CG32629	CG32629	CG32629	FBgn0052629	12A4--6
1624853_at	0.000211413	0.000115071	0.00020021	0.0004644	3.1935e-15	1.45953e-15	Absent	Absent	0.003392	0.00358489	0.996653	0.679499	0.0999073	0.0686193	0.0145116	0.0423259	0.109659	0.285098	0.656868	0.529614	0.411708	0.30139	0.623964	0.325929	CG11635	CG11635	CG11635	FBgn0033283	44C4
1624854_s_at	0.0044566	0.00109879	0.0140269	0.00825731	1.82158e-16	1.45332e-16	0.0133924	0.00695178	0.0400584	0.0155384	0.169157	0.332432	0.0805959	0.0598038	0.28592	0.189873	0.508701	0.521875	0.819336	0.582208	0.483952	0.327282	0.0974729	0.112969	Lis-1	Lissencephaly-1	CG8440	FBgn0015754	52F4--5
1624855_at	0.0102659	0.00207958	0.00910353	0.00605041	2.83731e-14	8.93711e-15	Absent	Absent	0.0338722	0.0140321	0.839114	0.641501	0.294131	0.14132	0.0213252	0.0496515	0.244019	0.39441	0.213667	0.311343	0.982074	0.48453	0.0234404	0.0527096	CG31988	CG31988	CG31988	FBgn0051988	39B1--2
1624860_at	0.00109634	0.000382497	0.00076943	0.00110499	1.96552e-13	4.67042e-14	Absent	Absent	0.00784107	0.00565712	0.458496	0.503971	0.0302751	0.0336363	0.022241	0.0505341	0.369159	0.465125	0.134176	0.244742	0.497063	0.33264	0.163645	0.150943	CG31804	CG31804	CG31804	FBgn0051804	36C6
1624862_at	5.36856e-09	4.15606e-08	0.00971362	0.0063186	0.000564506	4.26938e-05	0.00059192	0.00118045	4.29629e-05	0.00037817	0.00042076	0.0258359	Absent	Absent	Absent	Absent	Absent	Absent	0.02647	0.112707	Absent	Absent	Absent	Absent			---
1624864_s_at	0.441308	0.0441477	0.247871	0.0666274	0.613171	0.0392019	0.98546	0.141717	0.00507014	0.00446589	0.463935	0.505977	0.371225	0.165795	0.565845	0.288054	0.150268	0.32425	0.659224	0.530436	0.296862	0.251393	0.770477	0.365978	dock	dreadlocks	CG3727	FBgn0010583	21E2
1624873_at	0.000293008	0.000144464	0.0293242	0.0139348	1.85634e-13	4.44407e-14	0.0055857	0.00413067	0.159428	0.0389501	0.0277124	0.162561	0.0640441	0.0521904	0.820427	0.360214	0.0548302	0.213897	0.26599	0.345872	0.0101268	0.0403012	0.701957	0.348031	kar	karmoisin	CG12286	FBgn0001296	87C5
1624877_at	5.80693e-06	7.92956e-06	0.0107667	0.00681523	2.89808e-15	1.34798e-15	3.06677e-05	0.00027596	0.00844896	0.00592697	0.445546	0.497467	0.179063	0.100351	0.207234	0.155561	0.24246	0.393643	0.0410461	0.136847	0.454097	0.316888	0.00677391	0.0285322	CG1561	CG1561	CG1561	FBgn0030317	10C9
1624880_at	0.00495558	0.00118982	0.00482284	0.00389253	2.49349e-15	1.19282e-15	Absent	Absent	0.0223019	0.0107024	0.126054	0.292173	0.29544	0.141714	0.0140038	0.0416378	0.25158	0.399224	0.136943	0.247608	0.710641	0.40575	0.134115	0.135276	CG8813	CG8813	CG8813	FBgn0031476	23B7--8
1624881_at	0.0514114	0.00746755	0.109678	0.0361625	1.33595e-11	2.06171e-12	0.00770805	0.00497822	0.408279	0.0760468	0.396747	0.475788	0.608918	0.234959	0.389639	0.228745	0.84179	0.635601	0.124129	0.236128	0.295229	0.250801	0.00389709	0.0221455	CG11448	CG11448	CG11448	FBgn0024985	2A1
1624882_at	0.0720196	0.00979065	0.0293732	0.013943	1.38522e-09	1.58686e-10	0.0869673	0.0233393	Absent	Absent	0.00144588	0.0438565	0.251467	0.127278	0.00910063	0.0350623	0.000399609	0.0269221	0.599054	0.508027	0.0103258	0.0407635	0.00301685	0.0201857	CG4066	CG4066	CG4066	FBgn0038011	87B6
1624884_at	0.284903	0.0305669	0.0965911	0.0329438	3.02156e-08	3.01721e-09	Absent	Absent	0.0100461	0.00654552	0.219021	0.370299	0.705426	0.260395	0.747209	0.340791	0.0658219	0.22919	0.77568	0.569894	0.922533	0.468261	0.250952	0.192244	CG32712	CG32712	CG32712	FBgn0052712	7E9
1624885_at	0.0119476	0.00234679	0.0174923	0.00965188	4.63925e-07	4.2059e-08	0.0242816	0.0100261	0.540589	0.0936124	0.0110794	0.106168	0.427322	0.183258	0.00524723	0.0287099	0.0296836	0.166214	0.0309108	0.120671	0.0395055	0.0824102	0.152439	0.145031	CG32645	CG32645	CG32645	FBgn0052645	11E1
1624886_s_at	0.0467043	0.00692339	0.266162	0.0702064	2.65866e-08	2.66734e-09	Absent	Absent	0.0126104	0.00757798	0.613459	0.56826	0.683307	0.254374	0.0346666	0.061992	0.487035	0.512887	0.469318	0.454663	0.814485	0.437753	0.706998	0.349623			---
1624890_s_at	0.0260776	0.00436687	0.000628873	0.000971553	1.10821e-14	4.07354e-15	0.0702339	0.0201947	0.00162533	0.00241754	0.739927	0.613666	0.00436297	0.0128662	0.11798	0.113416	0.49514	0.516238	0.157135	0.26599	0.925165	0.468799	0.112023	0.1228	CG12393	CG12393	CG12393	FBgn0031768	26B3
1624892_s_at	0.00993669	0.00202938	3.08869e-05	0.000144798	3.27936e-05	2.65513e-06	0.00287026	0.00279223	0.0082318	0.00581435	0.35802	0.457175	0.643372	0.244209	0.111153	0.109976	0.875526	0.643061	0.1111	0.223265	0.31437	0.26065	0.275996	0.203382	CG11892	CG11892	CG11892	FBgn0039313	96C9
1624894_s_at	0.293147	0.0313165	0.328788	0.0823563	7.8278e-13	1.58501e-13	0.369907	0.0650182	0.268791	0.056173	0.816402	0.635842	0.00086492	0.00674891	0.0873588	0.0970599	0.957392	0.661197	0.136042	0.246906	0.154178	0.174068	0.42702	0.262122	CSN8	CSN8	CG13383	FBgn0028835	29B2
1624895_at	2.12023e-06	3.74303e-06	0.000342458	0.000657289	1.57565e-13	3.85811e-14	4.279e-05	0.00033191	0.00272378	0.00316617	0.0402141	0.183133	0.00123666	0.00759721	0.0205882	0.0489184	0.207553	0.371047	0.00369097	0.0422117	0.00261011	0.0214638	0.0069879	0.0289143	CG7529	CG7529	CG7529	FBgn0037090	78D4
1624897_at	1.96222e-11	4.01463e-10	0.000190348	0.000449497	2.96808e-12	5.24723e-13	2.50655e-05	0.0002466	2.15413e-06	7.37375e-05	0.000723506	0.0302079	0.304405	0.144359	0.230925	0.166347	0.205391	0.370149	0.00032106	0.0137588	0.000307645	0.00857695	0.216875	0.176782	l(1)G0237	lethal (1) G0237	CG1558	FBgn0027259	10C7
1624901_at	0.00136512	0.000449832	0.0167491	0.00936209	2.69612e-15	1.27046e-15	0.0204054	0.00900412	0.0301611	0.0130169	0.161441	0.324532	0.0250627	0.0305383	0.311296	0.200192	0.236871	0.390004	0.871249	0.596589	0.399837	0.296766	0.167851	0.153043	CG9272	CG9272	CG9272	FBgn0032907	38F6
1624902_at	0.00234331	0.000675513	0.00317566	0.00290841	4.81094e-18	9.0201e-18	Absent	Absent	0.0154825	0.00855884	0.0310817	0.170479	0.114091	0.0746437	0.0149668	0.0430533	0.287059	0.422829	0.288043	0.360919	0.0099274	0.0397757	0.0846125	0.104362	PH4alphaNE2	prolyl-4-hydroxylase-alpha NE2	CG9720	FBgn0039783	99F6
1624905_at	0.000835184	0.000313841	0.428932	0.100691	1.99235e-07	1.85669e-08	0.0150465	0.0074268	0.0777819	0.0239668	0.00906509	0.0973536	0.0188261	0.0262109	0.0562282	0.0777985	0.0212335	0.14453	0.543806	0.485741	0.443533	0.313128	0.0324591	0.0618701	CG9000	CG9000	CG9000	FBgn0034176	53E4
1624906_at	0.000629663	0.000254373	0.0569233	0.0222168	0.741095	0.0469083	0.184858	0.0391663	0.0002886	0.00097811	0.0225038	0.151462	0.0389125	0.0386412	0.162619	0.135416	0.11075	0.286877	0.498248	0.467837	0.293517	0.25003	0.528136	0.296429	RpS27A	Ribosomal protein S27A	CG5271	FBgn0003942	31E1
1624907_at	0.00725808	0.00158428	0.10279	0.0344482	6.47384e-06	5.44765e-07	0.437364	0.0738409	0.0165343	0.008903	0.203196	0.359247	0.10148	0.0692688	0.172124	0.139799	0.231117	0.386269	0.202948	0.303048	0.86062	0.451362	0.0496334	0.0778887	Tsp42Ee	Tetraspanin 42Ee	CG10106	FBgn0029506	42E5
1624911_at	0.0366827	0.00570345	0.490086	0.111143	3.73697e-10	4.58655e-11	0.456032	0.0762339	0.128053	0.0333966	0.151919	0.317396	0.723267	0.264555	0.0372335	0.0641057	0.861052	0.640097	0.818627	0.582084	0.264019	0.235041	0.0172501	0.0445889	Cyp28d2	Cyp28d2	CG6081	FBgn0031688	25C10
1624913_s_at	0.141556	0.0170059	0.138171	0.0428983	4.83567e-11	6.77686e-12	0.234979	0.0463789	0.0413622	0.0158468	0.685195	0.593296	0.00594982	0.0150689	0.0783958	0.0915461	0.308519	0.435731	0.106393	0.218814	0.0154342	0.0501658	0.0030385	0.0202559	oaf	out at first	CG9884	FBgn0011818	22F4
1624914_at	0.0474343	0.00700352	0.0341072	0.0154794	1.30161e-14	4.66744e-15	0.00208192	0.00233211	0.8	0.12596	0.475212	0.510751	0.42603	0.182822	0.812591	0.358391	0.264264	0.407	0.144168	0.254863	0.0502575	0.0937497	0.403719	0.253151	CG8690	CG8690	CG8690	FBgn0033297	44D1
1624916_a_at	0.00208229	0.00062016	0.00199808	0.00211396	1.60429e-13	3.91585e-14	Absent	Absent	0.0132061	0.00781017	0.349315	0.452166	0.549022	0.218748	0.0272473	0.0550367	0.170795	0.341545	0.503869	0.470082	0.460715	0.319654	0.29527	0.211896	CG33293	CG33293	CG33293	FBgn0053293	82F6--7
1624919_at	0.188556	0.0215906	0.0222263	0.0114558	1.52571e-13	3.76156e-14	0.764979	0.11446	0.0191295	0.00974916	0.731279	0.610808	0.644325	0.244477	0.265169	0.181267	0.0887813	0.258111	0.966214	0.620248	0.351389	0.27622	0.587098	0.314854	CG8525	CG8525	CG8525	FBgn0033735	49A4
1624925_at	0.0345731	0.00544972	0.475588	0.1088	0.00507813	0.000367676	0.144502	0.0328532	0.229601	0.0501517	0.670258	0.587763	0.301328	0.143325	0.220428	0.161742	0.303993	0.433766	0.0681365	0.17371	0.0132544	0.0460458	0.0197769	0.0482025	CG14446	CG14446	CG14446	FBgn0029850	5E1
1624928_at	0.00754146	0.00163118	0.610942	0.131411	0.00118738	8.84766e-05	0.293278	0.0545463	0.0545919	0.0190254	0.3803	0.468546	0.724021	0.264704	0.077689	0.0910866	0.299843	0.430684	0.0850939	0.194518	0.00620887	0.0319459	0.0500194	0.0782564	TORC	TORC	CG6064	FBgn0036746	74E4--5
1624929_at	0.049157	0.00721206	0.102115	0.0342879	8.68533e-08	8.33766e-09	0.0921215	0.024242	0.166769	0.0402174	0.947552	0.669781	0.291783	0.140614	0.662416	0.316761	0.279223	0.418501	0.00591037	0.05351	0.0105918	0.041262	0.000569438	0.010665	CG31710	CG31710	CG31710	FBgn0051710	30C5
1624931_at	0.01098	0.00219856	0.280938	0.0731532	0.00963183	0.000688518	0.346898	0.0618521	0.0182256	0.0094509	0.24392	0.388233	0.962842	0.321407	0.0374106	0.0642092	0.0121115	0.114776	0.0334628	0.125004	0.230101	0.217255	0.176849	0.15741	cib	ciboulot	CG4944	FBgn0026084	4A5
1624935_at	0.000876166	0.000324348	0.000346126	0.000660701	1.83571e-16	1.45721e-16	0.00314367	0.00293255	0.712364	0.115214	0.970851	0.674701	0.00900707	0.0181418	0.975086	0.399395	0.670607	0.579648	0.52581	0.479033	0.779122	0.427066	0.164943	0.151571	CG9601	CG9601	CG9601	FBgn0037578	84F13
1624938_at	0.00514324	0.00122588	0.00641806	0.00473801	1.10331e-14	4.06369e-15	Absent	Absent	0.022097	0.0106563	0.0841212	0.242675	0.160962	0.0933737	0.0771878	0.0909148	0.0751176	0.240568	0.646684	0.525625	0.888203	0.459774	0.0140827	0.0404811	CG14128	CG14128	CG14128	FBgn0036218	68E3
1624939_at	0.00349365	0.000916813	0.0408312	0.0176474	1.12692e-13	2.87933e-14	0.0189631	0.0086265	0.0460378	0.0169824	0.168029	0.331578	0.058308	0.0494152	0.0139479	0.0415997	0.00575479	0.0871733	0.0766332	0.18555	0.0149075	0.0492396	0.00116154	0.0140359	Cyp6a21	Cyp6a21	CG10247	FBgn0033981	51D1
1624943_at	0.00198776	0.000597913	0.362642	0.0887256	1.07259e-05	8.91708e-07	0.00410795	0.00342056	0.236766	0.0512165	0.0820502	0.240018	0.0307133	0.0338425	0.0278768	0.0555408	0.0823581	0.250346	0.388516	0.414197	8.58454e-05	0.00649185	1.83523e-05	0.00513387	CG1636	CG1636	CG1636	FBgn0030030	7E1
1624945_a_at	0.000984439	0.000353023	0.0054783	0.0042385	0.000303463	2.32661e-05	0.0212754	0.00920251	0.00912022	0.00622769	0.0810748	0.23926	0.000634112	0.00611167	0.0100711	0.0363962	0.0498628	0.207003	0.553872	0.489629	0.000392087	0.00911651	0.00094529	0.0127762	CG10910	CG10910	CG10910	FBgn0034289	55B1
1624946_at	0.000745827	0.000287507	0.00104506	0.00135816	5.04458e-14	1.45975e-14	Absent	Absent	0.00743054	0.00546996	0.217082	0.368486	0.0576507	0.049004	0.0867016	0.0966338	0.819946	0.628393	0.49657	0.467065	0.0830186	0.124062	0.180908	0.159482	CG6790	CG6790	CG6790	FBgn0037915	86E11
1624948_at	0.000258486	0.000131977	0.000117255	0.000325697	3.74479e-17	4.24804e-17	0.00167992	0.00210634	0.215984	0.0481346	0.0225807	0.151625	0.000582268	0.00605616	0.0561844	0.0777717	0.787544	0.618365	0.177004	0.281966	0.676973	0.39547	0.351001	0.23384	CG12948	CG12948	CG12948	FBgn0037739	85E6
1624950_a_at	3.8693e-07	1.04557e-06	0.000307218	0.000613958	3.90467e-12	6.74147e-13	0.00318119	0.00295174	0.00035305	0.00110659	0.435844	0.493371	0.00982526	0.0188431	0.795112	0.353839	0.00194433	0.0516917	7.971e-05	0.00921271	0.000918472	0.0140527	0.00115194	0.0140184	CG14823	CG14823	CG14823	FBgn0035734	65E3
1624953_at	0.00410809	0.00103287	0.00309837	0.00285879	1.09632e-13	2.81576e-14	0.0161515	0.00779707	0.019613	0.00990545	0.757642	0.618775	0.0875498	0.0630515	0.0695954	0.0864402	0.051748	0.209645	0.637872	0.521296	0.558001	0.355309	0.0602923	0.0862461	Cyp12c1	Cyp12c1	CG4120	FBgn0036806	75D6
1624957_a_at	1.93212e-11	4.01463e-10	4.37635e-06	4.08422e-05	1.12e-13	2.8663e-14	0.00080114	0.00139667	4.94348e-07	3.26351e-05	0.000538185	0.0283531	0.00316828	0.0110369	0.000157448	0.00836354	0.00390338	0.0730655	0.00272257	0.0369704	3.06957e-05	0.00466834	0.00091734	0.0126221	Tequila	Tequila	CG4821	FBgn0023479	66F4--5
1624963_at	0.000401794	0.000181526	0.000389854	0.000713045	9.75278e-18	1.54838e-17	0.00278203	0.00273585	0.559947	0.0959615	0.136395	0.301701	0.0126513	0.0211755	0.0522656	0.0751535	0.185177	0.354455	0.798587	0.576923	0.150739	0.17184	0.111358	0.12236	CG17802	CG17802	CG17802	FBgn0038549	90C5
1624965_at	0.0616247	0.0086389	0.0901935	0.0312674	0.00120411	8.9672e-05	Absent	Absent	0.12281	0.0325273	0.0214929	0.148679	0.3668	0.164492	0.774053	0.348455	0.242419	0.393643	0.458433	0.449783	0.0107528	0.0416205	0.185558	0.161784			---
1624966_at	0.0371147	0.0057589	0.0214464	0.0111641	2.57448e-10	3.22051e-11	Absent	Absent	0.00291106	0.00328509	0.10853	0.274218	0.123549	0.078492	0.121209	0.115021	0.829385	0.631294	0.0426312	0.139213	0.0877065	0.128403	0.503974	0.289222	CG7423	CG7423	CG7423	FBgn0030982	18A3
1624969_s_at	0.000222952	0.000119646	0.000213935	0.000485041	2.10186e-15	1.03253e-15	0.0079934	0.00509805	0.00261057	0.0030913	0.761535	0.619964	0.0907193	0.0644832	0.0082199	0.0337196	0.00292938	0.0641497	0.348377	0.394556	0.769021	0.424418	0.289219	0.209573	CG17041	CG17041	CG17041	FBgn0033822	49F14
1624970_s_at	0.0272789	0.00452504	0.000946768	0.0012712	7.8691e-06	6.58516e-07	0.0152647	0.007504	0.0223085	0.0107024	0.549259	0.54199	0.0167984	0.0248056	0.167297	0.137574	0.656364	0.575122	0.365082	0.402743	0.00517368	0.0290027	0.0429434	0.0715695	gft	guftagu	CG11861	FBgn0001980	35C5--D1
1624971_at	0.136909	0.016564	0.920458	0.180937	3.15355e-08	3.14064e-09	0.0748461	0.0210751	0.67142	0.110147	0.374111	0.465469	0.00629652	0.0154468	0.271423	0.18399	0.418756	0.486748	0.104237	0.216717	0.226138	0.215478	0.139887	0.138461	CG5254	CG5254	CG5254	FBgn0040383	1C4
1624973_at	0.000371845	0.000171997	0.00043895	0.000766749	3.61782e-14	1.09615e-14	Absent	Absent	0.00508645	0.00446818	0.891246	0.655885	0.161932	0.0937605	0.0179408	0.0463335	0.288602	0.423458	0.496449	0.46701	0.410865	0.301083	0.583469	0.31406			---
1624975_at	0.0231646	0.0039779	0.197133	0.0559643	2.77945e-08	2.78463e-09	0.00667192	0.00454841	0.313134	0.0626764	0.187123	0.347471	0.000358221	0.00549855	0.142245	0.125507	0.270476	0.412021	0.612826	0.512017	0.0290525	0.0700035	0.920198	0.405235	CG17028	CG17028	CG17028	FBgn0036552	72C1
1624976_at	0.00111724	0.000387664	0.00188557	0.00203503	1.04875e-12	2.05589e-13	0.37355	0.065557	0.0105112	0.00672605	0.72755	0.609121	0.651699	0.2465	0.0486603	0.0724272	0.116191	0.292201	0.748392	0.560961	0.235393	0.220051	0.0665835	0.0912987	CG32026	CG32026	CG32026	FBgn0052026	66E1
1624978_at	1.19904e-05	1.34685e-05	1.45069e-05	8.86798e-05	1.39709e-15	7.36877e-16	Absent	Absent	0.00072857	0.00161286	0.317326	0.434994	0.0145312	0.0227209	0.00154923	0.0194283	0.371577	0.466354	0.655799	0.529403	0.0385102	0.081335	0.983387	0.421789	CG33309	CG33309	CG33309	FBgn0053309	35B6
1624979_at	4.38719e-06	6.52801e-06	1.46602e-05	8.92426e-05	7.93278e-15	3.07875e-15	0.00050362	0.00109901	0.00343075	0.00360318	0.217722	0.36919	0.000316157	0.00529235	0.00249557	0.0219063	0.0581493	0.218432	0.153465	0.262789	0.00356117	0.0246561	0.0275763	0.0570292	CG18594	CG18594	CG18594	FBgn0038973	94A16
1624981_a_at	1.77638e-07	5.86532e-07	0.00637838	0.00471849	1.19458e-15	6.47857e-16	0.00068709	0.0012819	0.00013075	0.0006617	0.00262253	0.0575957	0.00108865	0.00736366	0.00101532	0.0167882	0.422131	0.488479	0.00014286	0.0106396	0.0330298	0.0751128	0.00275866	0.0197396	CG10576	CG10576	CG10576	FBgn0035630	64E6
1624982_s_at	0.00365293	0.000949637	0.0919866	0.0317048	6.07828e-06	5.1241e-07	0.0246024	0.0101247	0.0987527	0.0279455	0.160419	0.324129	0.00829291	0.0173574	0.458008	0.252928	0.950171	0.659087	0.896743	0.603483	0.266986	0.23656	0.0278203	0.0572813	CG5080	CG5080	CG5080	FBgn0031313	21F1
1624983_s_at	0.00196562	0.000594533	0.0554789	0.0218341	0.151164	0.0101273	0.351215	0.0624693	0.00135921	0.00223131	0.0450751	0.190524	0.146252	0.0877115	0.540329	0.279585	0.290229	0.423939	0.824882	0.583855	0.563631	0.357387	0.560939	0.306837	RpS18	Ribosomal protein S18	CG8900	FBgn0010411	56F11
1624984_at	1.01955e-05	1.19076e-05	0.00641831	0.00473801	6.10613e-10	7.29644e-11	0.0245841	0.01012	0.00021646	0.00084952	0.0255139	0.158403	0.0288762	0.0329261	0.0825828	0.0940155	0.015367	0.125437	0.169178	0.276045	0.291161	0.24885	0.00468	0.0240516	CG8021	CG8021	CG8021	FBgn0037602	85A5
1624986_at	0.0619302	0.00867604	0.207045	0.0580575	2.29009e-13	5.34432e-14	0.00089748	0.0014891	0.918536	0.14109	0.831364	0.63964	0.0402685	0.0393396	0.887855	0.377719	0.559868	0.540508	0.0850553	0.194488	0.17067	0.184778	0.84873	0.386503	CG9836	CG9836	CG9836	FBgn0037637	85B2
1624987_at	0.000284735	0.000141655	0.000402646	0.000726645	2.92559e-13	6.63918e-14	Absent	Absent	0.00464286	0.00428838	0.458193	0.503774	0.16062	0.0932412	0.0420075	0.0680369	0.185613	0.354568	0.315477	0.376427	0.65338	0.387813	0.102944	0.116998	CG3345	CG3345	CG3345	FBgn0031240	21B7
1624989_s_at	3.73246e-05	3.1607e-05	0.0468944	0.0194457	3.84815e-15	1.69289e-15	0.00010408	0.00052399	0.114837	0.0310295	0.937518	0.668023	0.341322	0.156653	0.184696	0.145562	0.0352011	0.178872	0.0721788	0.17917	0.600257	0.370275	0.456327	0.272164	Ef1alpha100E	Elongation factor 1alpha100E	CG1873	FBgn0000557	100D2
1624991_at	5.67847e-05	4.35478e-05	0.000149508	0.000384314	4.76839e-16	3.12131e-16	Absent	Absent	0.00194467	0.00264223	0.871296	0.650825	0.025605	0.0308564	0.00829934	0.0338101	0.017585	0.13299	0.435347	0.439096	0.62653	0.378781	0.241477	0.187873	Tim13	Tim13	CG11611	FBgn0036204	68D4
1624993_at	0.0218548	0.00379335	0.0237309	0.0119911	4.02656e-11	5.72031e-12	0.297276	0.0551625	0.0309155	0.0131729	0.162576	0.326086	0.100673	0.068903	0.852673	0.368782	0.487372	0.512941	0.413851	0.428056	0.0054571	0.0297884	0.0154082	0.042334	CG4377	CG4377	CG4377	FBgn0034664	58A2
1624994_at	0.000853789	0.000318725	0.000917929	0.00124587	1.58752e-17	2.21259e-17	0.00805104	0.00512108	0.845558	0.131686	0.00700694	0.0868568	9.29574e-05	0.00339506	0.233452	0.167297	0.972942	0.664528	0.116412	0.228986	0.00360695	0.0247123	0.00257363	0.0193015	dup	double parked	CG8171	FBgn0000996	51F11
1624995_at	6.19085e-07	1.47773e-06	0.00742895	0.00524817	3.52054e-16	2.45119e-16	0.00075777	0.0013621	0.00099481	0.00187866	0.022227	0.150699	0.563197	0.222643	0.396189	0.230756	0.565298	0.542567	0.0167269	0.0901096	0.00653865	0.032977	0.516812	0.293035	CG12355	CG12355	CG12355	FBgn0040805	71D3
1624996_at	0.000698986	0.000274078	0.0248765	0.0124009	3.16827e-13	7.10797e-14	0.00179151	0.00216399	0.128293	0.033429	0.659238	0.58382	0.000528652	0.00593885	0.0261706	0.0541623	0.476148	0.509606	0.0711006	0.178	0.951171	0.476178	0.0361767	0.0655993	CG3368	CG3368	CG3368	FBgn0039508	97F1
1624997_s_at	0.00553768	0.00129564	0.00428909	0.00360316	2.73005e-17	3.34862e-17	0.0167381	0.00796305	0.938856	0.14371	0.576958	0.554134	0.0409682	0.0398386	0.466884	0.255574	0.773549	0.61424	0.301827	0.369385	0.920712	0.467761	0.166895	0.152549	2007-09-05	2007-09-05	CG2916	FBgn0026361	43F8
1625002_a_at	0.019991	0.00352973	0.913178	0.179752	2.78036e-09	3.06815e-10	0.440189	0.0741905	0.0116061	0.00716067	0.817498	0.636348	0.0588064	0.0496685	0.0916146	0.0992017	0.811112	0.625919	0.0166543	0.0897817	0.324156	0.265312	0.202292	0.170694	CG10038	CG10038	CG10038	FBgn0038013	87B7
1625004_at	0.0796624	0.0106192	0.0254681	0.0126111	9.21678e-15	3.49609e-15	0.0970374	0.0250575	0.0605191	0.0203618	0.322798	0.438585	0.0205401	0.0272554	0.000170556	0.00868686	0.708821	0.592965	0.0106742	0.070436	0.989174	0.485223	0.00671045	0.0284108	CG18811	CG18811	CG18811	FBgn0042134	75D5--6
1625006_at	0.105356	0.0133692	0.125508	0.0399395	1.67981e-12	3.13012e-13	0.223974	0.04485	0.00167701	0.00245438	0.00598538	0.080779	0.0284796	0.0326051	0.0276335	0.0554552	0.803356	0.623528	0.113341	0.225564	0.0244749	0.0640427	0.00747247	0.0299119	CG1796	CG1796	CG1796	FBgn0030365	11A1
1625007_a_at	0.102923	0.0131127	0.0756121	0.0274897	2.0725e-16	1.60585e-16	0.00309811	0.00290843	0.410286	0.0762899	0.0834015	0.242025	0.0859178	0.0622475	0.0139052	0.0415813	0.0164819	0.128636	0.250981	0.337181	0.133663	0.161064	0.0018211	0.0171157	stnA	stoned A	CG40306	FBgn0016976	20A4--5
1625011_at	0.0211871	0.00370003	0.145888	0.0447603	6.59187e-15	2.63999e-15	0.118941	0.028742	0.094525	0.0271973	0.467929	0.507824	0.725084	0.264951	0.301929	0.196284	0.012869	0.1175	0.425243	0.433549	0.00124076	0.0152979	0.000104152	0.00581503	CG11206	CG11206	CG11206	FBgn0034720	58D3--4
1625012_s_at	0.219462	0.0245385	0.0305856	0.0143441	2.02313e-10	2.56421e-11	0.40715	0.0699482	0.0339801	0.0140453	0.642697	0.57879	0.285593	0.138707	0.0821058	0.0938156	0.198514	0.363555	0.383692	0.411885	0.0409041	0.0838731	0.0176884	0.045199	vir-1	virus-induced RNA 1	CG31764	FBgn0043841	33E3--4
1625014_at	0.00774869	0.00166441	0.021877	0.0113278	0.0548785	0.00377356	0.176518	0.0378851	0.0275175	0.0122914	0.0406063	0.183229	0.0400515	0.0392538	0.00273627	0.0226696	0.0456079	0.200728	0.0753873	0.184115	0.112615	0.146947	0.0507418	0.0787183	Ilk	Integrin linked kinase	CG10504	FBgn0028427	78C2
1625019_at	2.96057e-05	2.66611e-05	0.000266566	0.000560416	1.02495e-14	3.81072e-15	0.00020552	0.0007086	0.183593	0.0430611	0.00364023	0.0667081	0.00276114	0.0104072	0.0259558	0.053976	0.575539	0.547178	0.0678189	0.17348	0.429167	0.307969	0.220739	0.178577	angel	angel	CG12273	FBgn0016762	59F6
1625020_at	0.00248974	0.00070819	0.00282927	0.00268357	1.48703e-12	2.8034e-13	Absent	Absent	0.0140165	0.00809905	0.418241	0.485482	0.0252631	0.0306437	0.0609165	0.0809081	0.114927	0.290636	0.474805	0.457019	0.156476	0.175888	0.714054	0.351511	CG13989	CG13989	CG13989	FBgn0031786	26B9
1625022_a_at	3.85901e-09	3.24857e-08	5.37598e-07	1.10547e-05	4.72951e-13	1.01232e-13	1.07744e-05	0.00016225	0.00055496	0.00138715	0.00486235	0.0756477	0.00145114	0.0080196	0.00164881	0.0195966	0.222204	0.379728	0.172337	0.278519	0.0816883	0.122851	0.00423222	0.0231573	CG6125	CG6125	CG6125	FBgn0038337	88F4
1625024_at	0.000236131	0.000123989	0.000194845	0.000457155	3.40827e-17	3.99449e-17	0.00335133	0.00303235	0.156562	0.0384174	0.566137	0.549361	0.000508012	0.00593885	0.0865646	0.0965888	0.0753229	0.240817	0.00990103	0.0679194	0.0185778	0.055217	0.00391025	0.0221715	zwilch	zwilch	CG18729	FBgn0061476	100B6
1625026_at	0.000164982	9.60255e-05	0.104018	0.0347551	0.996833	0.0621436	0.0412841	0.0141327	0.0049416	0.00439667	0.00990564	0.100803	0.00411456	0.012592	0.666033	0.31763	0.0207662	0.142834	0.00061279	0.0196856	0.0088863	0.0376477	0.0212329	0.0499578	CG3348	CG3348	CG3348	FBgn0040609	97F1
1625027_a_at	3.42064e-05	2.97582e-05	0.0974705	0.0331421	0.00366716	0.000267137	0.00644579	0.00445957	0.00804773	0.00574138	0.0441	0.188753	0.00324668	0.011122	0.00952188	0.035603	0.00297372	0.0643854	0.0140798	0.0817993	0.00832071	0.03647	0.427128	0.262122	GXIVsPLA2	GXIVsPLA2	CG17035	FBgn0036545	72B2
1625030_at	0.00391398	0.00099942	0.25897	0.0688094	0.00011758	9.21844e-06	0.259676	0.0499568	0.00055005	0.00138259	0.0660997	0.220066	0.0590544	0.0497563	0.00986472	0.0361199	0.92397	0.654873	0.0925282	0.202699	0.0867624	0.127495	0.406939	0.254388	CG6751	CG6751	CG6751	FBgn0033562	47C5
1625031_at	0.00150671	0.000485461	0.000206861	0.000476146	0.0693682	0.00474052	0.00387226	0.00328806	0.00905168	0.00620651	0.241548	0.386525	0.0274199	0.0320451	0.242585	0.171326	0.834532	0.633081	0.0816569	0.191361	0.302902	0.254405	0.239792	0.187204	CG7841	CG7841	CG7841	FBgn0036502	71D3
1625034_s_at	0.745868	0.0696675	0.354042	0.0870306	0.0268873	0.00187985	0.703634	0.106864	0.494549	0.0875124	0.369345	0.463646	0.5201	0.210511	0.196561	0.150918	0.2745	0.415502	0.0443081	0.141819	0.0708447	0.113417	0.000457141	0.00984727	tacc	transforming acidic coiled-coil protein	CG9765	FBgn0026620	82D2
1625036_at	0.000139769	8.46399e-05	0.000330769	0.000642921	1.42466e-20	1.35165e-19	Absent	Absent	0.00321301	0.00347521	0.915089	0.661837	0.395125	0.173026	0.0106826	0.0374766	0.0126259	0.117023	0.691551	0.541662	0.077064	0.118514	0.00762193	0.0301616	CG18281	CG18281	CG18281	FBgn0037003	77C6
1625038_s_at	4.82777e-05	3.83856e-05	8.17934e-05	0.000260964	3.91201e-22	1.46694e-20	0.0017887	0.00216399	0.103541	0.0289153	0.159833	0.323815	0.024778	0.0302996	0.172059	0.139792	0.574084	0.546596	0.278012	0.354461	0.289068	0.247849	0.16276	0.150395	lok	loki	CG10895	FBgn0019686	38B2
1625041_at	2.56989e-05	2.37453e-05	0.0745195	0.0271813	2.39944e-11	3.54764e-12	0.00369465	0.00320096	0.00832152	0.00586875	0.0609483	0.213421	0.000646202	0.00615906	0.17591	0.141595	0.771819	0.61389	0.0066441	0.0564969	0.000903083	0.0138892	0.0154297	0.0423704	Oatp74D	Organic anion transporting polypeptide 74D	CG7571	FBgn0036732	74D1--2
1625042_at	1.01698e-08	7.10483e-08	5.81311e-06	4.95662e-05	1.31179e-13	3.28872e-14	1.42861e-05	0.00018824	0.00010124	0.00058481	0.178073	0.340318	0.00184187	0.00889462	0.0154656	0.0436842	0.0167971	0.130009	0.187614	0.290203	0.192116	0.196949	0.971088	0.418983	CG31288	CG31288	CG31288	FBgn0051288	96D1
1625044_at	1.32686e-05	1.46882e-05	0.00099059	0.00131175	2.24352e-15	1.09051e-15	0.00069003	0.00128575	0.0308345	0.0131635	0.389489	0.472044	3.57999e-05	0.00292323	0.01714	0.0453554	0.51469	0.524433	0.226293	0.319606	0.0931133	0.132227	0.0078845	0.0307036	CG8891	CG8891	CG8891	FBgn0031663	25B5
1625048_at	0.00258136	0.000726139	0.000386078	0.000709832	1.08293e-09	1.2561e-10	0.00123047	0.00175108	0.017142	0.00910521	0.29546	0.42182	0.107032	0.0715827	0.40704	0.234843	0.507509	0.521378	0.684449	0.539033	0.507967	0.337074	0.00997427	0.0340378	Nf1	Neurofibromin 1	CG8318	FBgn0015269	96F9
1625050_s_at	6.6558e-12	1.59261e-10	5.10839e-10	6.57944e-08	1.48684e-14	5.21761e-15	1.4899e-08	3.14104e-06	2.02211e-06	7.05243e-05	0.00800354	0.0918602	0.000173693	0.00435219	1.14853e-05	0.00381945	0.522308	0.527552	0.0170557	0.0911101	0.0707839	0.113404	0.000283881	0.0084333			---
1625051_at	0.00223127	0.000652654	0.00783759	0.00545032	2.08025e-13	4.91338e-14	0.0054732	0.00408968	0.45599	0.0824967	0.0383077	0.180789	0.00427331	0.0127322	0.0108988	0.0377795	0.047439	0.20345	0.628039	0.517697	0.000465742	0.00989906	0.000824192	0.0118659	4EHP	4EHP	CG33100	FBgn0053100	95E1
1625052_at	0.000870372	0.00032262	0.0160532	0.00910838	6.96678e-12	1.13937e-12	0.0523584	0.0164927	0.0140599	0.0081115	0.186939	0.347424	0.164238	0.094601	0.160114	0.134053	0.0174943	0.132723	0.108969	0.221543	0.00376714	0.0252712	0.206227	0.172434	CG5955	CG5955	CG5955	FBgn0036997	77C4
1625053_at	7.29995e-08	3.16812e-07	0.000335477	0.000648979	1.3279e-10	1.73067e-11	0.00130814	0.00180252	0.00015114	0.00069848	0.00111192	0.0388938	0.0226131	0.028774	0.00176632	0.0199329	0.0152258	0.12519	0.000737	0.0206689	0.00125086	0.0153636	0.00535075	0.0255343	CG16898	CG16898	CG16898	FBgn0034480	56F4
1625055_at	0.0939924	0.0121629	0.687237	0.143962	0.154641	0.0103523	0.473011	0.0784502	0.158853	0.0388403	0.0788629	0.237093	0.0764432	0.0578996	0.0338728	0.0613816	0.0332724	0.175412	0.775497	0.569894	0.00283617	0.0223332	0.139353	0.138169	Ost48	Oligosaccharyltransferase 48kD subunit	CG9022	FBgn0014868	8C14
1625058_at	8.5388e-08	3.46923e-07	0.00149898	0.00173849	2.11471e-10	2.66954e-11	2.86829e-05	0.00026697	0.00135772	0.00223083	0.000572849	0.0289515	0.00191789	0.00898335	0.104884	0.107095	0.989176	0.668126	0.160116	0.269087	0.374623	0.286675	0.878483	0.394549	yellow-d	yellow-d	CG9889	FBgn0041712	59D9
1625059_at	4.15387e-05	3.419e-05	3.24881e-05	0.000148326	1.5636e-10	2.01321e-11	Absent	Absent	6.356e-05	0.00045882	Absent	Absent	Absent	Absent	Absent	Absent	Absent	Absent	Absent	Absent	0.0068307	0.0333765	Absent	Absent	Leucokinin	Leucokinin	CG13480	FBgn0028418	70E2
1625060_at	0.0334571	0.00531003	0.518733	0.11597	5.8935e-10	7.05736e-11	0.0191791	0.00867147	0.734058	0.117805	0.44473	0.497208	0.0112952	0.0200269	0.119819	0.114493	0.143259	0.318191	0.372563	0.406226	0.0885608	0.129022	0.225442	0.180879	CG7974	CG7974	CG7974	FBgn0035254	62A10
1625062_a_at	5.58833e-05	4.30583e-05	4.38307e-05	0.000178469	5.57741e-15	2.30069e-15	Absent	Absent	0.00151589	0.00233424	0.0326955	0.173288	0.093857	0.065865	0.0153804	0.0435546	0.0735081	0.238299	0.890316	0.601955	0.420447	0.305122	0.349441	0.233245	CG32806	CG32806	CG32806	FBgn0052806	2B9
1625065_s_at	1.5563e-05	1.6404e-05	0.493186	0.111677	3.82778e-13	8.38453e-14	0.00100732	0.00157642	0.0147417	0.00833315	0.000107718	0.0154649	0.00034118	0.00541542	0.00493907	0.0279018	0.0589464	0.220543	0.0360716	0.128389	0.00738497	0.0342791	8.26972e-05	0.00581503	SK	small conductance calcium-activated potassium channel	CG10706	FBgn0029761	4F5--9
1625071_a_at	0.00165235	0.000519956	0.138718	0.0430518	3.98406e-13	8.6618e-14	0.00221471	0.00241923	0.0854881	0.0254668	0.334384	0.44522	0.0272152	0.0318901	0.0345725	0.0618969	0.0114443	0.112671	0.0152109	0.086156	0.0331845	0.0753045	0.465453	0.275449	Mlc2	Myosin light chain 2	CG2184	FBgn0002773	99E1
1625072_s_at	0.00578493	0.00134008	0.00254135	0.00248861	4.91749e-11	6.88291e-12	0.27431	0.0520262	0.0136682	0.00797258	0.338046	0.44756	0.655136	0.24726	0.711703	0.330266	0.573928	0.546596	0.150707	0.260635	0.0530357	0.0965533	0.225219	0.180784	Ac3	Ac3	CG1506	FBgn0023416	39E3
1625075_at	0.000404449	0.000182438	0.0069587	0.00500409	0.000558172	4.22269e-05	0.0296332	0.0113706	0.00185096	0.00256447	0.554973	0.544946	0.386123	0.170263	0.832915	0.363224	0.0875866	0.256761	0.613245	0.512137	0.0325005	0.0744611	0.0100649	0.0342113	Nep2	Neprilysin 2	CG9761	FBgn0027570	82D2
1625080_at	0.1254	0.0154308	0.111401	0.0365826	7.71178e-16	4.52515e-16	0.205883	0.0422109	0.00074558	0.00164067	0.113237	0.277883	0.00964295	0.0186844	0.0314748	0.0590667	0.858195	0.639306	0.367927	0.403673	0.00764781	0.0349046	0.00494833	0.0245734	tral	trailer hitch	CG10686	FBgn0041775	69C4
1625082_a_at	5.97529e-08	2.72754e-07	0.0130609	0.00783162	9.59789e-13	1.90032e-13	6.26456e-05	0.00041457	0.00412996	0.00400721	0.0376786	0.179286	0.00123015	0.00759721	0.0252596	0.0534731	0.652655	0.57373	0.00366712	0.042192	0.00153949	0.0171223	0.00348901	0.0211464	CG7882	CG7882	CG7882	FBgn0033047	42A4
1625083_at	0.000390952	0.000178412	0.000387096	0.000711169	2.66456e-17	3.29913e-17	0.0049773	0.00386745	Absent	Absent	0.111325	0.27682	0.00449118	0.0130226	0.0226313	0.0507466	0.0440437	0.197348	0.676336	0.536586	0.0374052	0.0800393	0.0433569	0.0719333	rhi	rhino	CG10683	FBgn0004400	54D2
1625086_s_at	0.00229104	0.000664708	0.00205976	0.00216331	9.36039e-09	9.80182e-10	Absent	Absent	0.013705	0.00798035	0.0468965	0.192851	0.786642	0.280328	0.067653	0.0854868	0.100454	0.274051	0.00029974	0.0135009	0.302815	0.254405	0.0836356	0.103811	CG17450	CG17450	CG17450	FBgn0040028	20A4
1625087_a_at	0.00096472	0.000347693	0.327035	0.0820315	6.96439e-09	7.38415e-10	2.53498e-06	6.85662e-05	0.111243	0.0303511	0.499367	0.521507	0.000831517	0.00669622	0.168054	0.137853	0.504719	0.52024	0.212095	0.310237	0.000149984	0.00714337	0.000755348	0.0115995	CG32137	CG32137	CG32137	FBgn0052137	70C6--7
1625088_at	0.0012704	0.000425971	0.0938086	0.0321967	0.217741	0.0144208	0.254974	0.0492385	0.0040283	0.00393145	0.0589627	0.210064	0.788416	0.280778	0.0774356	0.0910498	0.146879	0.320906	0.768773	0.567881	0.18249	0.19136	0.087974	0.106656	CG17996	CG17996	CG17996	FBgn0032595	36A12
1625091_at	1.2245e-05	1.36874e-05	1.71018e-05	9.71139e-05	1.16703e-13	2.96833e-14	Absent	Absent	0.00080667	0.00170606	0.0575626	0.208065	0.100028	0.0686621	0.0132707	0.0407402	0.80029	0.622361	0.281235	0.356335	0.0883454	0.128846	0.753497	0.361731	CG11588	CG11588	CG11588	FBgn0036221	68E3
1625095_at	0.324875	0.0341187	0.0082398	0.00564633	2.45395e-15	1.17829e-15	0.139442	0.0321234	0.00916377	0.00624589	0.168833	0.332272	0.261121	0.130561	0.583829	0.293193	0.391059	0.474886	0.300115	0.368413	0.104656	0.140888	0.422882	0.260566	CG2791	CG2791	CG2791	FBgn0037533	84E6
1625096_at	0.00448056	0.00110375	0.0451213	0.0189104	6.49698e-15	2.61027e-15	0.0383226	0.0134522	0.103868	0.0289839	0.215984	0.36769	0.00318305	0.0110369	0.0191556	0.0476318	0.125234	0.29933	0.0433372	0.140494	0.0848894	0.125934	0.0123656	0.0378617	CG9300	CG9300	CG9300	FBgn0036886	76B7
1625099_at	0.0240096	0.00409113	0.124037	0.0395952	4.21333e-08	4.14679e-09	0.00078727	0.00138423	0.49728	0.087861	0.879985	0.65272	0.000700625	0.00635846	0.86683	0.372331	0.648282	0.571694	0.732419	0.556418	0.6426	0.384203	0.000731296	0.0115042	CG17999	CG17999	CG17999	FBgn0034552	57B3
1625102_at	0.000375091	0.000173079	0.0174737	0.00964599	0.294303	0.0193224	0.0124023	0.00662422	0.0142311	0.00815722	0.0111787	0.106869	0.818966	0.288461	0.709962	0.329798	0.841486	0.635601	0.0628282	0.167199	0.2059	0.204715	0.578681	0.312324	CG14299	CG14299	CG14299	FBgn0038651	91C6
1625112_at	1.0189e-05	1.19076e-05	6.98988e-06	5.51205e-05	1.54127e-20	1.42492e-19	0.00021028	0.00071536	0.092054	0.0267502	0.0594367	0.210648	0.00189562	0.00898335	0.0379307	0.0645119	0.0213179	0.14453	0.101515	0.213313	0.00905257	0.0380518	0.0184511	0.0461356	Snr1	Snf5-related 1	CG1064	FBgn0011715	83A4
1625115_at	0.029506	0.00481431	0.0496434	0.0202523	3.81684e-13	8.36755e-14	Absent	Absent	0.0704946	0.0224899	0.590149	0.557736	0.915159	0.310988	0.0163129	0.0445255	0.00540382	0.0849001	0.363496	0.402188	0.0806949	0.12201	0.0180821	0.0455789	rha	rha	CG11908	FBgn0027376	96D2
1625116_at	0.00177838	0.000550541	0.203163	0.0572246	0.0140676	0.000997008	0.183206	0.0389295	0.0246432	0.011467	0.176991	0.33952	0.521268	0.210816	0.788566	0.352083	0.283283	0.420602	0.694981	0.542961	0.0368381	0.0795462	0.0710089	0.0946013	trol	terribly reduced optic lobes	CG33950	FBgn0001402	3A3--4
1625117_at	0.329022	0.0344929	0.728934	0.150557	3.16321e-08	3.14947e-09	0.631958	0.0984566	0.00664054	0.00516398	0.746668	0.615585	0.966163	0.322084	0.533895	0.277534	0.345552	0.45387	0.163096	0.27105	0.115986	0.14967	0.400858	0.252144	e(y)3	enhancer of yellow 3	CG12238	FBgn0000619	18D8--11
1625119_at	0.0584181	0.00826625	0.0599387	0.0230661	3.03378e-16	2.16394e-16	0.107829	0.0269073	0.15476	0.0380663	0.990792	0.678302	0.000222835	0.00468524	0.0255677	0.0536194	0.58523	0.550684	0.0287764	0.116823	0.442505	0.312838	0.000735267	0.0115042	RhoGAP54D	RhoGAP54D	CG6477	FBgn0034249	54C11--12
1625120_at	0.0390531	0.00600196	0.0296149	0.0140058	1.25455e-10	1.64214e-11	0.0769336	0.0214976	0.0733497	0.0230978	0.0593485	0.210522	0.000529766	0.00593885	0.0732909	0.0887173	0.125127	0.29933	0.434353	0.438417	0.0441343	0.0874368	0.0823316	0.102985	CG33082	CG33082	CG33082	FBgn0053082	1E1
1625122_at	1.66175e-06	3.111e-06	0.0580991	0.0225427	3.85748e-13	8.43551e-14	0.0262175	0.0105458	0.0001478	0.00069163	0.00684168	0.0860812	0.55368	0.219994	0.432874	0.243482	0.817189	0.627612	0.292195	0.363972	0.798816	0.43325	0.236944	0.185959	Obp99c	Odorant-binding protein 99c	CG7584	FBgn0039682	99B7
1625125_at	0.0444348	0.00665238	0.0488892	0.0200266	3.27187e-10	4.03647e-11	0.00861905	0.00532202	0.45545	0.0824395	0.10956	0.275495	0.275128	0.135134	0.0113491	0.0382023	0.996068	0.669869	0.532363	0.481154	0.968049	0.480935	0.219422	0.177836	CG5599	CG5599	CG5599	FBgn0030612	13A10
1625133_at	0.00405288	0.00102393	0.0196098	0.0104747	0.669053	0.0426051	0.00944168	0.0056071	0.0589185	0.0199841	0.6848	0.593173	0.107856	0.0719218	0.707482	0.32896	0.619489	0.562361	0.500868	0.469176	0.00461854	0.0276636	0.118514	0.126711	CG14131	CG14131	CG14131	FBgn0036205	68D4
1625134_at	0.0034089	0.000898277	0.00267494	0.00258733	1.13606e-16	1.01544e-16	0.00109392	0.00164952	0.43944	0.0803768	0.917813	0.662901	0.012057	0.0206781	0.0519638	0.0748862	0.947424	0.65875	0.961863	0.619436	0.358791	0.279251	0.524794	0.29535	p53	p53	CG33336	FBgn0039044	94D10
1625137_at	0.00046884	0.000204948	0.00461952	0.00377701	1.04985e-15	5.83429e-16	0.00771895	0.00498089	0.27545	0.0572216	0.646638	0.580614	0.0058514	0.0149781	0.0299683	0.0573132	0.621115	0.563067	0.765496	0.566923	0.00146905	0.0167814	0.195373	0.166957	CG3281	CG3281	CG3281	FBgn0037967	87A3
1625139_at	0.00156248	0.000499216	0.534514	0.118631	7.16168e-07	6.41078e-08	0.118613	0.0286933	0.0275852	0.0123076	0.0189464	0.13943	0.646967	0.245199	0.00527366	0.0287409	0.0619292	0.225174	0.00114633	0.0248706	0.0178723	0.0539347	0.002689	0.0195792	CG11086	CG11086	CG11086	FBgn0033153	43A2
1625140_at	0.00469028	0.00114288	0.00240337	0.00239695	2.1363e-06	1.85536e-07	0.00623653	0.00437502	0.605991	0.101869	0.344524	0.450381	0.0234953	0.0294484	0.2548	0.176374	0.471265	0.507165	0.668676	0.533883	0.527076	0.343773	0.0571535	0.0836788	NtR	NtR	CG6698	FBgn0029147	58B10--C1
1625141_at	9.23158e-08	3.66696e-07	0.00871217	0.0058555	0.000117851	9.23784e-06	0.00059965	0.00118944	3.58179e-05	0.00034296	0.370743	0.463898	0.491557	0.202353	0.922076	0.385509	0.000455872	0.0279827	0.0112517	0.0723688	0.000123399	0.00659323	0.642179	0.331125	CG14715	CG14715	CG14715	FBgn0037930	86E15
1625144_at	0.0112992	0.00224716	0.00183741	0.00200643	2.39428e-13	5.56332e-14	0.00837197	0.00524184	0.46264	0.0832688	0.446142	0.497942	0.0588382	0.0496849	0.628438	0.306714	0.540211	0.534956	0.577838	0.499374	0.954117	0.476963	0.358864	0.237058	CG6758	CG6758	CG6758	FBgn0034704	58C5
1625145_a_at	0.0344953	0.00543939	0.000746373	0.00108461	3.48083e-08	3.4487e-09	0.0629284	0.0187342	0.00110722	0.00201046	0.314919	0.433312	0.0888009	0.0636763	0.130895	0.119939	0.915308	0.652447	0.533438	0.481488	0.135789	0.162206	0.75844	0.362921	Anxb11	Annexin B11	CG9968	FBgn0030749	14C4
1625148_s_at	0.00136333	0.000449386	0.0822293	0.0291886	1.50347e-11	2.30112e-12	0.0511006	0.0162457	0.0276783	0.0123253	0.251458	0.393308	0.0105313	0.0194245	0.348092	0.213399	0.275167	0.415801	0.507042	0.471488	0.160412	0.178579	0.0727183	0.0957905	14-3-3zeta	14-3-3zeta	CG17870	FBgn0004907	46E6--8
1625150_s_at	0.00270686	0.000755349	0.031529	0.0146545	0.132666	0.00892294	0.424015	0.0721568	0.00089763	0.00178349	0.0513239	0.200289	0.0943626	0.0661174	0.440877	0.24672	0.441428	0.496004	0.936172	0.614036	0.540185	0.348583	0.491446	0.284469	Ef2b	Elongation factor 2b	CG2238	FBgn0000559	39E7
1625154_s_at	6.22289e-05	4.64482e-05	0.004175	0.00353278	4.5216e-11	6.36958e-12	0.00456626	0.00366035	0.00535573	0.0046005	0.000655802	0.0299343	0.988718	0.327302	0.00073623	0.0150268	0.132965	0.307808	0.00011803	0.0103491	0.000126752	0.00661589	0.157324	0.147512	CG2467	CG2467	CG2467	FBgn0030355	10F4--6
1625156_at	0.000170377	9.83413e-05	0.202942	0.0571968	1.59587e-07	1.49659e-08	Absent	Absent	0.00248422	0.00299213	Absent	Absent	Absent	Absent	Absent	Absent	0.366051	0.463738	Absent	Absent	Absent	Absent	Absent	Absent	CG8757	CG8757	CG8757	FBgn0036380	70C4
1625163_at	2.20127e-05	2.10524e-05	0.0171308	0.00952546	5.72464e-08	5.57914e-09	0.0122154	0.00656242	0.00078491	0.00167925	0.995492	0.678934	7.96189e-05	0.00321553	0.0177385	0.0460428	0.00468511	0.0801189	0.415673	0.428952	0.673585	0.394454	0.000308562	0.00879722	Surf1	Surfeit 1	CG9943	FBgn0029117	65D4
1625164_at	0.116743	0.0145483	0.00938202	0.00618011	0.173744	0.0115829	0.282618	0.0531848	2.68936e-06	8.42572e-05	0.945034	0.669397	0.720914	0.264032	0.00256124	0.022018	0.000854098	0.036673	0.0271426	0.113772	0.00232119	0.0203089	0.00131862	0.015221	TotX	Turandot X	CG31193	FBgn0044810	93A3
1625168_at	0.00619458	0.00141073	0.0179371	0.00984186	7.37406e-10	8.73204e-11	0.306067	0.0563474	0.0151324	0.00845847	0.609065	0.566326	0.401167	0.174882	0.0269612	0.054825	0.026531	0.158883	0.0588105	0.162293	0.580264	0.363138	0.520674	0.294032	CG30153	CG30153	CG30153	FBgn0050153	57A7
1625169_at	0.141369	0.0169889	0.376783	0.0913364	2.70037e-13	6.18692e-14	0.356722	0.0632811	0.00295332	0.00331256	0.353262	0.453978	0.130169	0.0813549	0.458853	0.253152	0.35798	0.459238	0.694718	0.542961	0.957965	0.477795	0.373458	0.242416	CG14667	CG14667	CG14667	FBgn0037317	83A1
1625170_at	0.00760195	0.00164042	0.0845122	0.0298002	0.00940013	0.000672382	0.0406618	0.0139779	0.073651	0.0231477	0.424859	0.48824	0.0562227	0.048212	0.679479	0.321069	0.433407	0.492997	0.0291044	0.117616	0.000604649	0.0114453	0.0610622	0.0869394	CG8001	CG8001	CG8001	FBgn0035268	62B1
1625173_s_at	6.18369e-07	1.47773e-06	0.0955672	0.0326724	5.45933e-11	7.57004e-12	0.00148746	0.00196169	0.0008093	0.00170772	0.0094753	0.0990261	0.00576983	0.0148592	0.00337331	0.0245167	0.0187312	0.13714	0.507772	0.471708	0.0901633	0.130002	0.00111884	0.0137258	CG11652	CG11652	CG11652	FBgn0036194	68D2
1625174_at	3.49201e-05	3.0184e-05	0.00671448	0.00488589	1.34806e-10	1.75318e-11	0.0858727	0.0231584	2.69064e-07	2.16241e-05	0.00740582	0.0886037	0.0334969	0.0356349	0.0295242	0.0569468	0.0171144	0.131776	0.149699	0.259467	0.0251783	0.0648678	0.00406422	0.0225976	CG15067	CG15067	CG15067	FBgn0034331	55C4
1625175_s_at	0.00528931	0.00125029	0.32425	0.0815169	0.158499	0.0106006	0.262304	0.0503162	0.00683644	0.0052457	0.369841	0.463832	0.956665	0.320015	0.536505	0.278357	0.998495	0.670897	0.77374	0.569435	0.298165	0.251991	0.0266624	0.0562209	CG7082	CG7082	CG7082	FBgn0031401	22D4
1625177_at	0.00354272	0.000926488	0.331995	0.0829357	5.00696e-14	1.45169e-14	0.0249938	0.0102202	0.346776	0.0675877	0.0360504	0.177752	0.000611035	0.00609861	0.0340034	0.0614496	0.054171	0.212743	0.773225	0.569352	0.00444787	0.0269419	0.00564932	0.0261923	CG14182	CG14182	CG14182	FBgn0036922	76D7
1625178_at	0.0017127	0.000533962	0.000229995	0.000505687	1.90231e-12	3.50955e-13	0.0490412	0.0158227	0.00370022	0.00376015	0.523895	0.531364	0.492791	0.202757	0.707667	0.328979	0.306021	0.434189	0.0213413	0.102066	0.0430486	0.0862406	0.204038	0.171405	CG31038	CG31038	CG31038	FBgn0051038	99C5--6
1625179_at	0.437723	0.0438542	0.217797	0.0603942	7.50789e-12	1.21876e-12	0.498466	0.0816986	0.141794	0.0358844	0.670725	0.587794	0.799971	0.283525	0.403657	0.233669	0.322356	0.444306	0.0797199	0.188914	0.396376	0.295646	0.0120163	0.0374858	CG6000	CG6000	CG6000	FBgn0039145	95D11
1625183_at	0.0984763	0.0126446	0.0946134	0.0324184	0.000308787	2.36651e-05	0.464703	0.0773504	0.00429278	0.00410074	0.589482	0.55754	0.0821863	0.0605684	0.0931214	0.100155	0.516914	0.525497	0.0789498	0.187906	0.516498	0.340136	0.0409583	0.0698792	smi35A	smell impaired 35A	CG4551	FBgn0016930	35A1--2
1625184_at	0.00155208	0.000496563	0.0016207	0.0018387	5.95808e-16	3.72158e-16	Absent	Absent	0.0112516	0.00701355	0.448559	0.499285	0.457557	0.192103	0.0252874	0.0534862	0.151057	0.324936	0.976464	0.623105	0.463219	0.320571	0.0720047	0.0952883	CG15403	CG15403	CG15403	FBgn0031504	23D2
1625185_at	0.060769	0.00853985	0.821554	0.165551	1.23053e-11	1.91426e-12	0.186291	0.0393582	0.319178	0.0635352	0.557071	0.545305	0.313252	0.147359	0.268408	0.182598	0.629619	0.566269	0.222534	0.317175	0.00161088	0.0173073	0.0942901	0.110833	CAH2	Carbonic anhydrase 2	CG6906	FBgn0027843	69A1
1625186_at	0.000126237	7.83927e-05	0.000209987	0.000480027	6.19213e-16	3.82738e-16	Absent	Absent	0.00283348	0.00323507	0.102172	0.26614	0.235013	0.121193	0.0202333	0.0486451	0.167266	0.338946	0.523672	0.478042	0.0885612	0.129022	0.579436	0.312577	CG9589	CG9589	CG9589	FBgn0038361	89A5
1625188_at	0.0192926	0.00343234	0.0542829	0.0215262	1.83883e-09	2.07511e-10	Absent	Absent	0.0327927	0.0136869	0.0584846	0.209776	0.549207	0.218748	0.126807	0.118007	0.578378	0.548274	0.369005	0.404254	0.013247	0.0460458	0.146457	0.141945	CG33324	CG33324	CG10272	FBgn0053324	83E6--7
1625190_at	5.2006e-05	4.06448e-05	0.000796417	0.00112379	2.56404e-15	1.22221e-15	Absent	Absent	0.0017043	0.0024657	0.0454367	0.190563	0.029323	0.0332123	0.0180011	0.0463439	0.570623	0.545224	0.695453	0.542961	0.006772	0.0333765	0.0146699	0.0412858	CG31105	CG31105	CG31105	FBgn0051105	96B1
1625193_at	4.39579e-09	3.52198e-08	2.35322e-06	2.76858e-05	1.48381e-12	2.79935e-13	0.00025423	0.00078654	2.97766e-05	0.00031273	0.248443	0.391207	0.207801	0.11123	0.859732	0.370441	0.161055	0.333783	0.0627197	0.167117	0.000165335	0.00715598	0.05306	0.0806654	CG31106	CG31106	CG31106	FBgn0051106	96C5--6
1625195_s_at	6.51539e-09	4.92498e-08	0.00041625	0.000744062	2.53358e-16	1.8611e-16	0.00017863	0.0006701	8.64162e-05	0.00053468	0.0434333	0.187563	0.00127069	0.00763568	0.0168937	0.0449655	0.216983	0.376793	0.00131213	0.0264792	0.00286557	0.022393	8.21722e-05	0.00581503			---
1625196_a_at	0.0222949	0.00385397	0.0595233	0.0229497	1.81083e-14	6.15435e-15	0.00394018	0.00332272	0.0842422	0.025216	0.294316	0.420779	0.381176	0.168725	0.305988	0.198155	0.288824	0.423458	0.439332	0.441423	0.0795166	0.121109	0.100288	0.11512	CG14995	CG14995	CG14995	FBgn0035497	64A5--6
1625197_at	0.00348199	0.000914174	0.0681746	0.0253815	2.47837e-11	3.6561e-12	0.035505	0.0127984	0.0475362	0.017314	0.0579512	0.209008	0.0980976	0.0678278	0.107385	0.108177	0.932946	0.656175	0.139574	0.250515	0.0476099	0.0911723	0.38392	0.245958	eIF-5C	eukaryotic initiation factor 5C	CG2922	FBgn0037346	83B4
1625201_s_at	0.179757	0.0207615	0.0412865	0.0177814	7.40059e-07	6.61937e-08	0.00273532	0.00271515	0.175749	0.0417511	0.569904	0.551451	0.103617	0.0702182	0.314607	0.201267	0.13207	0.306848	0.145695	0.255895	0.69822	0.401867	0.0537972	0.0814741	CG17230	CG17230	CG17230	FBgn0046225	86E5--6
1625202_at	0.613953	0.0588054	0.86059	0.171504	0.559645	0.0359227	0.849246	0.124829	0.637139	0.105777	Absent	Absent	Absent	Absent	Absent	Absent	Absent	Absent	0.595982	0.506601	1	0.487802	0.00117696	0.014123			---
1625204_a_at	0.00295406	0.000805853	0.0384826	0.0169101	0.197402	0.0131146	0.125027	0.0296972	0.0018673	0.00257393	0.0587234	0.209776	0.0299019	0.0334635	0.00190702	0.0200991	0.635329	0.567937	0.00778332	0.0602237	0.0250893	0.0647841	0.00527682	0.0253596	CG8475	CG8475	CG8475	FBgn0031995	28F1
1625207_at	0.0139014	0.00264971	0.873742	0.173524	0.00124663	9.27508e-05	Absent	Absent	0.135887	0.03478	Absent	Absent	Absent	Absent	0.0186656	0.0472186	Absent	Absent	Absent	Absent	Absent	Absent	Absent	Absent	CG32636	CG32636	CG32636	FBgn0052636	11E11
1625210_a_at	0.00105999	0.000373111	0.00186922	0.00202515	3.17137e-11	4.58901e-12	0.0430819	0.0145454	0.00574448	0.00475523	0.139379	0.30416	0.363934	0.163593	0.0167911	0.0449655	0.0149108	0.123786	0.982766	0.62462	0.0278282	0.0681095	0.160253	0.148825	Msp-300	Muscle-specific protein 300	CG33715	FBgn0053715	25C7--10
1625211_s_at	0.400001	0.0406063	0.332139	0.0829633	1.3902e-06	1.22221e-07	0.192947	0.0403464	0.889025	0.137253	0.433251	0.49229	0.00738724	0.0166183	0.0905979	0.0987716	0.463842	0.504226	0.0014978	0.0280866	0.615592	0.374802	0.754441	0.361915	CG32810	CG32810	CG32810	FBgn0025394	2B1
1625212_at	9.40071e-08	3.70129e-07	0.00250714	0.00246696	0.229865	0.0151944	0.00195933	0.00224564	1.87955e-05	0.00024258	0.0118772	0.110955	0.00226309	0.00959171	0.00182316	0.0199329	0.00332176	0.0674288	0.00375066	0.0426763	9.94629e-06	0.00358467	0.0335757	0.0629434	CG4653	CG4653	CG4653	FBgn0030776	15A3
1625214_at	5.68411e-05	4.35619e-05	3.52811e-05	0.000156693	1.48007e-13	3.6605e-14	Absent	Absent	0.00136453	0.00223158	0.387021	0.470812	0.0904957	0.0644047	0.0357746	0.0628574	0.451491	0.499826	0.273321	0.350998	0.0365319	0.0793018	0.440476	0.266633	Jupiter	Jupiter	CG31363	FBgn0051363	86E11--13
1625215_s_at	0.00281526	0.00077818	0.0386997	0.0169841	1.36292e-10	1.77133e-11	0.303833	0.0560768	0.0204456	0.0101758	0.100531	0.264328	0.105161	0.0709146	0.336403	0.209191	0.17383	0.344113	0.146247	0.256466	0.044941	0.0883901	0.463452	0.274738	nrv2	nervana 2	CG9261	FBgn0015777	27B1
1625218_at	0.153301	0.0181788	0.577076	0.125729	6.26058e-08	6.08264e-09	0.413732	0.0708069	0.00703163	0.00533786	0.506313	0.524391	0.336262	0.155073	0.160572	0.134346	0.325974	0.446001	0.521155	0.476615	0.00282655	0.0223169	0.739225	0.358448	CG11399	CG11399	CG11399	FBgn0037021	77E6
1625231_at	0.000326672	0.000156463	0.00175126	0.0019383	1.75032e-16	1.41076e-16	0.00592517	0.00426542	0.080456	0.024445	0.0795315	0.237594	0.000897802	0.00685398	0.03361	0.0611312	0.0159042	0.127336	0.669792	0.534067	0.0498697	0.093465	0.00277301	0.0197396	U2af38	U2 small nuclear riboprotein auxiliary factor 38	CG3582	FBgn0017457	21B7--8
1625235_at	0.00075569	0.000290254	0.00348485	0.00309319	9.48234e-09	9.92292e-10	0.213791	0.0433703	0.00603933	0.00488127	0.242493	0.387211	0.0659481	0.0530465	0.275609	0.185607	0.853199	0.637927	0.0172699	0.0916112	0.0018559	0.0182338	0.0653967	0.0902952	CG13325	CG13325	CG13325	FBgn0033792	49F2
1625237_at	0.000910057	0.000333446	0.000389427	0.000713045	6.006e-05	4.78889e-06	Absent	Absent	0.00272517	0.00316617									0.00257347	0.0359538					CG1894	CG1894	CG1894	FBgn0039585	98D2
1625243_a_at	0.207761	0.0234245	0.0235481	0.0119332	3.62076e-12	6.28991e-13	0.123211	0.0293984	0.0793864	0.024263	0.995154	0.67893	0.119948	0.0769902	9.84753e-05	0.00693263	0.0202924	0.141012	0.804767	0.578554	0.19758	0.199897	6.2697e-05	0.00581503	E(bx)	Enhancer of bithorax	CG32346	FBgn0000541	61B2--3
1625244_at	0.00248763	0.000707765	0.0164544	0.00924388	3.04177e-14	9.46378e-15	0.0218119	0.00936275	0.145681	0.0365352	0.455505	0.50237	0.000699808	0.00635846	0.000128185	0.00755746	0.885866	0.645773	0.00215093	0.0326195	0.000206665	0.00787436	3.41156e-05	0.00577978	CG15433	CG15433	CG15433	FBgn0031604	24F2
1625245_at	0.000826504	0.000311294	0.00231236	0.00232746	5.43276e-10	6.53145e-11	0.00085178	0.00145481	0.100031	0.0281909	0.837872	0.641269	0.0530361	0.0464642	0.283622	0.188841	0.882319	0.644791	0.0220465	0.103111	0.89429	0.461429	0.750656	0.361275	CG3759	CG3759	CG3759	FBgn0032116	30B2--3
1625246_at	0.000259239	0.000132244	0.000141958	0.000370353	1.34795e-09	1.54642e-10	0.00306562	0.0028945	Absent	Absent	0.219182	0.370299	0.0173381	0.0251364	0.00687814	0.0313934	0.0268988	0.159778	0.0786405	0.187575	0.176518	0.18791	0.0284839	0.0579067	Her	HES-related	CG5927	FBgn0030899	17A2
1625249_at	0.00556315	0.00129921	0.286392	0.0742731	9.93643e-10	1.15834e-10	0.126084	0.0298572	0.00037737	0.00114056	0.359962	0.457694	0.507367	0.207107	0.0108967	0.0377795	0.0710091	0.235222	0.656837	0.529614	0.105553	0.141644	0.0486112	0.0769398	ld14	ld14	CG12664	FBgn0030090	8C11--13
1625250_at	1.53759e-07	5.35464e-07	0.153736	0.0465393	0.166399	0.0111111	4.76323e-05	0.00035323	0.00173866	0.00248558	0.114478	0.278898	0.810264	0.286248	0.150385	0.129302	0.0819409	0.250236	0.356486	0.398873	0.00164975	0.0174338	0.574089	0.311055	CG5802	CG5802	CG5802	FBgn0038863	93C1
1625252_s_at	0.00518175	0.00123275	0.0634658	0.0240827	4.0711e-08	4.01232e-09	0.202188	0.04172	0.035933	0.0145277	0.0350313	0.176531	0.950767	0.318658	0.00772251	0.0327945	0.000396372	0.0269221	0.00029676	0.0135009	0.307244	0.256979	0.0268417	0.0563838	CG12158	CG12158	CG12158	FBgn0040775	45D1
1625253_at	0.00380723	0.000978926	0.0011159	0.00141896	6.64164e-19	2.09202e-18	0.0113781	0.0062842	0.314985	0.0629317	0.648246	0.581164	0.0129726	0.0214275	0.054868	0.077034	0.140777	0.316849	0.124412	0.236332	0.96671	0.480614	0.0695179	0.0936548	POSH	Plenty of SH3s	CG4909	FBgn0040294	54C9
1625257_s_at	0.000341261	0.000161235	0.0515954	0.0208008	7.0319e-09	7.45071e-10	0.0374946	0.0132788	0.0108381	0.00685666	0.187322	0.347598	0.0193257	0.0265132	0.187725	0.146954	0.970601	0.663946	0.197009	0.298414	0.400601	0.297058	0.357235	0.236384	CG31523	CG31523	CG31523	FBgn0051523	82B2--3
1625258_at	6.21486e-05	4.64296e-05	0.000107626	0.000310096	8.86222e-18	1.44786e-17	0.00205713	0.00231935	0.0874531	0.0258646	0.00459443	0.074158	0.0197677	0.0268147	0.173168	0.140163	0.0732982	0.238299	0.069295	0.174799	0.0785934	0.120404	0.00250388	0.019112	cid	centromere identifier	CG13329	FBgn0040477	50A11
1625260_at	0.0663905	0.00917565	0.0602183	0.0231447	5.20365e-14	1.49769e-14	0.107891	0.0269137	0.191395	0.0442232	0.419711	0.486233	0.0166296	0.0246501	0.164601	0.136162	0.353697	0.457026	0.226243	0.319606	0.739201	0.414546	0.0160494	0.0432436	CG11802	CG11802	CG11802	FBgn0030346	10F2
1625263_at	1.70147e-05	1.74995e-05	7.32409e-05	0.000244689	9.39919e-19	2.73119e-18	0.00073353	0.00133067	0.0986042	0.027922	0.00660188	0.0848471	0.0194339	0.0266187	0.595261	0.296733	0.127258	0.301759	0.118464	0.231031	0.062819	0.10606	0.154838	0.146432	Nipped-A	Nipped-A	CG33554	FBgn0053554	41E1
1625264_s_at	0.00581536	0.00134359	0.622821	0.133415	0.000378548	2.8899e-05	0.387836	0.0674634	0.007889	0.00567402	0.0685518	0.223323	0.123131	0.0783196	0.765828	0.346026	0.876212	0.643159	0.593524	0.505337	0.616819	0.375316	0.471365	0.277586	Cp1	Cysteine proteinase-1	CG6692	FBgn0013770	50C18--20
1625265_at	0.000183105	0.000103543	0.000319044	0.000628113	2.03921e-15	1.00363e-15	0.0294819	0.0113391	0.00280048	0.00321241	0.00276796	0.0584204	0.00869256	0.0178697	0.00842804	0.0340304	0.0117541	0.113243	0.00700369	0.057597	0.00564559	0.0302283	0.00260011	0.0194229	CG9119	CG9119	CG9119	FBgn0035189	61F3
1625266_at	1.98129e-05	1.95792e-05	0.00287657	0.00271177	3.39733e-06	2.91297e-07	0.00218608	0.00240039	0.00983421	0.0064776	0.0453343	0.190524	0.000334706	0.0053911	0.00745813	0.0323102	0.0100872	0.108831	0.476969	0.457884	0.00493652	0.0283863	0.00764352	0.0302214	Ag5r	Antigen 5-related	CG9538	FBgn0015010	12F4
1625268_at	0.016658	0.00305958	0.0132784	0.00791767	3.66754e-16	2.53561e-16	0.0396506	0.013752	0.122564	0.0324857	0.23214	0.380577	0.0433175	0.0411562	0.162385	0.135314	0.0250683	0.154738	0.386681	0.41358	0.0255651	0.0652828	0.00861396	0.0318081	CG11268	CG11268	CG11268	FBgn0036336	69F5
1625269_at	2.76829e-06	4.6012e-06	0.00013285	0.000355303	5.89901e-16	3.6957e-16	0.00027031	0.00080952	0.109603	0.0300723	0.012863	0.116057	0.00908429	0.0182053	0.0355473	0.0626202	0.269144	0.410764	0.0828774	0.1921	0.141449	0.165979	0.0456205	0.0742939	CG9004	CG9004	CG9004	FBgn0035336	62D7
1625270_at	8.46286e-06	1.04194e-05	4.58053e-05	0.00018256	3.77011e-13	8.28124e-14	0.00070712	0.00130784	0.169343	0.0406524	0.456602	0.502886	0.00970589	0.0187438	0.127442	0.118208	0.16754	0.339121	0.231059	0.322322	0.0162295	0.0515313	0.0230843	0.0523791	CG31259	CG31259	CG31259	FBgn0051259	85A2
1625271_at	0.00663708	0.00148291	0.0201789	0.0107186	1.01572e-16	9.25744e-17	0.022854	0.00964456	0.68484	0.11174	0.0820129	0.240018	0.019446	0.0266231	0.0136028	0.0410748	0.431944	0.492784	0.214372	0.311646	0.278489	0.242632	0.0114872	0.036678	CG15438	CG15438	CG15438	FBgn0025684	24F2--3
1625272_at	0.00385773	0.000988139	0.22327	0.06148	9.4217e-13	1.86742e-13	0.0233456	0.0097682	0.0839192	0.0251412	0.929596	0.666837	0.293361	0.141061	0.113743	0.111422	0.58031	0.548513	0.0152125	0.086156	0.374709	0.286675	0.0379092	0.0674935	CG31030	CG31030	CG31030	FBgn0051030	99E1
1625276_a_at	0.0028441	0.000784774	0.0745126	0.0271813	5.94366e-09	6.34375e-10	0.0157032	0.00764872	0.187294	0.0435917	0.750745	0.617205	0.380008	0.168367	0.131045	0.120044	0.862376	0.640339	0.0610065	0.164953	0.0147843	0.0489973	0.0197661	0.0481989	Eip71CD	Ecdysone-induced protein 28/29kD	CG7266	FBgn0000565	71D3--4
1625278_s_at	6.21634e-05	4.64296e-05	0.00230419	0.00232235	0.0355004	0.00246411	0.0227066	0.00959608	0.00325859	0.0035068	0.720732	0.606481	0.00207127	0.00923431	0.0772658	0.0909571	0.177043	0.346743	0.334087	0.386588	0.0137306	0.0469878	0.0393308	0.0686835	CG31004	CG31004	CG31004	FBgn0051004	100B5
1625280_at	0.00399591	0.00101433	0.0282654	0.0135547	9.54296e-14	2.49991e-14	0.121748	0.0291779	0.0189848	0.00970481	0.345236	0.45061	0.0843456	0.0616692	0.388083	0.228341	0.0368068	0.182521	0.423349	0.432772	0.412752	0.301911	0.0277695	0.057268	amon	amontillado	CG6438	FBgn0023179	97C4--5
1625283_at	3.31291e-05	2.90415e-05	4.91502e-05	0.000189413	7.53551e-18	1.2844e-17	0.00097726	0.00155577	0.141899	0.0358894	0.0539804	0.203362	1.98321e-05	0.00263372	0.172024	0.139789	0.202644	0.367158	0.134824	0.245549	0.154984	0.174646	0.00617756	0.0276212	mod(mdg4)	modifier of mdg4	CG32491	FBgn0002781	93D7--9
1625291_s_at	0.0233216	0.00399887	0.00120414	0.00149336	0.246928	0.0162853	0.0367221	0.0130964	0.010156	0.00658847	0.919904	0.663476	0.0142969	0.0225771	0.351218	0.214783	0.0618272	0.225174	0.091631	0.201628	0.0434775	0.086684	0.0924525	0.109487	CG18766	CG18766	CG18766	FBgn0042111	97E10
1625292_at	3.07496e-11	5.77557e-10	3.0355e-11	6.75299e-09	7.96563e-14	2.15259e-14	8.9331e-07	3.54068e-05	Absent	Absent	0.000100098	0.0154556	0.0370707	0.0377051	0.367231	0.220886	9.81304e-05	0.0233047	0.00010202	0.0097988	9.74868e-05	0.00649185	0.101612	0.116124	CG12200	CG12200	CG12200	FBgn0031018	18C7
1625304_s_at	1.96899e-05	1.95151e-05	0.0116146	0.0071974	0.0151391	0.00107131	0.00183067	0.00218755	0.0182324	0.0094509	0.556202	0.545084	0.0464193	0.0427202	0.146714	0.127427	0.210597	0.373068	0.49965	0.468749	0.00119799	0.015248	0.0168502	0.0440668			---
1625307_at	0.000656232	0.000261611	0.000103436	0.000300978	5.32858e-12	8.95065e-13	0.00710608	0.0047315	0.003251	0.00350195	0.127378	0.29348	0.154206	0.0906941	0.489707	0.263261	0.00803877	0.0985393	0.695555	0.542961	0.0208496	0.059024	0.122644	0.128805	sut2	sugar transporter 2	CG17975	FBgn0028562	44A4
1625312_at	1.55141e-05	1.63826e-05	0.00027866	0.000576432	2.55822e-18	5.69069e-18	0.0042658	0.00349738	0.00096327	0.00185819	0.0342705	0.175941	0.176277	0.0992639	0.0434928	0.0689504	0.0672945	0.231082	0.0436481	0.140975	0.362593	0.28123	0.0562221	0.083217	CG10553	CG10553	CG10553	FBgn0039324	96D1
1625314_at	0.00242899	0.000693839	0.11966	0.0385957	7.93052e-08	7.63634e-09	0.0917455	0.0241559	0.0376032	0.0149335	0.00958742	0.0994397	0.0899525	0.0642069	0.0191546	0.0476318	0.214187	0.375154	0.0481624	0.146897	0.00331607	0.0238946	0.312057	0.2186	CG2022	CG2022	CG2022	FBgn0037292	82E4
1625315_at	0.907673	0.0828997	0.269491	0.0708433	3.46634e-06	2.9702e-07	0.0238392	0.00990453	0.856235	0.133046	0.615641	0.569166	0.829318	0.291129	0.660623	0.316115	0.139419	0.315455	0.637318	0.520955	0.73498	0.413116	0.0234264	0.0527096	CG4858	CG4858	CG4858	FBgn0037011	77C7
1625316_s_at	0.000417411	0.000186887	0.475879	0.108836	4.61638e-12	7.87187e-13	0.00056987	0.00116939	0.0614746	0.020582	0.48431	0.515762	0.00614416	0.0152965	0.339392	0.210203	0.145255	0.319732	0.0334137	0.125004	0.0546449	0.0981816	0.029111	0.0584918			---
1625317_at	0.000974395	0.000350189	0.00183586	0.00200563	2.2396e-15	1.08932e-15	0.00681549	0.00461742	0.50353	0.088677	0.678816	0.590889	0.0298175	0.0334348	0.0829269	0.0943194	0.103481	0.277451	0.172407	0.278573	0.0853585	0.126376	0.0353003	0.0647731	CG3735	CG3735	CG3735	FBgn0034933	60A12
1625323_at	0.0134228	0.00257778	0.0490735	0.0200852	5.97655e-15	2.4423e-15	0.812039	0.12015	0.0270127	0.0121637	0.20543	0.361372	0.00159034	0.00841789	0.782619	0.350576	0.306025	0.434189	0.229079	0.321198	0.249553	0.228144	0.542075	0.300817	CG32397	CG32397	CG32397	FBgn0052397	65B5
1625324_at	0.00394808	0.00100521	0.0128727	0.0077647	2.82177e-09	3.11123e-10	0.0253023	0.0103064	0.0301436	0.0130169	0.00887993	0.0960393	0.0173081	0.0251094	0.00172919	0.0198527	0.896174	0.647933	0.012635	0.0771591	0.333395	0.269175	0.676952	0.341007	CG18549	CG18549	CG18549	FBgn0038053	87B11
1625326_a_at	0.143583	0.0172116	0.0411354	0.0177353	2.03153e-05	1.66468e-06	0.0146019	0.00731958	0.433352	0.0795544	0.766847	0.620677	0.203936	0.109736	0.922604	0.385665	0.124092	0.298135	0.233604	0.324288	0.399357	0.296745	0.929456	0.407254	CG14959	CG14959	CG14959	FBgn0035427	63C2--3
1625330_at	0.00112078	0.000388419	0.000778027	0.00111151	8.07522e-14	2.174e-14	Absent	Absent	0.008126	0.00577493	0.624257	0.572965	0.425237	0.182594	0.00477902	0.0274436	0.130087	0.304499	0.375698	0.407838	0.451061	0.315741	0.536705	0.299049	CG12126	CG12126	CG12126	FBgn0033280	44C3
1625332_at	0.147128	0.017563	0.0801738	0.0286613	1.06716e-14	3.95273e-15	0.196916	0.0409817	0.00873357	0.00605311	0.388309	0.471328	0.0530381	0.0464642	0.046637	0.0711242	0.430386	0.492032	0.669406	0.534022	0.68542	0.398023	0.373326	0.242391	CG14764	CG14764	CG14764	FBgn0033236	43F4--7
1625333_at	0.00549091	0.00128706	0.0023339	0.00234169	1.86797e-16	1.47539e-16	0.014836	0.00738462	0.328311	0.0648227	0.212393	0.364941	0.0126101	0.0211461	0.039342	0.0656322	0.149425	0.323463	0.611739	0.511559	0.247728	0.227125	0.0530966	0.0806871	CG33172	CG33172	CG33172	FBgn0053172	13E15--16
1625336_s_at	0.00276163	0.000767665	0.00270703	0.00260396	3.2036e-17	3.80555e-17	0.0157184	0.00765312	Absent	Absent	0.348859	0.452122	0.00309341	0.0109549	0.0297565	0.057166	0.53424	0.532829	0.00630027	0.0549878	0.00602112	0.0314128	0.00725041	0.0295304			---
1625337_s_at	0.0039056	0.000997503	0.0842765	0.0297445	0.179159	0.0119348	0.234706	0.0463494	0.00503265	0.00444677	0.0394454	0.181728	0.0348904	0.0364163	0.116635	0.112921	0.153338	0.327041	0.209354	0.308059	0.514225	0.339473	0.344847	0.231414	RpL32	Ribosomal protein L32	CG7939	FBgn0002626	99D3
1625338_at	1.15743e-05	1.30877e-05	0.000461597	0.000792061	1.77003e-05	1.45464e-06	6.20739e-05	0.00041451	0.0558237	0.0193163	0.00184521	0.0487101	0.00586771	0.0149979	0.0386868	0.0650184	0.772824	0.614017	0.154894	0.263857	0.040164	0.0829697	0.0906166	0.108383	Cyp4d20	Cyp4d20	CG16761	FBgn0035344	62E3
1625340_at	0.158303	0.0186618	0.621426	0.133197	5.13543e-08	5.02231e-09	0.0571344	0.0174677	0.59555	0.100507	0.084388	0.242886	0.100939	0.0690156	0.211206	0.157253	0.618465	0.561954	0.00507192	0.0497932	0.0274705	0.0676546	0.00023347	0.00786732	nonA	no on or off transient A	CG4211	FBgn0004227	14B18--C1
1625341_at	1.47157e-10	2.21847e-09	0.00093136	0.00125797	1.21121e-05	1.00377e-06	6.50464e-06	0.00012972	4.03961e-05	0.00035941	0.160651	0.324129	0.0016566	0.00859366	0.000224105	0.00938782	0.645674	0.571326	0.00014704	0.0106396	0.000109652	0.00649185	5.60523e-05	0.00581503	FucTC	FucTC	CG40305	FBgn0044872	20A4--5
1625344_at	6.49084e-08	2.905e-07	1.06513e-05	7.15436e-05	9.82126e-11	1.30552e-11	0.00028212	0.00082333	8.70668e-05	0.00053468	0.0654485	0.219056	0.0710239	0.0555153	0.0270348	0.0549033	0.673975	0.580886	0.00011035	0.0101418	0.37996	0.288281	0.549161	0.303087	fu12	fu12	CG17608	FBgn0026718	29C5--D1
1625345_at	6.91182e-06	8.9949e-06	0.151991	0.0461696	0.00231215	0.000170003	0.0028454	0.00277578	0.00476371	0.00432532	0.0325537	0.173021	0.0763394	0.057876	0.00962281	0.035659	0.363041	0.462072	0.293735	0.364808	0.771609	0.424854	0.638699	0.330119	CG18508	CG18508	CG18508	FBgn0028746	3C9
1625348_s_at	0.00194639	0.000590741	0.00343383	0.00306544	1.45711e-13	3.60484e-14	0.00193247	0.00223748	0.753422	0.120006	0.338494	0.447831	0.00692662	0.0161541	0.0601748	0.0805645	0.0185223	0.136434	0.0457681	0.143443	0.0990069	0.136648	0.0121428	0.0375655	CG8892	CG8892	CG8892	FBgn0031664	25B5
1625352_s_at	0.00876245	0.00183705	0.0222485	0.0114622	1.00182e-11	1.58636e-12	0.0571224	0.0174676	0.0357338	0.0144916	0.142703	0.306912	0.684445	0.254751	0.0691956	0.0863106	0.486164	0.512727	0.437528	0.440331	0.914124	0.465997	0.0187318	0.0464184	Spt-I	Serine palmitoyltransferase subunit I	CG4016	FBgn0033800	49F4
1625354_at	5.30713e-05	4.13364e-05	0.00339042	0.00303913	1.44359e-14	5.08169e-15	0.00020148	0.00070465	0.0114225	0.00708049	0.696911	0.597261	0.0100764	0.018972	0.00255038	0.0219628	0.00515218	0.0827825	0.0334422	0.125004	0.00112794	0.0149828	0.00605683	0.0273181	alpha-Est3	alpha-Esterase-3	CG1257	FBgn0015571	84D9
1625359_at	0.000175188	0.000100454	0.000177992	0.000429981	8.78803e-05	6.93551e-06	0.64098	0.0994565	0.00166098	0.00244244	0.451902	0.500623	0.174065	0.0983657	0.526401	0.275114	0.175014	0.345018	0.0200195	0.098862	0.00847478	0.0366943	0.243074	0.188669	CG31281	CG31281	CG31281	FBgn0051281	94D5
1625362_at	0.00211599	0.000627101	0.617192	0.132476	0.000919147	6.88345e-05	0.0548627	0.0170271	0.0705188	0.0224899	0.212776	0.365105	0.0226525	0.0288057	0.422198	0.239973	0.67148	0.580031	0.481994	0.460395	0.0173267	0.0533237	0.00491554	0.0245581	Gclc	Glutamate-cysteine ligase catalytic subunit	CG2259	FBgn0040319	7D6
1625363_at	0.0362401	0.00565459	0.00067623	0.0010171	6.91813e-11	9.42522e-12	Absent	Absent	0.013337	0.00784123	0.521187	0.529925	0.987888	0.327109	0.107241	0.108177	0.123169	0.298135	0.286152	0.359962	0.712544	0.406313	0.352471	0.234426	Obp56i	Odorant-binding protein 56i	CG30448	FBgn0043532	56E4
1625364_at	0.179311	0.0207183	0.232512	0.0634395	1.08601e-08	1.13046e-09	0.256961	0.0495313	Absent	Absent	0.269134	0.404662	0.148163	0.0883891	0.0181644	0.0465945	0.226997	0.382858	0.558194	0.491741	0.335271	0.270011	0.26869	0.200635	yellow-k	yellow-k	CG7463	FBgn0036504	71D4
1625366_at	6.74516e-12	1.59261e-10	7.12692e-12	2.61907e-09	1.44599e-17	2.08057e-17	3.09787e-07	1.75835e-05	0.127583	0.0333155	1.03042e-05	0.00648643	5.46651e-05	0.00314974	0.000285599	0.0106949	1.04105e-05	0.0105439	5.7888e-06	0.00388168	0.000275727	0.00842476	2.56721e-05	0.00558865	rst	roughest	CG4125	FBgn0003285	3C3--4
1625367_at	0.086184	0.0113317	0.0170256	0.0094885	0.00169956	0.000125583	0.436144	0.0737023	0.00703885	0.00533913	0.126598	0.292656	0.166483	0.0954608	0.0519836	0.0748929	0.320276	0.443271	0.0328454	0.124416	0.0224106	0.0612618	0.070781	0.0943953	CG9448	CG9448	CG9448	FBgn0037734	85E5
1625369_at	3.30879e-06	5.27237e-06	0.0104454	0.00666529	6.45455e-12	1.06378e-12	2.09367e-05	0.00022719	0.0129158	0.0076964	0.237295	0.384025	0.000816738	0.00669622	0.673497	0.319734	0.0625596	0.226167	0.0109635	0.0716633	0.0355519	0.0778794	0.00313008	0.0204179	CG10877	CG10877	CG10877	FBgn0038804	92F1--2
1625370_s_at	0.0117028	0.0023098	0.661866	0.139929	2.41082e-12	4.33729e-13	0.00217177	0.00239038	0.662666	0.109007	0.566502	0.54958	0.10846	0.0720897	0.896163	0.379429	0.491843	0.515413	0.388147	0.414147	0.399026	0.296685	0.949161	0.412988	gem	gemini	CG30011	FBgn0050011	46F1--2
1625374_at	0.000431646	0.000191836	0.0236381	0.011959	0.00520217	0.000376518	0.00883677	0.00538881	0.0284254	0.0125252	0.198136	0.35511	0.00479336	0.0134485	0.40295	0.233315	0.43872	0.494883	0.163641	0.271519	0.834247	0.443147	0.337071	0.228589	CG9466	CG9466	CG9466	FBgn0032068	29F1
1625375_at	1.07159e-08	7.30811e-08	2.42433e-08	1.31837e-06	2.61775e-05	2.13217e-06	Absent	Absent	7.25647e-07	3.86138e-05	Absent	Absent	Absent	Absent	Absent	Absent	Absent	Absent	Absent	Absent	0.00011881	0.00649695	Absent	Absent	CG32201	CG32201	CG32201	FBgn0052201	75D4
1625385_at	0.02106	0.00368272	0.238178	0.0646136	3.63701e-07	3.32098e-08	0.00139125	0.00187673	0.332962	0.0655241	0.0451384	0.190524	0.060932	0.0505824	0.25489	0.17639	0.370993	0.466011	0.0820717	0.191749	0.903473	0.463722	0.255959	0.194506	ct	cut	CG11387	FBgn0004198	7B4--6
1625387_s_at	5.65638e-06	7.78934e-06	0.00037483	0.000697007	5.46423e-13	1.15483e-13	0.0110265	0.00616617	0.00030836	0.00100883	0.029382	0.166283	0.0672321	0.0537753	0.0771339	0.0909148	0.00648232	0.0915588	0.133935	0.244594	0.0391357	0.0820769	0.161308	0.149482	E2f	E2F transcription factor	CG6376	FBgn0011766	93E9--F1
1625388_at	0.0104138	0.00210654	0.0190771	0.0102992	3.47936e-14	1.06073e-14	0.00238641	0.00251195	0.0858239	0.0255242	0.721256	0.606675	0.0439443	0.041389	0.0439631	0.0691636	0.878578	0.643995	0.0240194	0.107399	0.0841473	0.125273	0.00074691	0.0115042	CG4893	CG4893	CG4893	FBgn0036616	72E2
1625389_at	0.00694123	0.00153322	0.861532	0.171587	0.00177069	0.000130766	0.00612401	0.00434707	0.25527	0.054143	0.00392704	0.0680861	0.177672	0.0998071	0.39093	0.229282	0.101476	0.275357	0.00143276	0.0277063	0.000695661	0.0123786	0.0277928	0.057279	CG8209	CG8209	CG8209	FBgn0035830	66A21
1625396_at	0.0227386	0.00391355	0.0412831	0.0177814	0.102239	0.00691427	0.0100469	0.00580758	0.251652	0.0535538	0.241946	0.38688	0.242824	0.124044	0.594125	0.296406	0.0455242	0.200621	0.26331	0.344292	0.337522	0.271093	0.972965	0.419476			---
1625405_at	0.0191197	0.00340833	0.0069159	0.00498502	1.95922e-15	9.76465e-16	0.00088894	0.00148232	0.067974	0.0219976	0.467827	0.507824	0.941408	0.316747	0.00156273	0.0194283	0.0628435	0.226307	0.00397282	0.0438711	0.495661	0.33208	0.597729	0.318621	yellow-c	yellow-c	CG4182	FBgn0041713	35B8
1625410_at	0.000576953	0.000238212	0.000427168	0.000756092	9.60219e-18	1.5332e-17	0.00542572	0.00407032	0.0576855	0.0197206	0.280915	0.412423	0.00471505	0.0132655	0.123958	0.116525	0.512633	0.523127	0.0764124	0.18555	0.111414	0.145816	0.00445979	0.0234214	CG5147	CG5147	CG5147	FBgn0036775	75B9
1625412_at	0.0651004	0.00903166	0.0002084	0.00047801	1.92102e-12	3.5427e-13	0.00064829	0.00124088	0.063253	0.0210056	0.464009	0.505977	0.282711	0.137794	0.0727045	0.0885396	0.43656	0.494082	0.778556	0.570789	0.962367	0.479221	0.339804	0.22955	CG4769	CG4769	CG4769	FBgn0035600	64C13
1625413_s_at	1.64513e-05	1.70195e-05	1.60005e-05	9.46482e-05	1.03022e-13	2.66774e-14	Absent	Absent	0.00086564	0.00176222	0.658869	0.58381	0.00940241	0.0184257	0.0252037	0.0534234	0.498223	0.517547	0.948695	0.617002	0.0672158	0.110394	0.378065	0.243811	CG33490	CG33490	CG33490	FBgn0053490	68C13
1625414_at	0.000247587	0.000128247	8.10247e-05	0.00026013	2.34489e-08	2.36218e-09	0.0193396	0.00872532	0.00121412	0.0021053	0.212809	0.365105	0.788806	0.28084	0.403724	0.233681	0.397429	0.478027	0.610378	0.511213	0.0155029	0.0502628	0.133816	0.135158	ifc	infertile crescent	CG9078	FBgn0001941	26B2
1625422_at	0.0338526	0.00535648	0.0446621	0.0187943	7.80831e-13	1.5831e-13	0.0240754	0.00996338	0.807232	0.126789	0.402716	0.477923	0.124034	0.0787276	0.131425	0.120259	0.367226	0.464362	0.2846	0.358677	0.125755	0.156069	0.384368	0.246041	CG4925	CG4925	CG4925	FBgn0036614	72E2
1625424_at	0.0341144	0.00539063	0.109846	0.0361982	0.0201297	0.00141644	0.0129216	0.00680557	0.376507	0.0718446	0.444821	0.497208	0.137814	0.0843625	0.239465	0.170168	0.267739	0.409678	0.318667	0.377726	0.944272	0.474494	0.0422738	0.0710147	CG17360	CG17360	CG17360	FBgn0037949	86E18--F7
1625425_a_at	0.0016054	0.00051037	0.182502	0.0529031	0.309712	0.020307	0.172927	0.0373753	0.00290529	0.00328259	0.0350504	0.176531	0.0684592	0.0543314	0.234809	0.16797	0.295513	0.428352	0.85402	0.592127	0.940014	0.473081	0.36667	0.239929	RpS15	Ribosomal protein S15	CG8332	FBgn0034138	53C8
1625426_at	0.000632372	0.000254938	0.0409707	0.0176827	1.03781e-13	2.68475e-14	0.00723268	0.0047864	0.212005	0.0474731	0.175836	0.338714	0.00289501	0.0106499	0.010804	0.0377418	0.0511823	0.209391	0.0660037	0.17137	0.0117643	0.0433422	0.0525169	0.0801688	CG5846	CG5846	CG5846	FBgn0032171	30F2
1625427_at	0.487357	0.0481117	0.253183	0.0676599	1.04111e-08	1.08501e-09	0.5518	0.0884173	0.149816	0.0372466	0.340492	0.44855	0.0109762	0.01969	0.639511	0.310098	0.919673	0.653298	0.640471	0.52258	0.0866785	0.127467	0.00677175	0.0285322	CG12241	CG12241	CG12241	FBgn0038304	88E3
1625428_at	0.00179338	0.000554286	0.0573917	0.0223385	1.92908e-11	2.90344e-12	0.0467279	0.0153448	0.0264548	0.0119943	0.193618	0.351399	0.0254095	0.030723	0.851245	0.368365	0.0431685	0.195683	0.899332	0.604168	0.00176971	0.0179889	0.15552	0.146754	CG13707	CG13707	CG13707	FBgn0035578	64C1
1625430_at	0.103697	0.0131967	0.0330108	0.0151404	6.23449e-15	2.52731e-15	0.0138278	0.00708938	0.20522	0.0463572	0.704831	0.599951	0.0685442	0.0543663	0.254507	0.176221	0.0174299	0.132607	0.363471	0.402188	0.0799974	0.121528	0.0248206	0.0543745	CG14022	CG14022	CG14022	FBgn0031700	25D6
1625431_at	9.88858e-05	6.50759e-05	0.205543	0.0577357	6.84104e-15	2.72215e-15	0.00523668	0.00398765	0.018351	0.00949107	0.279195	0.411126	0.000952013	0.00703663	0.130691	0.119871	0.277647	0.417197	0.0051429	0.0500806	0.0967594	0.134907	0.00531341	0.0254323	repo	reversed polarity	CG31240	FBgn0011701	90F9--10
1625433_at	3.43213e-06	5.4389e-06	0.000343533	0.000657289	1.54306e-14	5.36707e-15	0.00013842	0.00058197	0.00149211	0.00232164	0.135038	0.299965	0.00133007	0.00776987	0.0265809	0.0544436	0.615441	0.561311	0.605228	0.510221	0.747216	0.417297	0.0128295	0.03842	Scp1	Sarcoplasmic calcium-binding protein 1	CG15848	FBgn0020908	80A--B
1625434_at	1.75115e-05	1.7882e-05	2.83243e-05	0.0001378	5.10992e-16	3.29182e-16	0.00057648	0.00116939	0.00167575	0.00245438	0.00624013	0.0830004	0.418374	0.180473	0.232309	0.16681	0.0990562	0.271871	0.00274869	0.0371487	0.477396	0.324892	0.941814	0.410999	CG3270	CG3270	CG3270	FBgn0033093	42C3--5
1625436_at	9.15995e-05	6.15176e-05	4.04561e-05	0.000170517	3.403e-06	2.91752e-07	0.00337248	0.0030468	0.00056414	0.00139038	0.0163794	0.130605	0.0428951	0.0409584	0.0927172	0.0999141	0.0399454	0.189607	0.0117464	0.0740572	0.81849	0.439082	0.485264	0.282062	Uro	Urate oxidase	CG7171	FBgn0003961	28C3
1625439_at	8.90556e-06	1.08186e-05	0.000525021	0.000857676	0.192534	0.0128019	0.00054478	0.00114366	0.00554978	0.00467147	0.195627	0.35307	0.000320654	0.00530081	0.0110471	0.0379212	0.0886412	0.257981	0.131899	0.242736	0.00127443	0.0154011	0.00981313	0.0338387	Tsp29Fa	Tetraspanin 29Fa	CG9494	FBgn0032074	29F4
1625443_a_at	4.10858e-05	3.38903e-05	0.00105644	0.00136785	4.4844e-13	9.62208e-14	0.00911181	0.00548179	0.00222786	0.00283812	0.0480172	0.194926	0.0276759	0.0321792	0.00447646	0.0268959	0.176451	0.346593	0.109433	0.221836	0.604614	0.371527	0.79531	0.372874	CG33054	CG33054	CG33054	FBgn0053054	78C2
1625444_at	0.000134643	8.2244e-05	0.000256926	0.000546286	5.98117e-17	6.11682e-17	0.00308584	0.00290315	0.102051	0.028605	0.26776	0.40364	0.0022838	0.00961315	0.0054833	0.0289396	0.067294	0.231082	0.0256776	0.111291	0.0102784	0.0406308	0.00331544	0.0208753	CG13773	CG13773	CG13773	FBgn0042092	27C4
1625446_at	0.0407828	0.00619878	0.00922329	0.00610349	1.30963e-09	1.50487e-10	0.00398349	0.00334346	0.0971245	0.0276584	0.322501	0.438399	0.670656	0.251343	0.30118	0.196069	0.162133	0.334588	0.105679	0.217993	0.704642	0.404106	0.251218	0.192291	l(1)G0045	lethal (1) G0045	CG32763	FBgn0026702	5A8
1625447_at	0.00165042	0.000519919	0.00338625	0.00303762	1.21705e-14	4.40636e-15	0.0139045	0.0071076	Absent	Absent	0.926934	0.666095	0.00221728	0.00950883	0.159149	0.13354	0.28953	0.423458	0.00407486	0.0442576	0.524276	0.342926	0.216539	0.176604	CAP-D2	CAP-D2 condensin subunit	CG1911	FBgn0039680	99B7
1625450_at	0.0244179	0.00414284	0.15574	0.0469646	9.39821e-13	1.8637e-13	0.00835386	0.00523716	0.240046	0.051709	0.583808	0.55581	0.119015	0.0765638	0.214966	0.159165	0.21569	0.37616	0.126719	0.238674	4.07977e-05	0.00481888	0.00321833	0.0207056	mthl14	methuselah-like 14	CG32476	FBgn0052476	61B3
1625453_a_at	0.00321893	0.000861091	0.127099	0.040267	7.33175e-11	9.95429e-12	0.301721	0.0557838	0.00029864	0.00098753	0.349285	0.452166	0.885237	0.30412	0.313599	0.200896	0.449446	0.498857	0.949163	0.617039	0.101084	0.138159	0.380613	0.244812	Sh3beta	Sh3beta	CG8582	FBgn0035772	65F7
1625454_at	0.00470904	0.00114672	0.635189	0.135459	0.000317767	2.43391e-05	0.0321351	0.0119599	0.21153	0.0473945	0.108264	0.27402	0.287581	0.139299	0.00126179	0.0178349	0.025904	0.157102	0.99875	0.628531	0.127039	0.156894	0.00273969	0.0196783	Gbeta5	Gbeta5	CG10763	FBgn0030011	7D16
1625457_at	0.000424319	0.000189388	0.0244127	0.0122496	1.33535e-10	1.73923e-11	0.00667579	0.00454841	0.115504	0.0311359	0.0699581	0.225024	0.0356528	0.0368748	0.828135	0.361874	0.0316154	0.171699	0.949371	0.61707	0.89702	0.46203	0.0256582	0.055117	CG10031	CG10031	CG10031	FBgn0031563	24B3--C1
1625458_a_at	0.0250898	0.00423238	0.00563129	0.00432399	1.68625e-18	4.20209e-18	0.005546	0.00412113	0.566166	0.0967045	0.519065	0.529443	0.0567489	0.048413	0.144441	0.126435	0.996865	0.670289	0.214242	0.311646	0.0901899	0.130004	0.0363586	0.0658025	msk	moleskin	CG7935	FBgn0026252	66B6
1625459_at	0.0138993	0.00264971	0.00504556	0.00400622	1.94129e-11	2.92014e-12	0.0336223	0.012326	0.0167416	0.00896991	0.293832	0.420523	0.0110097	0.0197053	0.229787	0.166011	0.634165	0.567334	0.624146	0.516105	0.279193	0.242801	0.539639	0.30005	CG3520	CG3520	CG3520	FBgn0034859	59D10
1625462_s_at	0.0273436	0.00453316	0.048983	0.020061	3.88365e-08	3.8343e-09	0.00316759	0.00294742	0.153098	0.0377932	0.906298	0.659489	0.193749	0.106118	0.84612	0.367072	0.461599	0.50339	0.00290275	0.0381769	0.0242659	0.0638777	0.193388	0.166057	CG31221	CG31221	CG31221	FBgn0051221	92A3--5
1625465_a_at	0.00667927	0.00148885	0.046237	0.0192545	2.84448e-08	2.84688e-09	0.053304	0.0166908	0.0434527	0.0163452	0.632979	0.57606	0.0317568	0.0344647	0.538661	0.278897	0.00111793	0.0409868	0.0218791	0.102642	0.0143942	0.0482186	0.00528773	0.0253596	CG6028	CG6028	CG6028	FBgn0038924	94A1
1625466_at	0.000193587	0.000107774	0.0011385	0.00143704	3.24948e-10	4.01136e-11	0.0315685	0.0118483	0.00210252	0.00274659	0.0679719	0.222588	0.0129321	0.0213784	0.00349221	0.0247399	0.00246958	0.0578859	0.0785225	0.187575	0.0874497	0.12821	0.0377133	0.06724	CG2656	CG2656	CG2656	FBgn0037478	84C6
1625467_at	0.010678	0.00215087	0.0111447	0.00698584	2.45691e-16	1.82006e-16	Absent	Absent	0.0284094	0.0125227	0.0269137	0.160848	0.01034	0.019277	0.120084	0.114613	0.0245559	0.153058	0.00214911	0.0326195	0.00158679	0.0171636	0.00227656	0.0182803	CG5860	CG5860	CG5860	FBgn0038506	90A6
1625469_at	0.0028446	0.000784774	0.0207225	0.0108939	7.34751e-11	9.97397e-12	Absent	Absent	0.0287043	0.0125868	0.0250959	0.157251	0.230974	0.119585	0.0775931	0.0910866	0.493052	0.515965	0.0657294	0.171058	0.0589633	0.102149	0.985425	0.422343	CG3323	CG3323	CG3323	FBgn0029750	4F4
1625470_s_at	0.0715609	0.00974564	0.0460079	0.0191871	2.34322e-07	2.17082e-08	0.398819	0.068902	0.00287168	0.00326055	0.126848	0.292903	0.0654592	0.0528102	0.854155	0.3691	0.109492	0.284988	0.838773	0.587206	0.251692	0.229191	0.1448	0.141129	WASp	WASp	CG1520	FBgn0024273	98E5
1625471_s_at	8.20106e-06	1.02133e-05	0.0191675	0.0103271	1.23735e-12	2.37651e-13	0.00137156	0.00186037	0.00387652	0.00385988	0.0335082	0.17488	0.00905862	0.018193	0.329359	0.206761	0.00565331	0.0869187	0.086142	0.195858	0.0153515	0.0499522	0.371729	0.24175	CG4928	CG4928	CG4928	FBgn0027556	15C1--4
1625474_s_at	0.00693679	0.00153283	0.0223163	0.0114791	9.93362e-14	2.58591e-14	7.90012e-05	0.00045625	0.0672241	0.0218539	0.339285	0.448259	0.168134	0.0961323	0.488554	0.262866	0.832288	0.632316	0.0319634	0.122625	0.0478875	0.0915153	0.0118265	0.0371633	CG1441	CG1441	CG1441	FBgn0033464	46C4
1625475_s_at	0.00858866	0.00181055	0.0457878	0.0191275	8.87224e-09	9.31542e-10	0.207198	0.0423686	0.0100108	0.00652716	0.782866	0.626556	0.0943367	0.0661109	0.00220969	0.0210139	0.525422	0.529141	0.141548	0.252467	0.362597	0.28123	0.0545447	0.0820351	drk	downstream of receptor kinase	CG6033	FBgn0004638	50A13
1625476_a_at	0.0283433	0.00466721	0.149498	0.0455878	1.04683e-10	1.38475e-11	0.0130996	0.00685231	0.145948	0.0365803	0.000920235	0.0344508	0.0310794	0.0340636	0.190443	0.148318	0.120275	0.296377	9.78786e-07	0.00124439	0.000251522	0.00821829	0.00167303	0.0165373	CG1674	CG1674	CG1674	FBgn0039897	102B1--3
1625478_at	0.00161579	0.000512961	0.120404	0.0387946	6.32326e-10	7.54445e-11	0.00244466	0.00255144	Absent	Absent	0.324838	0.439458	0.00752241	0.0167588	0.00344691	0.0247038	0.128373	0.30259	0.0188156	0.095813	0.00805507	0.0359303	2.08945e-05	0.00513387	Mnn1	Menin 1	CG13778	FBgn0031885	27D7
1625480_at	0.0286949	0.00470947	0.338511	0.0841512	0.00025097	1.933e-05	0.433866	0.0734118	0.0988628	0.0279724	0.572828	0.552599	0.0723104	0.0561682	0.0835916	0.094787	0.335115	0.450819	0.0608802	0.164804	0.00666485	0.0331455	0.759788	0.36319	CG10671	CG10671	CG10671	FBgn0035586	64C7
1625481_a_at	0.00143374	0.000466875	0.000444954	0.000773389	1.02379e-18	2.9531e-18	0.00625693	0.00438335	0.582974	0.0988974	0.0543812	0.203989	0.0172078	0.0250655	0.794119	0.353717	0.508622	0.521875	0.0639116	0.168581	0.436338	0.310474	0.637953	0.329995	retn	retained	CG5403	FBgn0004795	59F5
1625486_a_at	0.00951985	0.00196244	0.00135264	0.00161469	2.8522e-13	6.4951e-14	0.181378	0.038664	0.0108771	0.00687381	0.305472	0.428416	0.750327	0.271232	0.611566	0.301697	0.674622	0.581258	0.534243	0.481557	0.00219417	0.0196339	0.0631007	0.0885642	PGRP-LA	Peptidoglycan recognition protein LA	CG32042	FBgn0035975	67B1
1625487_at	1.04001e-05	1.20973e-05	0.00052395	0.000856902	2.69675e-08	2.70487e-09	0.00279095	0.00274219	0.00012724	0.00065156	0.0647731	0.218716	0.00900429	0.0181418	0.0651125	0.0837648	0.00111177	0.0409462	0.018856	0.0958909	0.761728	0.422287	0.00589907	0.0268413	CG6839	CG6839	CG6839	FBgn0036831	75E5--6
1625490_at	0.00233323	0.000673537	0.0912224	0.0315124	0.334032	0.0218361	0.385324	0.0671126	0.0132193	0.00781178	0.033871	0.175653	0.063319	0.0518423	0.447525	0.249424	0.783983	0.617585	0.761756	0.565746	0.541044	0.348833	0.219362	0.177826	CG3500	CG3500	CG3500	FBgn0034849	59D8
1625494_at	0.276833	0.029838	0.355312	0.087264	5.26941e-12	8.85692e-13	0.360566	0.0638249	0.33518	0.0657785	0.530712	0.534791	0.00482992	0.013532	0.307665	0.198902	0.512164	0.523043	0.00770985	0.0601071	0.532092	0.345589	0.977979	0.420794	CG4282	CG4282	CG4282	FBgn0034114	53B5
1625499_at	5.82658e-05	4.4237e-05	8.09322e-05	0.00026013	9.29579e-18	1.49695e-17	Absent	Absent	0.00178632	0.0025212	0.00842819	0.0942233	0.271162	0.133879	0.014826	0.0428571	0.16897	0.340058	0.0954192	0.205613	0.406919	0.2997	0.319637	0.221704	CG3809	CG3809	CG3809	FBgn0037995	87B2
1625500_at	0.026925	0.00448257	0.180304	0.052431	3.20054e-15	1.4619e-15	0.0963532	0.0249682	0.351437	0.0682312	0.278961	0.411084	0.00439646	0.0129341	0.178067	0.142657	0.127406	0.301796	0.420905	0.431548	0.919943	0.467638	0.0622759	0.0879875	Mlh1	Mlh1	CG11482	FBgn0011659	44B8
1625502_at	9.07188e-06	1.09641e-05	0.00015044	0.000385899	1.55933e-14	5.41034e-15	Absent	Absent	0.00044956	0.00123054	0.193953	0.35154	0.0607835	0.0505071	0.00235132	0.0214646	0.162204	0.334588	0.578902	0.499516	0.123905	0.155198	0.0404461	0.0695413	Ntf-2r	Nuclear transport factor-2-related	CG10174	FBgn0032680	36F5
1625503_at	0.000201183	0.000110925	0.00585658	0.00444399	1.37886e-17	2.01822e-17	0.197301	0.0410273	0.000889	0.00178191	0.0432262	0.187199	0.115912	0.0753708	0.577429	0.291489	0.448737	0.498821	0.00274872	0.0371487	0.252333	0.229571	0.147639	0.14239	CG32425	CG32425	CG32425	FBgn0052425	77C6
1625505_at	0.00403755	0.00102141	0.0556849	0.0218689	1.13673e-09	1.31463e-10	0.0224944	0.00952274	0.099452	0.0280879	0.0356144	0.17728	0.0817215	0.060371	0.141015	0.124893	0.95465	0.660498	0.916548	0.608808	0.285982	0.246311	0.130237	0.133332	CG13896	CG13896	CG13896	FBgn0035159	61C8
1625511_at	0.000317989	0.000153597	0.0526283	0.0210783	3.05586e-09	3.35104e-10	0.286826	0.0537369	0.00529772	0.00457527	0.043172	0.187199	0.638191	0.243006	0.171893	0.139766	0.0526672	0.211152	0.00189359	0.0310767	0.258864	0.232694	0.14648	0.141945	CG9322	CG9322	CG9322	FBgn0038178	87F13
1625512_s_at	0.000731221	0.000283228	0.000759866	0.0010977	4.70492e-13	1.0076e-13	0.302385	0.0558717	0.00720639	0.00540169	0.0255312	0.158403	0.458784	0.192462	0.000505799	0.0136623	0.121201	0.297374	0.78612	0.573182	0.0164157	0.0518717	0.0333856	0.0627779	CG34002	CG34002	CG34002	FBgn0054002
1625515_a_at	0.0310947	0.00501286	0.571102	0.12466	0.227793	0.0150625	0.0210259	0.00913964	0.310306	0.0622489	0.123912	0.289804	0.0303063	0.0336363	0.457833	0.252892	0.152786	0.32673	0.433013	0.437715	0.0240691	0.0635605	0.013816	0.0400403	sd	scalloped	CG8544	FBgn0003345	13F1--4
1625521_at	0.000246088	0.000127812	0.000496651	0.000830173	7.9448e-15	3.08037e-15	Absent	Absent	0.00469363	0.00430615	0.766764	0.620677	0.337631	0.155513	0.0733588	0.0887173	0.714649	0.594993	0.96822	0.620748	0.357669	0.278892	0.809979	0.376868	CG30355	CG30355	CG30355	FBgn0050355	44E2
1625522_at	0.00188678	0.000576518	0.00127892	0.00155166	1.40272e-12	2.66295e-13	0.0233051	0.00976508	0.0101008	0.0065627	0.00207578	0.0527546	0.011253	0.0199787	0.0955188	0.101533	0.00597795	0.0883878	0.00332197	0.0404799	0.483144	0.327002	0.0161178	0.0432973	CG32551	CG32551	CG32551	FBgn0052551	17B1
1625524_at	0.00979964	0.00200712	0.0726338	0.0266484	3.41399e-15	1.5301e-15	0.0198965	0.00887689	0.564641	0.0965271	0.614791	0.568614	0.00865855	0.0178274	0.120676	0.114868	0.235208	0.38864	0.931751	0.612403	0.481978	0.32658	0.0204609	0.048966	CG3165	CG3165	CG3165	FBgn0031484	23C4
1625528_at	0.0417136	0.00631095	0.590049	0.127883	1.96603e-08	1.99302e-09	0.0891433	0.0236983	0.385414	0.0729907	0.494356	0.520033	0.0352227	0.036601	0.295527	0.193937	0.0188629	0.13732	0.13468	0.245369	0.007274	0.0341322	0.0542398	0.0817366	CG17593	CG17593	CG17593	FBgn0031544	23F6
1625530_at	0.00377359	0.000972239	0.269111	0.0707817	2.46814e-14	7.96872e-15	0.0552212	0.0170917	0.111097	0.030329	0.0338605	0.175653	0.00323717	0.0111219	0.00682431	0.0313795	0.247767	0.397164	0.0822485	0.191749	0.232824	0.218614	0.168366	0.153273	CG10462	CG10462	CG10462	FBgn0032815	38A2
1625531_at	0.000657881	0.000261631	0.0346775	0.0156714	6.61857e-08	6.40911e-09	0.102048	0.0258983	0.0061411	0.00493762	0.131684	0.297016	0.372368	0.166091	0.0138142	0.0414599	0.643551	0.570772	0.253243	0.338493	0.00185209	0.0182338	0.440321	0.2666	Obp18a	Odorant-binding protein 18a	CG15883	FBgn0030985	18A3
1625532_at	0.00186337	0.000570838	0.076586	0.02771	2.73177e-09	3.01749e-10	0.825486	0.121931	4.49161e-05	0.00038797	0.0554916	0.205419	0.0972814	0.0674507	0.0166475	0.0448313	0.0292814	0.165338	0.122292	0.234563	0.00840221	0.0365777	0.108132	0.120375	cv	crossveinless	CG12410	FBgn0000394	5A13
1625533_at	0.0535558	0.00771933	0.442302	0.103037	2.05497e-11	3.07528e-12	0.0031754	0.00295048	0.819308	0.128315	0.587313	0.557051	0.05085	0.0452851	0.267509	0.182251	0.583871	0.550274	0.72707	0.554618	0.0245739	0.0641312	0.0405973	0.0696325	bsk	basket	CG5680	FBgn0000229	31B1
1625538_at	1.6382e-07	5.53672e-07	5.44809e-08	2.05111e-06	1.01662e-10	1.34728e-11	3.21154e-05	0.00027753	0.0528784	0.0186107	0.576232	0.554134	0.00578412	0.0148646	0.00526069	0.0287099	0.372049	0.466354	0.0513196	0.151607	0.224296	0.214657	0.184582	0.161323	Jon66Ci	Jonah 66Ci	CG7118	FBgn0035886	66C10
1625540_at	1.02468e-06	2.16104e-06	9.53375e-07	1.57638e-05	1.34295e-14	4.79069e-15	Absent	Absent	0.00019222	0.00079488	0.0641733	0.218338	0.144068	0.0869515	0.00106202	0.0168435	0.185262	0.354519	0.917494	0.609012	0.000369229	0.0088926	0.517392	0.293077			---
1625542_a_at	0.013635	0.0026124	0.793545	0.160981	2.56344e-06	2.21558e-07	0.00503125	0.00388245	0.576704	0.0980802	0.780283	0.626044	0.0217884	0.0282847	0.052801	0.0756078	0.0655076	0.228908	0.00825196	0.0617128	0.0050249	0.0285897	0.00185532	0.0172488	Tm1	Tropomyosin 1	CG4898	FBgn0003721	88E12--13
1625543_s_at	0.104993	0.0133305	0.126969	0.0402423	3.91555e-11	5.57266e-12	0.0713482	0.0203897	0.188965	0.0438984	0.557035	0.545305	0.598011	0.23194	0.159843	0.134005	0.847964	0.636982	0.418826	0.430516	0.000765549	0.0129177	0.00844754	0.0316708	CYLD	CYLD	CG5603	FBgn0032210	31C7--D1
1625548_at	0.00263137	0.000738213	0.00283592	0.00268884	1.41741e-11	2.17617e-12	Absent	Absent	0.0156895	0.00862626	0.356114	0.455487	0.113783	0.0745219	0.0635521	0.0829088	0.431731	0.492784	0.634963	0.520591	0.329019	0.267298	0.41981	0.2592	CG6661	CG6661	CG6661	FBgn0036403	70C15
1625549_at	0.0330785	0.00526493	0.0447821	0.0188296	2.8629e-10	3.55757e-11	0.00863876	0.0053275	0.131676	0.0339894	0.122284	0.288303	0.00781435	0.0170083	0.19519	0.150286	0.334919	0.450784	0.00777513	0.0602237	0.000194278	0.0078587	0.000623041	0.0110854	CG5970	CG5970	CG5970	FBgn0033842	50A11
1625551_at	0.0862229	0.0113355	0.253521	0.0677276	4.87112e-08	4.76915e-09	0.233107	0.0461138	0.0989923	0.0279919	0.112796	0.277587	0.0177	0.0254165	0.0555569	0.0774201	0.583617	0.550274	0.167501	0.274719	0.19667	0.199589	0.0194148	0.0475206	JhI-1	Juvenile hormone-inducible protein 1	CG3298	FBgn0028426	47A1
1625552_at	5.80391e-05	4.41845e-05	0.00996987	0.00644078	6.88011e-11	9.37829e-12	0.00258093	0.00261847	0.129896	0.033685	0.34155	0.448963	0.943588	0.317293	0.0271439	0.0550367	0.00399356	0.073374	0.777463	0.570565	0.00756357	0.0346272	0.048949	0.077214	CG14820	CG14820	CG14820	FBgn0035718	65D3
1625554_at	0.0457034	0.00680319	0.299311	0.076705	0.0129532	0.000919927	0.0236895	0.00985898	0.562548	0.0962733	Absent	Absent	Absent	Absent	Absent	Absent	0.0123679	0.115718	Absent	Absent	0.225438	0.215224	Absent	Absent	CG7306	CG7306	CG7306	FBgn0036947	77A2
1625556_at	0.0011468	0.000395167	0.00131365	0.0015803	9.66244e-17	8.86809e-17	0.00856866	0.00530843	0.0632724	0.0210056	0.155541	0.320377	0.0191711	0.0264261	0.537469	0.27863	0.941999	0.657925	0.0422409	0.138529	0.501472	0.334417	0.809003	0.376775	ari-2	ariadne 2	CG5709	FBgn0025186	58D1--2
1625557_at	0.000730617	0.000283185	0.000396576	0.000721142	1.53723e-07	1.44324e-08	0.0912521	0.0240579	0.00262739	0.00310057	0.105209	0.268969	0.267227	0.132758	0.985993	0.402151	0.500347	0.518093	0.626568	0.517211	0.0114497	0.0429046	0.732312	0.356512			---
1625558_a_at	0.235935	0.0260675	0.433007	0.10141	0.0501664	0.00345679	Absent	Absent	0.379404	0.0722259	Absent	Absent	Absent	Absent	Absent	Absent	Absent	Absent	Absent	Absent	Absent	Absent	0.0037345	0.0217978	CG17290	CG17290	CG17290	FBgn0034201	54A2
1625562_at	9.5571e-08	3.73718e-07	1.05332e-07	3.18225e-06	8.39222e-19	2.51276e-18	Absent	Absent	5.80427e-05	0.00044519	0.689459	0.595132	0.0742712	0.0570352	0.00102658	0.0167882	0.00679324	0.0930277	0.803557	0.578363	0.293745	0.250188	0.381053	0.24496	CG4959	CG4959	CG4959	FBgn0028883	35E3
1625563_s_at	4.95972e-07	1.25442e-06	0.00430007	0.00360967	5.60546e-09	5.9966e-10	0.00300107	0.00285777	0.00056891	0.00139286	0.00531851	0.0779992	0.0909661	0.064578	0.85462	0.369211	0.00100707	0.0390136	0.00080078	0.0214654	0.436258	0.310454	0.00662617	0.0283927	CG14253	CG14253	CG14253	FBgn0039467	97D12
1625564_at	0.143687	0.0172164	0.163124	0.048682	2.33687e-13	5.44116e-14	0.203374	0.0418533	0.627342	0.104564	0.451649	0.500623	0.0025787	0.0101209	0.0225887	0.0507466	0.0860952	0.25467	0.342773	0.391601	0.0939626	0.132885	0.00565539	0.0261923	CG9613	CG9613	CG9613	FBgn0037574	84F11
1625566_a_at	0.000802945	0.00030448	0.00476167	0.00385971	7.95008e-15	3.0809e-15	0.0142587	0.00722113	0.00447246	0.00419311	0.0164093	0.130626	0.000489546	0.00593885	0.129788	0.119291	0.218517	0.377837	0.149516	0.259388	0.099056	0.136684	0.931946	0.407823	CG9293	CG9293	CG9293	FBgn0032516	34B9
1625567_a_at	0.00223601	0.000653708	0.00628416	0.00466855	2.04606e-14	6.79257e-15	Absent	Absent	0.0101704	0.006591	0.0670704	0.221473	0.0336759	0.0357305	0.0161392	0.0443668	0.0647266	0.22822	0.912631	0.607582	0.264881	0.235522	0.138715	0.137828	CG18223	CG18223	CG18223	FBgn0036832	75E6
1625569_at	0.0947248	0.0122467	0.264387	0.0698317	2.51128e-06	2.17121e-07	0.163894	0.036019	0.405877	0.0757596	0.184914	0.345643	0.298587	0.142533	0.0553357	0.0773676	0.994879	0.669671	0.0346996	0.126246	0.00634966	0.0324956	0.0566223	0.0832837	CG7565	CG7565	CG7565	FBgn0035833	66B5
1625572_s_at	4.5164e-08	2.17421e-07	0.00795101	0.00550572	1.08694e-12	2.12441e-13	5.535e-05	0.00038882	0.00123409	0.00212202	0.0132569	0.117694	3.44825e-05	0.00292323	0.00614226	0.0301765	0.000467403	0.0281084	0.511623	0.47323	0.00205214	0.0189664	0.000578796	0.010665	Dbi	Diazepam-binding inhibitor	CG8627	FBgn0010387	65E4
1625573_at	1.62643e-06	3.05987e-06	0.000197105	0.000459939	2.84164e-13	6.47479e-14	5.229e-05	0.00037215	0.0893705	0.0262192	0.000135157	0.0163543	0.022567	0.0287421	0.0782898	0.091474	0.902036	0.64915	0.00606702	0.0541159	0.00683578	0.0333765	0.00364564	0.0214996	Tim9a	Tim9a	CG1660	FBgn0030480	11F1
1625574_at	0.00128794	0.000430595	0.0661329	0.0247949	1.31143e-11	2.02769e-12	Absent	Absent	0.00080074	0.00170389	Absent	Absent	Absent	Absent	Absent	Absent	Absent	Absent	Absent	Absent	Absent	Absent	0.0230143	0.0523343	Nos	Nitric oxide synthase	CG6713	FBgn0011676	32B1
1625583_at	7.86869e-05	5.48878e-05	0.156861	0.0472096	1.52856e-05	1.26001e-06	0.0245836	0.01012	0.00095592	0.00185321	0.00579804	0.0797401	0.00425443	0.0127322	6.25445e-05	0.00594895	0.001368	0.0438114	0.00166225	0.0293398	0.042474	0.0856999	0.00736225	0.0296547	CG16926	CG16926	CG16926	FBgn0040732	56D14
1625584_at	5.98321e-07	1.45545e-06	5.3912e-05	0.00020142	3.12054e-12	5.4863e-13	9.40391e-06	0.00015306	0.00386403	0.00385988	0.000604894	0.0295598	0.0030822	0.0109346	0.0213791	0.0496841	0.269955	0.411615	0.00248529	0.0352217	0.0415644	0.0847624	0.00296413	0.0200231	CG8654	CG8654	CG8654	FBgn0034479	56F4
1625585_at	0.000337096	0.000159927	0.000398008	0.000721676	9.85285e-15	3.69113e-15	Absent	Absent	0.00485331	0.00437304	0.956204	0.671472	0.423692	0.182054	0.00194758	0.0203102	0.107703	0.283057	0.105934	0.21818	0.868891	0.453545	0.151338	0.144419	CG6481	CG6481	CG6481	FBgn0030936	17C1
1625587_at	0.00104176	0.000368278	0.00421628	0.00355627	0.738093	0.0467303	0.0119263	0.00648979	0.0204905	0.0101926	0.785819	0.627568	0.0409102	0.0398016	0.181053	0.144258	0.0293551	0.165338	0.743999	0.559201	0.0177514	0.0537719	0.0549924	0.0822462	Jheh3	Juvenile hormone epoxide hydrolase 3	CG15106	FBgn0034406	55F8
1625592_s_at	0.00113341	0.000391963	0.00686937	0.00496069	1.83888e-15	9.27643e-16	0.0136946	0.00703933	0.197766	0.0452129	0.692043	0.595884	0.00293444	0.0107039	0.865488	0.372078	0.337982	0.4519	0.546832	0.48664	0.0664751	0.109798	0.156441	0.147229	CG11307	CG11307	CG11307	FBgn0037106	78E1
1625597_a_at	7.35706e-05	5.23557e-05	9.56562e-05	0.000287572	1.09813e-15	6.0726e-16	Absent	Absent	0.00212853	0.00276106	0.0504942	0.198948	0.00202862	0.00914264	0.0166883	0.0448566	0.241233	0.392964	0.629869	0.518578	0.13146	0.159913	0.213394	0.17524	CG6441	CG6441	CG6441	FBgn0031920	28A1
1625598_at	0.00212061	0.000627983	0.0222269	0.0114558	1.94335e-16	1.51968e-16	0.0017887	0.00216399	0.104772	0.029149	0.0175243	0.134656	0.000187786	0.00448327	0.0773657	0.0910445	0.00570588	0.0871281	0.0161947	0.0885559	0.0373726	0.0800184	0.0145785	0.0411724	CG31326	CG31326	CG31326	FBgn0051326	88A12
1625599_at	0.000496558	0.000213882	0.00112598	0.00142819	3.01495e-16	2.15441e-16	0.00660393	0.00452463	0.0901038	0.0263483	0.225929	0.375177	0.0120529	0.0206781	0.187342	0.14676	0.183012	0.352978	0.557062	0.49131	0.145581	0.168616	0.0339511	0.0632649	CG31152	CG31152	CG31152	FBgn0051152	94C4
1625604_at	2.32728e-06	4.0218e-06	0.00837922	0.00570061	2.05487e-13	4.85635e-14	0.00018626	0.00068037	0.00239398	0.00293641	0.0395385	0.181747	0.00111367	0.007397	0.141937	0.125398	0.0016762	0.0493936	0.0049164	0.0489993	0.116525	0.149896	0.0204154	0.048904	CG14259	CG14259	CG14259	FBgn0039483	97E2
1625605_at	0.000360265	0.000168203	0.000328274	0.000640105	8.7062e-13	1.7405e-13	Absent	Absent	0.00463856	0.00428709	0.110102	0.275961	0.785751	0.280155	0.00399421	0.0257141	0.914063	0.652187	0.320425	0.378952	0.201313	0.202094	0.123214	0.129272	CG11251	CG11251	CG11251	FBgn0036346	70A1
1625607_s_at	0.700569	0.0659981	0.262889	0.0695487	0.521138	0.0335385	0.932246	0.135118	0.0116276	0.0071668	0.933413	0.667253	0.679059	0.25329	0.471962	0.257403	0.75934	0.609447	0.894751	0.602949	0.355976	0.278512	0.787669	0.370686	Syx5	Syntaxin 5	CG4214	FBgn0011708	35F1
1625608_at	9.15075e-07	1.96705e-06	7.29665e-07	1.31293e-05	5.4077e-16	3.4425e-16	Absent	Absent	0.00017158	0.00074451	0.850704	0.645316	0.146949	0.0879583	0.003928	0.0256029	0.0649284	0.228324	0.338699	0.388846	0.96132	0.478821	0.488502	0.283337	CG8840	CG8840	CG8840	FBgn0031531	23F1
1625609_at	0.0303386	0.00492352	0.0247402	0.0123607	1.14542e-12	2.22545e-13	Absent	Absent	0.0653334	0.0214619	0.507351	0.524769	0.122789	0.0781839	0.0458988	0.0703879	0.631498	0.566459	0.0010056	0.0233868	0.332826	0.269003	0.0110672	0.0359497	CG32450	CG32450	CG32450	FBgn0052450	79E1
1625611_at	0.000613216	0.000249232	0.000453633	0.000785013	1.30831e-09	1.50357e-10	0.0295018	0.0113408	0.00231442	0.00288283	0.73784	0.613225	0.0654901	0.0528102	0.00356355	0.0247399	0.101868	0.275774	0.00111248	0.0248499	0.14882	0.170657	0.658943	0.336035	CG33115	CG33115	CG33115	FBgn0028542	34E5
1625613_at	2.99469e-06	4.8822e-06	0.0154079	0.00884724	3.03817e-12	5.36059e-13	0.00465381	0.00370221	0.0014485	0.00229853	0.0822164	0.240018	0.009133	0.0182375	0.00734353	0.0321753	0.849622	0.637443	0.00048139	0.0168878	0.0945049	0.133219	0.60412	0.320594	CG11899	CG11899	CG11899	FBgn0014427	99A1
1625618_at	1.44361e-05	1.55305e-05	0.0307423	0.0143944	3.76824e-10	4.61916e-11	0.00372654	0.00320928	0.00615286	0.00494277	0.767275	0.620755	0.0262488	0.0312727	0.00982835	0.0360134	0.0419716	0.19294	0.775838	0.569934	0.0061896	0.0318979	0.0220894	0.0510681	CG1824	CG1824	CG1824	FBgn0030403	11B2
1625620_a_at	0.00568212	0.00132107	0.00443561	0.00367329	0.00833859	0.000597809	0.00259774	0.00262578	0.112689	0.030646	0.41992	0.486258	0.102431	0.0696872	0.106745	0.108169	0.28347	0.420602	0.4117	0.426815	0.310477	0.25882	0.010767	0.035468	CG14425	CG14425	CG14425	FBgn0029933	6F3--5
1625623_at	0.0066948	0.00149086	0.482285	0.1099	7.89744e-13	1.59665e-13	0.00092979	0.00152396	0.288186	0.0590557	0.62571	0.573398	0.0295319	0.0332831	0.223096	0.162919	0.0473847	0.20345	0.286535	0.360205	0.131491	0.159918	0.255175	0.194082	Nrx-1	Neurexin 1	CG7050	FBgn0038975	94A16--B1
1625624_at	0.0513219	0.00746211	0.0292769	0.0139224	2.3587e-08	2.37548e-09	0.00383819	0.00326846	0.1147	0.0310103	0.334796	0.445477	0.952418	0.319023	0.80988	0.35765	0.0133348	0.118719	0.455701	0.448831	0.984981	0.484855	0.210876	0.174455	CG14105	CG14105	CG14105	FBgn0036359	70B1
1625626_at	0.000248454	0.000128516	0.000195463	0.000457545	1.33031e-15	7.0734e-16	Absent	Absent	0.00355756	0.00368403	0.230082	0.37906	0.166504	0.0954608	0.0451616	0.070024	0.210627	0.373068	0.436873	0.439937	0.472129	0.323576	0.507395	0.29042	CG4438	CG4438	CG4438	FBgn0032115	30B1
1625629_at	0.000597953	0.000245291	0.00030242	0.000607606	1.72209e-13	4.16488e-14	0.0595436	0.0179477	0.00423396	0.0040762	0.806201	0.633654	0.865929	0.299443	0.00562174	0.0291365	0.0171255	0.131776	0.980465	0.624143	0.754194	0.419596	0.558836	0.306232	alpha-Est6	alpha-Esterase-6	CG1108	FBgn0015574	84D9
1625630_at	0.000129792	7.99074e-05	0.0220479	0.0113988	8.18051e-10	9.61787e-11	Absent	Absent	0.00196671	0.00265996	0.188643	0.348553	0.863942	0.298886	0.0107879	0.0377121	0.339898	0.452892	0.497726	0.467699	0.550474	0.352444	0.196227	0.167362			---
1625631_at	0.00228891	0.000664259	0.00410752	0.00349137	1.09491e-14	4.0441e-15	Absent	Absent	0.0163774	0.00886732	0.421647	0.487012	0.0262764	0.0312963	0.0575236	0.0786345	0.995547	0.669671	0.734649	0.556996	0.158934	0.177536	0.751868	0.361386	CG15180	CG15180	CG15180	FBgn0037458	83F4
1625632_at	0.561986	0.0544514	0.645224	0.137133	0.000285354	2.19033e-05	0.677236	0.103827	0.542423	0.0938106	0.449449	0.499597	0.485954	0.200607	0.138547	0.123685	0.568104	0.543907	0.0673039	0.172553	0.00234321	0.0203102	0.440747	0.266701	robl	roadblock	CG10751	FBgn0024196	54B16
1625633_a_at	0.0197436	0.00349791	0.0148171	0.00860555	4.26385e-10	5.18392e-11	0.0215547	0.00928475	0.0955185	0.0273621	0.281125	0.41251	0.091363	0.0647356	0.902784	0.380885	0.960156	0.661877	0.383556	0.411832	0.577638	0.36207	0.958425	0.415255	Argk	Arginine kinase	CG32031	FBgn0000116	66F3--4
1625634_at	0.00187947	0.000574541	0.0981406	0.0333237	2.24641e-12	4.07127e-13	0.0373623	0.0132649	0.0347517	0.0142401	0.4292	0.489947	0.0285757	0.0326769	0.0800078	0.0925581	0.616494	0.561592	0.135744	0.246659	0.845857	0.446623	0.992856	0.424013	Dbp45A	DEAD box protein 45A	CG12759	FBgn0010220	45A2
1625635_at	0.00154693	0.000495355	0.00163783	0.00185323	2.81157e-12	4.99551e-13	Absent	Absent	0.00961946	0.00638463	Absent	Absent	Absent	Absent	0.000498793	0.0136623	0.084518	0.252978	0.0105106	0.0699009	Absent	Absent	0.0218522	0.0506795	CG9316	CG9316	CG9316	FBgn0032878	38E4
1625636_s_at	0.425419	0.0427898	0.726818	0.15026	0.16884	0.0112665	0.115037	0.0281374	0.797319	0.125623	0.233597	0.382096	0.8229	0.289361	0.154455	0.131069	0.579239	0.548513	0.00396799	0.0438711	0.101763	0.138829	0.0207876	0.0494284	pan	pangolin	CG17964	FBgn0019664	102A3--4
1625638_a_at	0.00203296	0.000608951	0.200912	0.056754	4.63532e-08	4.54734e-09	0.299321	0.0554653	0.0167699	0.00897727	0.0177253	0.135188	0.342117	0.1569	0.00204599	0.0204725	0.841271	0.635565	0.00142998	0.0277063	0.132643	0.160625	0.0640952	0.0891456	Hex-A	Hexokinase A	CG3001	FBgn0001186	8E10
1625639_at	0.0162061	0.00299241	0.00649569	0.00477496	1.33232e-14	4.76239e-15	Absent	Absent	0.021434	0.0104455	0.502625	0.522604	0.110789	0.0731745	0.0157994	0.0440233	0.621805	0.563393	0.944582	0.616505	0.519137	0.341113	0.767338	0.36529	CG6737	CG6737	CG6737	FBgn0032294	32A5
1625640_a_at	0.0873175	0.0114518	0.0228084	0.011672	1.88741e-14	6.36244e-15	0.15378	0.0343539	0.0109062	0.00688027	0.11491	0.279369	0.426134	0.182846	0.604357	0.299475	0.328452	0.447299	0.793141	0.575025	0.168994	0.183735	0.58544	0.314465	Tsp97E	Tetraspanin 97E	CG6323	FBgn0039465	97D11
1625644_at	0.00921634	0.00191296	0.00166673	0.00187183	5.17038e-11	7.20089e-12	0.16195	0.0357097	0.00649489	0.00509357	0.0888932	0.248163	0.203497	0.109587	0.169745	0.138619	0.179695	0.349484	0.375173	0.407647	0.073122	0.114975	0.257545	0.195165	CG2641	CG2641	CG2641	FBgn0037518	84E1
1625648_at	0.00410391	0.00103227	0.00160417	0.00182694	0.056495	0.00388099	0.0288592	0.0111695	0.00192047	0.00262723	0.118387	0.284725	0.0507596	0.0452411	0.00361569	0.0248345	0.00355921	0.0689934	0.161589	0.270083	0.0060828	0.0315161	0.00631088	0.0278031	CG3868	CG3868	CG3868	FBgn0036422	70D6
1625651_at	0.0526036	0.00760217	0.193311	0.0551896	1.16794e-06	1.03118e-07	0.0358776	0.0128793	0.176419	0.0418724	0.98201	0.67721	0.0447331	0.0418352	0.517817	0.272442	0.37182	0.466354	0.0495884	0.149339	0.00122884	0.01528	0.0107494	0.0354632	CG18317	CG18317	CG18317	FBgn0031359	22B1
1625652_s_at	0.000210094	0.000114407	0.19062	0.0546673	3.61996e-05	2.92398e-06	0.00776415	0.00499695	0.0454473	0.0168318	0.0376548	0.179286	0.00168708	0.00865	0.520831	0.273417	0.00803567	0.0985393	0.00011253	0.0102187	0.00297048	0.0227475	0.000151671	0.00634063	CG12428	CG12428	CG12428	FBgn0039543	98B2
1625655_at	0.0466831	0.00692115	0.040188	0.0174403	4.10702e-10	5.00717e-11	0.0711618	0.0203601	0.0936819	0.0270532	0.0935736	0.254752	0.002499	0.00998605	0.0306073	0.0579669	0.11634	0.29233	0.0146316	0.0841082	0.00596199	0.0312982	0.0275571	0.0570292	CG3214	CG3214	CG3214	FBgn0031436	23A1
1625656_s_at	0.00127421	0.000426874	0.0296148	0.0140058	0.154746	0.0103585	0.251513	0.0487497	0.00679772	0.0052277	0.0340797	0.175705	0.058525	0.0495062	0.0278346	0.0555245	0.211354	0.373338	0.246538	0.33374	0.591658	0.367637	0.527381	0.296176	CG5625	CG5625	CG5625	FBgn0034708	58C7
1625657_at	0.000320364	0.000154549	0.00605398	0.00454864	4.84756e-11	6.79231e-12	Absent	Absent	0.00010012	0.00058191	0.00994892	0.100888	0.00930706	0.0183472	0.305943	0.198151	0.0472746	0.203321	0.235109	0.325666	0.373104	0.285972	0.00244683	0.0188434	CG32335	CG32335	CG32335	FBgn0063667	61F3
1625664_at	0.00391848	0.00100012	0.00534708	0.00416854	3.99002e-14	1.19513e-14	0.0209141	0.00910721	Absent	Absent	0.132299	0.297333	0.47168	0.196362	0.929047	0.387275	0.461686	0.50339	0.0378349	0.131365	0.623316	0.377591	0.593663	0.317196	CG14059	CG14059	CG14059	FBgn0036690	73E4
1625665_at	0.000103814	6.74907e-05	0.000298694	0.000602097	7.74074e-19	2.37181e-18	0.00235561	0.00249914	0.0579435	0.0197795	0.179716	0.342181	0.00397255	0.0123357	0.0214302	0.0497002	0.123304	0.298135	0.160759	0.269655	0.292805	0.249784	0.0172251	0.0445504	mRpL39	mitochondrial ribosomal protein L39	CG17166	FBgn0036462	71B1
1625669_at	0.00971295	0.00199221	0.0090333	0.00601043	2.86169e-13	6.51294e-14	Absent	Absent	0.0330791	0.0137684	0.224734	0.374419	0.00682763	0.0160386	0.0183522	0.0467915	0.7932	0.620078	0.501576	0.469286	0.0131001	0.0457521	0.512868	0.291828	Tektin-A	Tektin A	CG4767	FBgn0028902	35D5
1625670_at	0.00851253	0.00179674	0.016312	0.0091934	5.53693e-12	9.26702e-13	Absent	Absent	0.0335578	0.0139271	0.0196829	0.141685	0.241739	0.123584	0.0986509	0.103313	0.611429	0.559958	0.423131	0.432772	0.00734785	0.0342791	0.487512	0.282952	CG1387	CG1387	CG1387	FBgn0030033	7E5--6
1625671_at	1.23487e-05	1.37898e-05	0.0189943	0.0102699	0.000635702	4.79449e-05	0.0718574	0.0204877	0.00100586	0.00188952	0.301451	0.426136	0.56139	0.222127	0.684111	0.322348	0.55357	0.539053	0.428295	0.434901	0.00212033	0.0192182	0.629587	0.327903			---
1625672_s_at	0.0281865	0.00464734	0.844407	0.169124	1.35018e-05	1.11565e-06	0.115642	0.0282354	0.2611	0.0550196	0.801906	0.632912	0.690798	0.256636	0.360326	0.218281	0.571212	0.545402	0.0262274	0.112303	0.0125245	0.0448832	0.030539	0.0598111			---
1625674_at	2.35479e-05	2.21873e-05	7.04812e-05	0.000238228	7.40517e-15	2.91274e-15	Absent	Absent	0.00107945	0.00197557	0.0844105	0.242886	0.39646	0.173439	0.0257037	0.0537912	0.00661406	0.091938	0.0238448	0.107121	0.000583377	0.0112605	0.00337332	0.0208753	CG12516	CG12516	CG12516	FBgn0039577	98C3
1625675_a_at	0.0649132	0.00900951	0.357116	0.0876014	2.35479e-09	2.62316e-10	0.0600601	0.0180702	0.682314	0.111424	0.303637	0.426999	0.0450402	0.0420195	0.0111225	0.0379661	0.134309	0.30938	0.149506	0.259388	0.0397312	0.0826457	0.0313965	0.0606966	CG4853	CG4853	CG4853	FBgn0034230	54C1
1625678_at	0.443615	0.044332	0.522495	0.116545	0.19577	0.0130105	0.683629	0.104557	0.360581	0.0696321	0.299839	0.424885	0.710109	0.261493	0.393058	0.230008	0.281472	0.420097	0.786625	0.573313	0.00751232	0.0345069	0.216839	0.176781	Pi3K59F	Phosphotidylinositol 3 kinase 59F	CG5373	FBgn0015277	59E4--F1
1625679_at	0.0039621	0.00100766	0.0605078	0.0232377	2.20335e-06	1.91128e-07	0.199826	0.0414294	0.00119081	0.00208811	0.660087	0.583995	0.046047	0.0424954	0.0051234	0.0283931	0.203563	0.368083	0.578514	0.499516	0.787928	0.429923	0.0503851	0.0784456	CG15386	CG15386	CG15386	FBgn0040715	22D4
1625680_a_at	0.0021326	0.000630229	0.0511335	0.0206691	1.56972e-13	3.84598e-14	0.0231305	0.00970948	0.1178	0.0315636	0.274474	0.408224	0.00964088	0.0186844	0.285415	0.189678	0.332718	0.449553	0.408084	0.424856	0.126468	0.15655	0.0700472	0.0940731	CG5792	CG5792	CG5792	FBgn0032455	33F3--4
1625681_at	0.00212721	0.00062945	0.417692	0.0986728	7.69191e-11	1.04056e-11	0.0709572	0.0203292	0.0169476	0.00902794	0.237087	0.384025	0.0341698	0.036013	0.00612125	0.0301422	0.652154	0.57373	0.404776	0.423103	0.00329793	0.0238689	0.00548098	0.025775	Gga	Gga	CG3002	FBgn0030141	8F1
1625683_at	0.0404473	0.00616164	0.503468	0.113438	6.16721e-07	5.54643e-08	0.425011	0.0722851	0.0181862	0.00944284	0.895188	0.65666	0.0744653	0.0571507	0.118173	0.113468	0.340908	0.453162	0.0854638	0.19513	0.0440337	0.0873547	0.965827	0.417446	CG5112	CG5112	CG5112	FBgn0039341	96E2
1625685_at	0.0507063	0.00739042	0.203897	0.0573853	2.01971e-08	2.04586e-09	0.70136	0.106603	0.0694693	0.0222666	0.137707	0.303061	0.0647475	0.0525155	0.873177	0.374211	0.175174	0.345018	0.00427606	0.0457481	0.00194378	0.018666	0.025519	0.0550011	l(3)IX-14	lethal (3) IX-14	CG3953	FBgn0002478	85F14--15
1625686_s_at	4.55103e-07	1.16423e-06	0.00021907	0.000489584	1.08865e-09	1.26181e-10	0.00395992	0.00333404	0.00017234	0.00074606	0.00926081	0.0983421	0.00171041	0.00866963	0.107204	0.108177	0.0859878	0.25467	0.02235	0.103893	0.873694	0.454887	0.562386	0.307296	Reg-3	Rhythmically expressed gene 3	CG2194	FBgn0016718	8D1
1625687_at	0.248974	0.0272767	0.392605	0.0941857	2.27739e-09	2.54089e-10	0.00138108	0.00186985	0.661158	0.108813	0.852182	0.646131	0.809251	0.286051	0.661717	0.316488	0.304162	0.433766	0.136538	0.247262	0.191128	0.196342	0.327998	0.224994	CG10275	CG10275	CG10275	FBgn0032683	36F5
1625691_at	0.00323026	0.000863314	0.00154722	0.00178178	3.20681e-17	3.80555e-17	0.00244189	0.00255034	0.131964	0.0340448	0.753911	0.617816	0.00447897	0.0130226	0.138255	0.123491	0.931099	0.656175	0.364567	0.402689	0.0480433	0.0916317	0.755245	0.362099	Tre1	trapped in endoderm-1	CG3171	FBgn0046687	5A11--12
1625695_at	1.73721e-05	1.77992e-05	0.213633	0.0594688	1.10153e-08	1.14586e-09	0.0274942	0.0108373	0.00259624	0.00308026	0.0846883	0.243172	0.861315	0.2984	0.575674	0.290922	0.742474	0.603181	0.0106093	0.0701387	0.0322791	0.0743158	0.017895	0.0454057	Ets98B	Ets at 98B	CG5583	FBgn0005659	98B2
1625697_at	2.68166e-06	4.5051e-06	5.58518e-05	0.000207086	3.26167e-19	1.32394e-18	0.00155709	0.00201636	0.00053112	0.00134486	0.00509464	0.0769098	0.00368505	0.0118877	0.408038	0.235241	0.17518	0.345018	0.161388	0.270034	0.635372	0.381884	0.975622	0.42024	Cyp6g1	Cyp6g1	CG8453	FBgn0025454	48E7
1625698_at	0.00306249	0.000829113	0.0340153	0.0154463	0.0143278	0.00101508	0.0240009	0.00994093	0.284091	0.0585757	0.0557107	0.205547	0.0116285	0.0203282	0.026241	0.0542251	0.0204318	0.141616	0.282586	0.357302	0.424546	0.306478	0.30355	0.215391	CG6639	CG6639	CG6639	FBgn0032638	36C9
1625706_at	0.00365821	0.000950419	0.00523976	0.00411024	1.70529e-13	4.12551e-14	Absent	Absent	0.0203452	0.0101394	0.893349	0.656253	0.0756485	0.0576145	0.0636043	0.0829331	0.2523	0.399424	1	0.62871	0.560614	0.356316	0.200631	0.169818	Pros28.1B	Pros28.1B	CG4569	FBgn0017556	60D1
1625710_at	0.0262686	0.00439371	0.0212873	0.0111085	3.43112e-07	3.13844e-08	0.854165	0.125415	0.00107169	0.00196917	0.154715	0.319238	1	0.330132	0.180477	0.143929	0.412868	0.48407	0.899891	0.604215	0.283019	0.244437	0.0905335	0.108371	CG31717	CG31717	CG31717	FBgn0051717	31B1
1625711_at	0.0135882	0.00260473	0.045049	0.0188963	9.04965e-12	1.44549e-12	0.0111514	0.00620306	0.0911129	0.0265728	0.480485	0.513747	0.852764	0.296538	0.304848	0.197753	0.815029	0.627106	0.161246	0.27003	0.162531	0.179755	0.223636	0.180046	CG31530	CG31530	CG31530	FBgn0051530	82D3--5
1625713_at	1.52988e-05	1.62335e-05	2.34291e-05	0.000120958	3.56552e-14	1.08239e-14	0.00062978	0.00122518	Absent	Absent	0.198957	0.355724	0.569333	0.224289	0.00109664	0.0169399	0.000503962	0.0281084	0.264127	0.344621	0.00277463	0.0221439	0.00206984	0.0177636	CG11263	CG11263	CG11263	FBgn0036330	69F5
1625714_a_at	0.115097	0.0143901	0.167226	0.0496272	0.000320914	2.45729e-05	0.703748	0.10687	0.0014363	0.00229073	0.32878	0.441692	0.00686931	0.0160834	0.715239	0.331253	0.948519	0.658798	0.0152361	0.086156	0.00749499	0.0345069	0.221572	0.17897	CG30423	CG30423	CG30423	FBgn0050423	60E4
1625717_s_at	0.00577983	0.00133917	0.00189742	0.00204189	2.15363e-14	7.10476e-15	0.015309	0.00751825	0.0183863	0.00950251	0.596203	0.560738	0.0251773	0.0306095	0.14373	0.126144	0.252523	0.399482	0.0585638	0.161801	0.0452988	0.0886436	0.202355	0.170694	CG9350	CG9350	CG9350	FBgn0034576	57B12
1625719_at	0.0121344	0.00237615	0.275659	0.0721162	3.14188e-16	2.22482e-16	0.00086646	0.00146516	0.305812	0.0616164	0.934318	0.667528	0.0338634	0.0358623	0.144098	0.126247	0.811272	0.625919	0.127206	0.239006	0.030231	0.0715586	0.369024	0.240702	Atpalpha	Na pump alpha subunit	CG5670	FBgn0002921	93A4
1625720_at	0.000173366	9.95649e-05	0.20436	0.0574693	1.16334e-11	1.81947e-12	0.0585971	0.0177421	0.00048434	0.00128633	0.0241236	0.154723	0.0244836	0.0300596	0.305407	0.197986	0.0268893	0.159778	0.728562	0.555257	0.31496	0.26094	0.110072	0.121643	CG12259	CG12259	CG12259	FBgn0039557	98B6
1625723_at	0.00014825	8.85532e-05	0.000171546	0.000419377	3.82226e-19	1.49746e-18	0.00104964	0.00161594	0.989444	0.150345	0.160706	0.324129	0.00455865	0.0130597	0.671805	0.319182	0.773412	0.61424	0.0902859	0.200382	0.369165	0.284365	0.0861603	0.105248	CG14710	CG14710	CG14710	FBgn0037920	86E13
1625724_at	0.0123298	0.0024058	0.0439407	0.0185744	3.63381e-12	6.3098e-13	0.320818	0.0584506	0.0104504	0.0067027	0.951971	0.670191	0.139969	0.0851359	0.123401	0.116187	0.0730603	0.238271	0.595373	0.506365	0.739328	0.414557	0.718401	0.352693	Pde1c	Phosphodiesterase 1c	CG14940	FBgn0032379	33A2
1625727_at	6.68526e-05	4.87416e-05	0.000119511	0.000329936	8.82955e-14	2.35056e-14	0.352686	0.0626782	0.00183504	0.00255858	1.52525e-05	0.00676644	3.74867e-05	0.00292323	0.00824612	0.0337562	0.00232801	0.0564753	0.00021216	0.0121371	0.00904651	0.0380518	0.000315702	0.00879722	CG32006	CG32006	CG32006	FBgn0052006	102A8
1625731_at	0.0220703	0.00382206	0.0235246	0.0119312	4.37925e-10	5.31766e-11	0.0581447	0.0176673	Absent	Absent	0.181061	0.343065	0.0777691	0.0586188	0.00547488	0.0289396	0.000439275	0.0272923	0.0132568	0.0787544	0.0147129	0.0488979	0.035981	0.0653943	CG13114	CG13114	CG13114	FBgn0032127	30B10
1625732_at	0.00165651	0.00052098	0.07016	0.0259078	5.77137e-08	5.62329e-09	0.276132	0.0523044	0.00729879	0.00543416	0.048687	0.195997	0.0672053	0.0537697	0.601053	0.298417	0.0428365	0.195101	0.683369	0.538794	0.508691	0.337375	0.0614077	0.0872147	dpr8	dpr8	CG32600	FBgn0052600	12E8--10
1625736_at	0.0088539	0.0018508	0.00507947	0.0040241	1.64347e-09	1.86642e-10	0.550596	0.0882626	0.0150065	0.00842618	0.120113	0.286796	0.465243	0.194339	0.0942478	0.100773	0.116231	0.292201	0.0488603	0.148161	0.0677755	0.110738	0.690379	0.344784	CG40334	CG40334	CG40334	FBgn0058334
1625738_at	5.14491e-06	7.27743e-06	0.000548812	0.000886481	1.50892e-11	2.30902e-12	0.000586	0.00117181	0.00613237	0.00493274	0.1848	0.345643	0.000484494	0.00593885	0.982568	0.401396	0.341896	0.453222	0.0597511	0.163307	0.000588907	0.0112605	0.00270048	0.0195977	CG8420	CG8420	CG8420	FBgn0037664	85D2--4
1625740_at	0.049772	0.00728221	0.0858848	0.0301636	0.912255	0.057204	0.206953	0.0423518	0.068878	0.0221726	0.273142	0.407172	0.393907	0.172599	0.0115995	0.0385317	0.266518	0.408527	0.0761076	0.185068	0.28857	0.247709	0.240635	0.187426	CG7466	CG7466	CG7466	FBgn0031981	28D3--11
1625743_at	0.000429945	0.000191311	0.185881	0.0536496	6.87699e-14	1.9028e-14	0.107043	0.0267655	0.0133745	0.00785149	0.0331183	0.17429	0.0262452	0.0312727	0.0120982	0.0390745	0.00229826	0.0561451	0.0278108	0.114711	0.025586	0.065297	0.000250254	0.00817252	ninaB	neither inactivation nor afterpotential B	CG9347	FBgn0002937	87F11
1625744_at	0.0979688	0.0125936	0.227934	0.0624899	5.55734e-06	4.69852e-07	0.445104	0.0748066	0.0826544	0.0248674	0.40052	0.477231	0.00864054	0.0178087	0.493016	0.264289	0.601309	0.556871	0.827445	0.584329	0.157896	0.176778	0.319089	0.221443	GstE6	Glutathione S transferase E6	CG17530	FBgn0063494	55C7
1625745_at	0.0137754	0.00263438	0.0439541	0.0185744	3.87642e-15	1.70343e-15	0.0796019	0.0220111	0.00742453	0.00546771	0.308068	0.429683	0.0408067	0.0397221	0.282843	0.188551	0.289586	0.423458	0.347939	0.394424	0.736419	0.413536	0.752232	0.361528	CG31643	CG31643	CG31643	FBgn0051643	26B3
1625747_at	0.0760864	0.0102366	0.0206231	0.0108775	1.4186e-14	5.02066e-15	0.0966606	0.0249952	0.0108758	0.00687381	0.57099	0.551934	0.217228	0.114709	0.61419	0.302371	0.296031	0.428629	0.373337	0.406663	0.840904	0.445282	0.698251	0.346824	RhoGAP92B	RhoGAP92B	CG4755	FBgn0038747	92B6
1625750_at	4.7305e-08	2.24893e-07	0.00919606	0.00609535	3.90836e-13	8.52074e-14	0.00107925	0.00163522	0.00014267	0.00068323	1.57101e-05	0.00676644	0.140367	0.0853127	0.0436247	0.0689716	0.00677051	0.0930277	0.0017871	0.0304014	0.000779768	0.0129274	0.363604	0.239026	CG17272	CG17272	CG17272	FBgn0038830	93A1
1625751_at	9.44606e-05	6.29227e-05	6.73555e-05	0.00023251	2.6727e-13	6.13602e-14	Absent	Absent	0.00198265	0.00266993	0.467791	0.507824	0.0856391	0.0621312	0.0168085	0.0449655	0.954408	0.660387	0.538967	0.483563	0.339489	0.271967	0.555256	0.305145	Tim17b1	Tim17b1	CG1158	FBgn0037310	82F8--9
1625752_at	8.04192e-05	5.58082e-05	0.000433492	0.000763472	3.9398e-15	1.72838e-15	0.00765852	0.00495489	0.0028809	0.00326501	0.472177	0.509347	0.0678192	0.0540496	0.488113	0.262827	0.00463849	0.0800979	0.0152476	0.086156	0.133752	0.161064	0.0233231	0.0526431	TpnC41C	Troponin C at 41C	CG2981	FBgn0013348	41D1
1625755_at	0.00180738	0.000557863	0.11197	0.0367053	0.537958	0.0345673	0.118561	0.0286925	0.0201374	0.0100672	0.771889	0.622385	0.929875	0.31398	0.526274	0.275094	0.948367	0.658798	0.00281646	0.0376257	0.0562288	0.0994838	0.531306	0.297447	CG1291	CG1291	CG1291	FBgn0035401	63B5--6
1625756_at	0.00248757	0.000707765	0.251867	0.0673905	3.30354e-13	7.382e-14	9.19455e-05	0.00049703	0.240548	0.051793	0.800637	0.632557	0.0219283	0.0283462	0.000424715	0.0130743	0.000810191	0.0354843	0.110989	0.223265	0.213502	0.209105	0.00102077	0.0131721	CG6656	CG6656	CG6656	FBgn0038912	93F14
1625757_at	0.00587696	0.00135345	0.122706	0.0393035	7.86525e-12	1.27257e-12	0.0890987	0.0236915	0.00784393	0.00565712	0.077079	0.234982	0.0605335	0.0504217	0.142219	0.125507	0.206991	0.371047	0.961249	0.619197	0.824246	0.440254	0.544538	0.301567	gfzf	GST-containing FLYWCH zinc-finger protein	CG33546	FBgn0053546	84C6
1625758_s_at	6.47111e-05	4.77411e-05	6.35045e-05	0.000225224	2.37455e-22	1.17222e-20	0.00126373	0.00177447	0.130147	0.0336983	0.114135	0.278857	0.00495703	0.0136564	0.00863926	0.0344668	0.0718491	0.236939	0.0226626	0.10437	0.0899714	0.129884	0.0994828	0.114646	pit	pitchoune	CG6375	FBgn0025140	94A1
1625759_at	0.0292367	0.00478144	0.935651	0.18332	7.04195e-05	5.59338e-06	0.0173237	0.0081393	0.584758	0.0991107	0.548671	0.54199	0.0283017	0.0324942	0.070074	0.086812	0.470293	0.506924	0.516834	0.475456	0.0815285	0.122736	0.0293641	0.0587486	Ku80	Ku80	CG18801	FBgn0041627	35D4
1625760_at	0.000154375	9.14074e-05	0.00272836	0.00261318	2.24608e-10	2.82767e-11	0.0051564	0.00394858	Absent	Absent	0.00162595	0.0462211	Absent	Absent	Absent	Absent	Absent	Absent	Absent	Absent	0.0165954	0.0522159	Absent	Absent	CG30272	CG30272	CG30272	FBgn0050272	59B2
1625763_at	0.000486023	0.000210134	0.00601971	0.00452845	0.000151404	1.18033e-05	0.0106328	0.00602192	0.0115095	0.00711769	0.146519	0.311493	0.81132	0.286528	0.844409	0.366651	0.720269	0.596452	0.421227	0.431763	0.00684475	0.0333765	0.751015	0.361313	CG2789	CG2789	CG2789	FBgn0031263	21E2
1625764_at	7.24512e-05	5.17519e-05	0.250516	0.0671464	2.88808e-14	9.0644e-15	0.00682088	0.00461742	0.0151265	0.00845847	0.709553	0.602403	0.329552	0.15281	0.267776	0.182318	0.387459	0.473015	0.0617139	0.165703	0.0258785	0.0656784	0.179684	0.158843	CG17572	CG17572	CG17572	FBgn0032753	37B13
1625770_at	0.0165363	0.00303919	0.160726	0.0480888	5.49513e-13	1.16105e-13	0.161954	0.0357097	0.0108321	0.00685666	0.820471	0.637269	0.00190722	0.00898335	0.000867051	0.0162344	0.0804877	0.248368	0.486729	0.462774	0.0657642	0.109068	0.0392161	0.0686153	CG15011	CG15011	CG15011	FBgn0035518	64A12
1625772_at	0.0167044	0.00306712	0.0205107	0.0108431	2.55045e-09	2.83071e-10	Absent	Absent	0.0511103	0.0181534	0.968285	0.674143	0.133497	0.082518	0.00477919	0.0274436	0.854767	0.638262	0.0233056	0.105757	0.177156	0.188107	0.0537595	0.081441			---
1625775_a_at	0.0131035	0.00252747	0.0294414	0.0139626	0.131509	0.00884814	0.273264	0.0518677	0.0175036	0.00921288	0.0800111	0.238184	0.0342699	0.0360622	0.9147	0.383658	0.236868	0.390004	0.219526	0.315348	0.534895	0.346419	0.897876	0.399694	csw	corkscrew	CG3954	FBgn0000382	2D1--2
1625778_at	0.00125586	0.000422348	0.0433178	0.0184036	9.88685e-11	1.31357e-11	0.0240411	0.00995477	0.0483847	0.0175127	0.0163906	0.130605	0.691475	0.256839	0.150441	0.129328	0.00912324	0.104091	0.00461842	0.0478018	0.00737189	0.0342791	0.025064	0.0546719	CG4562	CG4562	CG4562	FBgn0038740	92B4
1625780_a_at	0.000152019	9.02456e-05	0.000863752	0.00118921	8.94494e-14	2.37485e-14	0.00353535	0.00312415	0.0114085	0.00707891	0.127526	0.29364	0.0310982	0.0340749	0.816756	0.359252	0.13246	0.307172	0.162221	0.270657	0.145122	0.168323	0.914329	0.403797	CG9812	CG9812	CG9812	FBgn0034860	59D11
1625781_at	0.000603626	0.000246823	0.00319908	0.00291893	4.19638e-17	4.61522e-17	0.00783759	0.00502013	0.0655553	0.0215084	0.494597	0.520043	0.0183025	0.0258757	0.0595684	0.0802098	0.342963	0.453271	0.00660535	0.0563379	0.700115	0.402487	0.348246	0.232758	CG14194	CG14194	CG14194	FBgn0030996	18A7
1625785_at	0.00272787	0.000759336	0.0820807	0.029157	0.68446	0.0435335	0.00834089	0.00523348	0.080034	0.0243639	0.970154	0.674701	0.794284	0.282087	0.0254452	0.0536048	0.0580657	0.218432	0.00792565	0.0607083	0.017352	0.0533279	0.00793885	0.0307991	l(1)G0196	lethal (1) G0196	CG14616	FBgn0027279	20B3
1625791_s_at	0.00191503	0.000583389	0.053274	0.0212675	1.44358e-07	1.35896e-08	Absent	Absent	0.027844	0.0123604	0.0971178	0.259979	0.647091	0.24521	0.847883	0.367446	0.37222	0.466405	0.917266	0.609012	0.0793675	0.121025	0.458392	0.272722			---
1625799_a_at	0.000391319	0.000178412	0.000303517	0.00060881	2.18937e-15	1.06885e-15	Absent	Absent	0.0036943	0.00376015	0.43872	0.495131	0.0136593	0.0220766	0.0340471	0.0614496	0.0888599	0.258212	0.747749	0.560583	0.0190547	0.0561617	0.397075	0.2508	CG7196	CG7196	CG7196	FBgn0031944	28C2
1625806_at	0.000144716	8.69463e-05	0.00139032	0.00164982	6.80694e-14	1.88873e-14	0.00078791	0.00138423	0.0143154	0.00818221	0.0331618	0.174295	0.0120921	0.0207116	0.226186	0.164347	0.0250132	0.154592	0.108341	0.220795	0.545078	0.350515	0.0510562	0.0790872	Pp1alpha-96A	Protein phosphatase 1alpha at 96A	CG6593	FBgn0003134	96A5
1625810_s_at	0.00873685	0.00183336	0.00268555	0.00259247	1.88571e-10	2.40241e-11	0.00270691	0.00269915	0.280489	0.0579817	0.387285	0.470854	0.352925	0.160159	0.522118	0.273831	0.294332	0.42734	0.0510234	0.151348	0.0493209	0.0928235	0.190986	0.164653	CG13937	CG13937	CG13937	FBgn0035287	62B7--9
1625813_at	0.00347242	0.000912079	0.00176105	0.00194738	1.11157e-14	4.08142e-15	0.00910568	0.00548033	0.184758	0.0432573	0.751354	0.617272	0.0341787	0.036013	0.089965	0.0986473	0.298917	0.430269	0.743684	0.559184	0.178347	0.188862	0.250386	0.192129	CG8290	CG8290	CG8290	FBgn0026573	48D5
1625814_at	0.20096	0.022772	0.499704	0.112756	0.000926948	6.94055e-05	0.980905	0.141131	0.00533008	0.00459107	0.157794	0.322283	0.269956	0.133588	0.0569829	0.0782939	0.123512	0.298135	0.0347676	0.126326	0.744927	0.416503	0.0924995	0.109504	CG8230	CG8230	CG8230	FBgn0027607	44F9--10
1625816_at	6.26239e-06	8.36254e-06	0.00398966	0.0034209	5.33456e-05	4.26561e-06	0.0623495	0.0185997	0.00066044	0.00151276	0.00716526	0.0877789	0.696005	0.25794	0.0641738	0.0833753	0.0745711	0.239728	0.728758	0.555281	0.00128525	0.0154011	0.743566	0.359686	CG4781	CG4781	CG4781	FBgn0035043	60D10
1625817_at	0.0258922	0.0043409	0.359102	0.0880268	8.65468e-13	1.73108e-13	0.39758	0.0687707	0.0714356	0.0226805	0.811544	0.634734	0.200234	0.108384	0.362058	0.21892	0.254488	0.400358	0.295542	0.36605	0.000506539	0.0104378	0.102172	0.116429	CG14868	CG14868	CG14868	FBgn0038330	88F1--2
1625822_at	0.00116093	0.000398717	0.000604146	0.000943071	1.57402e-12	2.95045e-13	Absent	Absent	0.00582818	0.0047935	0.62821	0.574531	0.471584	0.196344	0.0153525	0.0435546	0.220038	0.378617	0.395324	0.417845	0.390122	0.292682	0.183591	0.160841	CG32719	CG32719	CG32719	FBgn0052719	7B3
1625824_at	0.00293956	0.000803619	0.00160435	0.00182694	5.94906e-10	7.12172e-11	0.0559301	0.0172225	0.00645227	0.00508379	0.536389	0.536744	0.297542	0.142276	0.0192341	0.0477085	0.063309	0.226774	0.0391906	0.134059	0.100221	0.137329	0.173425	0.155833	CG9779	CG9779	CG9779	FBgn0037231	82A3
1625825_at	0.00266137	0.000745171	0.121022	0.038922	3.31131e-09	3.62007e-10	0.040029	0.0138539	0.0530221	0.0186436	0.244222	0.388493	0.0263918	0.0314055	0.821763	0.360588	0.0225754	0.147453	0.0154739	0.0864384	0.843271	0.445898	0.402493	0.252671	BM-40-SPARC	BM-40-SPARC	CG6378	FBgn0026562	97D3
1625826_at	0.00300678	0.000817702	0.00319092	0.00291584	1.25233e-13	3.15472e-14	Absent	Absent	0.0163455	0.00885774	0.851612	0.645765	0.56655	0.223436	0.0536646	0.0762043	0.00101519	0.0390136	0.627832	0.517653	0.648938	0.386303	0.134762	0.135624	CG7514	CG7514	CG7514	FBgn0035567	64B13
1625827_s_at	0.000168074	9.73675e-05	0.023769	0.0120053	1.62588e-10	2.08589e-11	0.00365618	0.00317952	0.0414484	0.0158723	0.350439	0.452689	0.353852	0.16047	0.926005	0.386707	0.00868673	0.101449	0.173259	0.279476	0.00151488	0.0170411	1.45377e-05	0.00497633	CG31992	CG31992	CG31992	FBgn0051992	102C2
1625828_at	6.86264e-11	1.17355e-09	4.24287e-06	4.01139e-05	1.1534e-15	6.29862e-16	0.00021644	0.00072401	1.37128e-06	5.81986e-05	0.000263581	0.0222032	6.26389e-05	0.00314974	0.446371	0.248893	0.0102747	0.108837	0.13391	0.244594	0.0259237	0.0657648	0.417846	0.258575	CG11841	CG11841	CG11841	FBgn0039628	98F6
1625829_a_at	0.000879606	0.000324971	0.00156443	0.00179625	1.26318e-13	3.17697e-14	Absent	Absent	0.00953186	0.00636304	0.0474821	0.193926	0.203595	0.109612	0.0348438	0.0620844	0.654508	0.574683	0.0474125	0.145369	0.0120962	0.0439303	0.222559	0.179544	CG6784	CG6784	CG6784	FBgn0039074	94F1
1625830_a_at	0.167376	0.0195543	0.710035	0.147469	0.0104235	0.00074383	0.627963	0.098106	0.237309	0.0512987	0.866191	0.64927	0.112914	0.0740743	0.0122792	0.0393948	0.0202065	0.140921	0.0823015	0.191763	0.170833	0.18485	0.5766	0.311748	slim	scruin like at the midline	CG5186	FBgn0026173	55C9
1625833_at	4.62372e-05	3.69867e-05	0.109428	0.036119	1.62214e-05	1.33519e-06	0.0437272	0.0147095	0.00011972	0.00062868	0.0228615	0.152477	0.674838	0.252168	0.746606	0.340728	0.724949	0.597733	0.166066	0.273705	0.991935	0.486036	0.85222	0.387562	CG9896	CG9896	CG9896	FBgn0034808	59C1
1625835_at	0.176429	0.020433	0.0656564	0.0246845	2.71305e-14	8.61058e-15	0.00927258	0.00554461	0.501603	0.088422	0.0075553	0.0893471	0.0559344	0.0480268	0.941733	0.390643	0.992737	0.669187	0.617825	0.51357	0.0152913	0.0498388	0.840505	0.38488	yellow-f2	yellow-f2	CG8063	FBgn0038105	87D7
1625836_at	0.015275	0.00285407	0.0245109	0.0122787	0.000227372	1.75502e-05	0.0165129	0.00789922	0.42635	0.0786199	0.348599	0.452122	0.0154933	0.0236577	0.0122182	0.0392686	0.0741146	0.239221	0.0336652	0.125004	0.227133	0.216005	0.655789	0.334971	CG4036	CG4036	CG4036	FBgn0032149	30D1
1625837_at	0.00010298	6.72643e-05	0.0687921	0.0255335	3.03195e-13	6.84881e-14	9.46138e-05	0.00050773	0.0440934	0.0165023	0.16732	0.33077	0.0434843	0.0411886	0.00190653	0.0200991	0.0924384	0.262802	0.481384	0.459983	0.000236996	0.00798713	0.0539398	0.0815704	CG17244	CG17244	CG17244	FBgn0039031	94D6
1625838_at	0.000482695	0.000209169	0.0656857	0.0246845	3.46181e-17	4.03287e-17	0.00173924	0.00213462	0.0392555	0.0153403	0.64734	0.580783	0.00113093	0.00740468	0.31192	0.200343	0.0275827	0.16136	0.343192	0.391727	0.0364242	0.0792027	0.00643734	0.0280535	Rab3	Rab-protein 3	CG7576	FBgn0005586	47B7
1625839_at	0.652135	0.0620578	0.5895	0.127821	1.30532e-07	1.23308e-08	0.70718	0.107247	0.518146	0.0906123	0.404615	0.478583	0.451603	0.190486	0.0120387	0.0390204	0.381709	0.469913	0.0713208	0.178258	0.0107767	0.0416205	0.0363729	0.0658053	CG3267	CG3267	CG3267	FBgn0042083	42C8
1625840_at	5.09641e-11	9.26849e-10	0.000701762	0.0010412	4.85385e-09	5.21877e-10	0.00023632	0.00075218	1.4057e-06	5.81986e-05	0.0819498	0.240018	0.717364	0.263051	0.0556829	0.0775116	0.344544	0.45387	0.464609	0.452722	7.84523e-05	0.00634692	0.927589	0.406918	CG12001	CG12001	CG12001	FBgn0037265	82C5--D1
1625841_at	0.0242766	0.00412523	0.0482391	0.01985	1.50034e-15	7.81475e-16	0.0685609	0.019878	0.127452	0.0332975	0.85348	0.646344	0.0172077	0.0250655	0.202119	0.153354	0.166849	0.33879	0.121533	0.233931	0.0377642	0.0803706	0.00663576	0.0283927	CG11342	CG11342	CG11342	FBgn0035537	64B2
1625843_s_at	0.00105525	0.000371668	0.152737	0.0463444	6.27588e-17	6.35222e-17	0.00754771	0.00490414	0.076521	0.0236928	0.355863	0.455472	0.0782055	0.0587763	0.942102	0.390643	0.879402	0.644256	0.890206	0.601955	0.539221	0.34826	0.00304834	0.0202794	Pif1B	PFTAIRE-interacting factor 1B	CG33720	FBgn0046874	85B1
1625845_s_at	0.00516924	0.0012311	0.0283487	0.0135892	6.38318e-15	2.57374e-15	0.00537135	0.00404429	0.657298	0.108307	0.270805	0.40543	0.0856262	0.0621312	0.379807	0.225379	0.0657137	0.22901	0.111623	0.223486	0.103082	0.13979	0.0120574	0.0374905	D1	D1 chromosomal protein	CG9745	FBgn0000412	85D1
1625850_at	0.000278423	0.000139717	0.00513809	0.00405601	5.24076e-13	1.11237e-13	0.00146859	0.00194493	0.0973241	0.0276982	0.630004	0.575144	0.0401248	0.0392869	0.168966	0.138417	0.943065	0.658355	0.0424164	0.138807	0.238366	0.221657	0.193517	0.166071	odd	odd skipped	CG3851	FBgn0002985	24A1
1625851_s_at	0.370559	0.0381048	0.757164	0.155196	2.2683e-07	2.10389e-08	0.640318	0.0993852	0.106626	0.029483	0.26162	0.400626	0.0227959	0.0289095	0.090929	0.0988542	0.565632	0.542681	0.142843	0.253659	0.0368031	0.0795462	0.00523371	0.0252996	CSN8	CSN8	CG13383	FBgn0028835	29B2
1625852_at	0.161384	0.0189587	0.462566	0.106417	1.40731e-09	1.61053e-10	0.0194999	0.00876552	0.471513	0.0844466	0.0451591	0.190524	0.331482	0.153455	0.371763	0.222672	0.00710728	0.0947785	0.0461284	0.144151	0.0195069	0.0569472	0.067933	0.0924368	CG32227	CG32227	CG32227	FBgn0052227	77B1
1625853_at	3.74233e-07	1.01922e-06	5.40288e-07	1.10547e-05	1.01276e-17	1.58271e-17	Absent	Absent	0.00012252	0.00063583	0.472163	0.509347	0.106839	0.0715203	0.00548187	0.0289396	0.391451	0.475168	0.3534	0.397494	0.129261	0.158512	0.893024	0.398448	CG15124	CG15124	CG15124	FBgn0034461	56E1
1625855_at	0.000372014	0.000172006	0.0360435	0.0160721	1.04033e-12	2.04142e-13	0.0104212	0.00594892	0.0572522	0.0196493	0.992915	0.678608	0.00140371	0.00791006	0.111061	0.10995	0.150419	0.32425	0.321329	0.379415	0.00723645	0.0341078	0.0206514	0.0492408	MED30	Mediator complex subunit 30	CG17183	FBgn0035149	61C8
1625859_at	0.000723518	0.000281099	0.0015592	0.00179135	3.7427e-17	4.24804e-17	0.047299	0.0154435	0.00728878	0.00543416	0.105467	0.269375	0.785092	0.279996	0.0771549	0.0909148	0.623413	0.5641	0.216629	0.313384	0.176095	0.187657	0.560017	0.306553	Cct2	CTP:phosphocholine cytidylyltransferase 2	CG18330	FBgn0035231	62A5
1625860_s_at	0.0169066	0.00309433	0.651762	0.138199	5.72553e-08	5.57932e-09	0.0460183	0.0151962	0.407165	0.0759157	0.512179	0.526169	0.340789	0.156542	0.400109	0.232163	0.274	0.415282	0.00122472	0.025456	0.0291921	0.0702509	0.012366	0.0378617	CG18542	CG18542	CG18542	FBgn0037731	85E4
1625862_x_at	0.497421	0.0489575	0.745616	0.153264	0.000663293	4.99731e-05	0.386733	0.0673103	0.675168	0.110514	0.00270928	0.0578962	0.53457	0.214735	0.715829	0.331371	0.850576	0.637549	0.00963605	0.0670667	0.50699	0.336545	0.00199591	0.0177196	CG40178	CG40178	CG40178	FBgn0058178	h47--h58
1625863_at	0.00113193	0.000391575	0.00110332	0.00140917	1.60542e-13	3.91639e-14	Absent	Absent	0.00927425	0.00628203	0.686582	0.594057	0.36844	0.164967	0.0198153	0.0482265	0.130349	0.304811	0.320259	0.37885	0.311138	0.259062	0.366876	0.240016	CG15577	CG15577	CG15577	FBgn0040904	4B4
1625869_at	0.00727815	0.00158684	0.00731803	0.0051923	3.08017e-12	5.42258e-13	Absent	Absent	0.0284787	0.0125298	0.601199	0.562871	0.509687	0.207777	0.0155056	0.0437097	0.457009	0.501972	0.304162	0.370485	0.557243	0.355143	0.169937	0.154146	Mst87F	Male-specific RNA 87F	CG17956	FBgn0002862	87F14
1625872_at	0.00237309	0.000681779	0.00204747	0.00215503	2.54915e-14	8.18998e-15	Absent	Absent	0.013724	0.0079875	0.263876	0.401676	0.336121	0.155044	0.0734374	0.0887173	0.110859	0.286967	0.395382	0.417848	0.44935	0.315175	0.517992	0.293218	CG34021	CG34021	CG34021	FBgn0054021
1625875_at	3.76887e-05	3.18447e-05	0.0766923	0.0277341	5.47583e-14	1.56273e-14	0.0406135	0.0139678	0.00028046	0.00096203	0.773781	0.623123	0.157186	0.0918632	0.467887	0.255925	0.0275894	0.16136	0.541418	0.48436	0.0355489	0.0778794	0.294903	0.211751	CG10635	CG10635	CG10635	FBgn0035603	64C13--14
1625877_s_at	0.00547308	0.00128472	0.000657039	0.000994771	1.33602e-05	1.10442e-06	0.0187063	0.00855734	0.00733887	0.0054488	Absent	Absent	0.075162	0.0574468	0.0253105	0.0534925	0.411187	0.483712	Absent	Absent	Absent	Absent	Absent	Absent	CG40271	CG40271	CG40271	FBgn0058271
1625878_at	0.0362758	0.00565785	0.0760549	0.0275851	1.97466e-10	2.50762e-11	0.198443	0.041218	0.0513239	0.0182022	0.069332	0.224436	0.0274622	0.0320761	0.00650579	0.0308498	0.00112464	0.0410471	0.0337002	0.125004	0.0888062	0.129183	0.00972393	0.0338218	Aats-cys	Cysteinyl-tRNA synthetase	CG8431	FBgn0027091	52E11
1625879_at	0.0432223	0.0065057	0.00433382	0.00362456	5.96461e-06	5.03097e-07	0.206124	0.0422426	0.0151507	0.00846086	0.374675	0.465765	0.465604	0.194422	0.685727	0.32291	0.797351	0.621397	0.233737	0.324413	0.876026	0.455588	0.119085	0.126923	Pomp	Pomp	CG9324	FBgn0032884	38E10
1625885_at	0.000336026	0.000159794	0.356205	0.0874154	4.37879e-07	3.97572e-08	0.0494893	0.0159234	0.00991039	0.00649839	0.115911	0.280496	0.00153798	0.00824675	0.337361	0.209505	0.623197	0.564091	0.263698	0.344556	0.036471	0.0792394	0.868832	0.39211	betaTub97EF	beta-Tubulin at 97EF	CG4869	FBgn0003890	98B6--7
1625889_at	0.0469944	0.0069529	0.315566	0.0798669	4.53345e-06	3.85605e-07	0.0835693	0.0227375	0.723334	0.116549	0.0782885	0.236321	0.135094	0.0831869	0.0695991	0.0864402	0.277195	0.417117	0.0696283	0.175234	0.0371755	0.0798686	0.0212235	0.0499578	RpL3	Ribosomal protein L3	CG4863	FBgn0020910	86D8
1625891_at	0.000283494	0.000141283	0.269242	0.0708007	2.21661e-15	1.08014e-15	0.0103601	0.00592594	0.034727	0.0142331	0.0363177	0.177752	0.31133	0.146685	0.455832	0.25215	0.736621	0.601133	0.00039348	0.0153016	0.00439838	0.0268612	0.00133378	0.0152595	CG17111	CG17111	CG17111	FBgn0039048	94D10--12
1625892_a_at	8.91744e-05	6.03845e-05	8.71737e-05	0.000271182	1.47337e-17	2.10567e-17	Absent	Absent	0.00219317	0.00281136	0.0652201	0.218739	0.00866723	0.017836	0.00299285	0.0234079	0.00825363	0.100185	0.00250945	0.0353834	0.125091	0.155701	0.140019	0.13851	CG17097	CG17097	CG17097	FBgn0032275	32A2
1625893_a_at	0.00210519	0.000624708	0.00138333	0.0016433	7.93711e-15	3.07891e-15	Absent	Absent	0.00906149	0.00620651	1.2144e-05	0.00652623	7.38426e-05	0.00317179	0.000851602	0.0161113	0.00143681	0.0453664	0.0020188	0.0321511	0.352641	0.276815	0.000518138	0.010465	Nep5	Neprilysin 5	CG6265	FBgn0039478	97E1
1625898_s_at	0.0277587	0.00458868	0.0051555	0.00406451	7.15811e-15	2.82827e-15	0.0436121	0.0146809	0.0209132	0.0103196	0.376685	0.466986	0.00416718	0.0126638	0.0800114	0.0925581	0.130104	0.304499	0.934048	0.613212	0.443471	0.313128	0.491088	0.284334	Lnk	Lnk	CG17367	FBgn0028717	96F6
1625900_at	1.67033e-07	5.6122e-07	4.42808e-08	1.8683e-06	7.06084e-17	6.97636e-17	Absent	Absent	1.82651e-05	0.00024258	Absent	Absent	Absent	Absent	6.3568e-05	0.00594895	0.000897368	0.0374792	0.00126353	0.0259271	Absent	Absent	0.00218077	0.0179463	CG12729	CG12729	CG12729	FBgn0029816	5C3
1625901_s_at	0.000331058	0.000157781	0.000711209	0.00104845	3.85053e-16	2.6367e-16	0.0933258	0.0244402	0.00237221	0.00292205	0.00444278	0.0725691	0.0941843	0.0660273	0.037496	0.0642545	0.0651257	0.228533	0.00654583	0.0562302	0.0516833	0.0951471	0.00350622	0.0211843			---
1625902_at	0.0267343	0.00445858	0.114894	0.0374184	0.00108201	8.07698e-05	0.0916432	0.0241333	0.111948	0.0304938	0.00134719	0.0427949	0.0728574	0.05641	0.0734103	0.0887173	0.00502978	0.0816249	0.161055	0.269938	0.000100924	0.00649185	0.0323626	0.0617782	CG11655	CG11655	CG11655	FBgn0030638	13C3
1625904_at	0.00354437	0.000926515	0.00353106	0.00311949	1.26086e-12	2.41812e-13	Absent	Absent	0.017047	0.00906784	0.95442	0.670951	0.87761	0.30225	0.0173933	0.0455855	0.0412774	0.191495	0.811474	0.580515	0.497669	0.332821	0.116277	0.125497	CG3557	CG3557	CG3557	FBgn0031423	22E1
1625905_at	0.00205201	0.000613376	0.0632979	0.0240302	1.00802e-09	1.17423e-10	0.0263116	0.0105601	0.106206	0.0294361	0.644689	0.580001	0.0386081	0.038545	0.0609218	0.0809081	0.122623	0.297562	0.0457699	0.143443	0.0126784	0.0450348	0.176672	0.15741	CG13926	CG13926	CG13926	FBgn0035243	62A8
1625907_at	0.0029211	0.000800279	0.149659	0.0456142	7.13861e-07	6.39158e-08	0.0702139	0.0201946	0.0108289	0.00685666	0.109554	0.275495	0.0758507	0.0577362	0.494894	0.264912	0.435521	0.493542	0.130107	0.241024	0.190339	0.195871	0.0409552	0.0698792	CG5591	CG5591	CG5591	FBgn0034926	60A9
1625913_at	5.13411e-05	4.018e-05	6.20463e-05	0.000222332	1.52179e-15	7.90993e-16	Absent	Absent	0.001545	0.00236022	0.144242	0.309153	0.0606083	0.0504615	0.0123311	0.0394258	0.606549	0.558592	0.255719	0.339717	0.19449	0.198209	0.780021	0.368701	CG9970	CG9970	CG9970	FBgn0035380	63A1
1625915_at	0.000627852	0.000253919	0.000636108	0.000975425	6.56603e-17	6.5699e-17	Absent	Absent	0.00666644	0.00517758	0.090742	0.251211	0.297865	0.142361	0.00792568	0.0329219	0.092388	0.262751	0.0472015	0.145148	0.672316	0.394044	0.118145	0.126658	CG4375	CG4375	CG4375	FBgn0031295	21E3
1625918_a_at	0.00060564	0.000247381	0.000430483	0.000759518	2.34207e-13	5.45166e-14	Absent	Absent	0.00554292	0.00466995	0.192102	0.350169	0.439323	0.186995	0.0214464	0.0497002	0.297945	0.429633	0.552997	0.489331	0.367233	0.283598	0.644253	0.331498	CG14346	CG14346	CG14346	FBgn0031337	22A1
1625919_at	5.38559e-06	7.5526e-06	5.17917e-06	4.6256e-05	1.8079e-19	8.84752e-19	0.00043964	0.00103406	Absent	Absent	0.00218193	0.0539447	0.000107184	0.00360595	0.0871034	0.0968562	0.0427643	0.194882	0.263478	0.344387	0.0365369	0.0793018	6.9999e-05	0.00581503	CG12936	CG12936	CG12936	FBgn0033549	47C1
1625923_s_at	0.117413	0.0146111	0.0307718	0.014401	0.237395	0.0156737	0.554203	0.0887734	0.00081641	0.0017135	0.461536	0.505006	0.227832	0.11842	0.869118	0.372804	0.397533	0.478027	0.852536	0.591843	0.894761	0.461591	0.348328	0.232758	Flo-2	flotillin 2	CG32593	FBgn0024753	12F5--13A1
1625925_at	0.5434	0.0528562	0.72361	0.149736	5.19229e-11	7.22775e-12	0.643832	0.0997274	0.014482	0.0082393	0.496202	0.520896	0.60414	0.233681	0.0753305	0.0896484	0.253431	0.399832	0.447865	0.445752	0.687076	0.398561	0.748255	0.360624	His2A:CG31618	His2A:CG31618	CG31618	FBgn0051618	39D3
1625927_at	0.00536687	0.00126471	0.0646548	0.0244165	0.000204562	1.58237e-05	0.0378744	0.0133676	0.0583053	0.0198664	0.00556138	0.0787652	0.0191968	0.0264261	0.0874935	0.0971221	0.00521121	0.083103	0.0239109	0.107228	0.426608	0.307161	0.0162684	0.0433807	CG3198	CG3198	CG3198	FBgn0029887	6C4
1625928_at	0.016357	0.00301591	0.0696176	0.025753	0.369624	0.0240988	0.451943	0.0756874	0.00641438	0.00507348	0.207809	0.362913	0.0079035	0.0170388	0.414574	0.23743	0.111635	0.287426	0.275973	0.352564	0.00889618	0.0376574	0.106126	0.119008	CG8464	CG8464	CG8464	FBgn0038233	88C3
1625931_at	0.0111619	0.00222418	0.640711	0.136435	0.000117198	9.19032e-06	0.409639	0.0702857	0.0150998	0.008458	0.127081	0.29311	0.94902	0.318341	0.0586204	0.079518	0.932103	0.656175	0.208219	0.307111	0.238059	0.221546	0.809608	0.376852	dbo	diablo	CG6224	FBgn0040230	72A2
1625933_at	0.00793414	0.00169566	0.00052198	0.000856138	8.58602e-13	1.72084e-13	Absent	Absent	0.00867321	0.00603164	Absent	Absent	Absent	Absent	0.0481514	0.0721364	0.380317	0.469581	0.936378	0.614079	0.434718	0.310105	0.834371	0.383194	CG14731	CG14731	CG14731	FBgn0037964	87A2
1625934_at	0.116439	0.0145246	0.0633774	0.0240547	7.57524e-09	8.00809e-10	0.0877349	0.0234812	0.183939	0.0431149	0.251998	0.393707	0.0693377	0.0547269	0.29547	0.193935	0.718186	0.595861	0.335386	0.387338	0.897541	0.462097	0.0116928	0.0370365	CG9770	CG9770	CG9770	FBgn0037605	85A5
1625944_a_at	0.0036315	0.000944437	0.00228912	0.00231288	1.43789e-17	2.07759e-17	0.0150624	0.0074268	0.471379	0.0844466	0.549033	0.54199	0.0122584	0.0208442	0.367898	0.221099	0.87373	0.642792	0.112465	0.224562	0.859077	0.4509	0.314181	0.219573	CG16838	CG16838	CG16838	FBgn0036574	72D9
1625947_at	0.00570877	0.00132592	0.0552009	0.0217597	8.74022e-06	7.29322e-07	0.00403625	0.0033744	0.135974	0.034783	0.034223	0.175931	0.000568621	0.0060101	0.0404065	0.0664885	0.00783817	0.0980078	0.00203503	0.0321511	0.0639626	0.107103	0.000721318	0.0115042	GLaz	Glial Lazarillo	CG4604	FBgn0033799	49F4
1625948_at	0.0387363	0.00596208	0.000472711	0.000803067	6.50389e-13	1.34814e-13	0.0224009	0.00950353	0.00350224	0.00365336	0.190392	0.349497	0.00404086	0.0124798	0.0163017	0.0445194	0.184411	0.35402	0.477084	0.457884	0.249224	0.227985	0.0462577	0.0749859	CG17633	CG17633	CG17633	FBgn0032144	30C8
1625950_a_at	0.0172189	0.00314096	0.000575466	0.00091623	5.41195e-22	1.70469e-20	0.0115677	0.00635323	0.038631	0.0151996	0.712693	0.604005	0.679287	0.253352	0.120197	0.114646	0.843485	0.636084	0.0181177	0.0935709	0.0645607	0.107738	0.605449	0.320837	CG7777	CG7777	CG7777	FBgn0033635	47F12--13
1625951_at	0.0159719	0.00295728	0.0316724	0.0147072	9.52684e-07	8.46063e-08	0.00171924	0.00212672	0.16473	0.0398616	0.0652905	0.21876	0.00623593	0.0153619	0.0898369	0.0985725	0.0555366	0.214841	0.533869	0.481488	0.000277778	0.00842476	0.00798292	0.0308772	CG17778	CG17778	CG17778	FBgn0023534	1B5
1625954_at	1.22055e-05	1.36699e-05	0.013197	0.00788832	9.90319e-08	9.44917e-09	0.00548135	0.00409162	0.0019329	0.00263682	0.000606843	0.0295598	0.00697934	0.016167	0.0188878	0.0473279	0.0293843	0.165338	0.0290351	0.117498	0.0552905	0.0987407	0.000794153	0.011843	CG2681	CG2681	CG2681	FBgn0024997	3B2--3
1625955_a_at	2.33e-07	7.30464e-07	0.755016	0.154873	0.106271	0.00718264	7.91e-05	0.00045625	0.00348426	0.00363875	0.000602818	0.0295598	0.000691526	0.00635846	0.00203319	0.0204725	0.00323333	0.0668322	0.00014797	0.0106396	0.000117676	0.00649508	0.000115948	0.00581503	CG32000	CG32000	CG32000	FBgn0052000	102A6--8
1625962_at	0.00474513	0.00115355	0.0765249	0.0276981	1.96857e-11	2.95779e-12	0.093635	0.0244874	0.00846202	0.00592713	0.531217	0.534829	0.0960913	0.0668466	0.126696	0.117966	0.189117	0.356789	0.968523	0.620748	0.237417	0.221228	0.642661	0.331134	RpII140	RNA polymerase II 140kD subunit	CG3180	FBgn0003276	88A9
1625963_at	0.00429542	0.00106871	0.00333433	0.00300537	1.31062e-15	6.99706e-16	0.0200432	0.008912	0.0125614	0.00756049	0.023868	0.154723	0.00086706	0.00674891	0.0338294	0.0613653	0.155756	0.328651	0.989328	0.626251	0.175843	0.187616	0.0139028	0.0401655	CG1896	CG1896	CG1896	FBgn0039870	100D2
1625964_at	0.107203	0.0135631	0.288072	0.074606	1.16783e-06	1.03118e-07	0.341222	0.0610943	0.00992948	0.00650168	0.144424	0.309299	0.0453259	0.0422014	0.137663	0.123273	0.548535	0.536686	0.717423	0.550992	0.688347	0.398945	0.275748	0.203228	rec	recombination-defective	CG31293	FBgn0003227	89A5
1625965_a_at	1.72291e-08	1.02813e-07	0.000222337	0.000495528	1.97456e-11	2.96622e-12	Absent	Absent	0.00013667	0.00067366	Absent	Absent	0.00224345	0.00956443	0.000585246	0.0140634	0.0011314	0.0411085	Absent	Absent	Absent	Absent	0.00521948	0.025264	Osi2	Osiris 2	CG1148	FBgn0037410	83E1
1625966_at	0.730546	0.0683892	0.684542	0.143531	0.0437615	0.00302498	0.878258	0.128403	0.373391	0.0714122	0.252199	0.39379	0.281657	0.137415	0.00393132	0.0256029	0.418679	0.486748	0.702939	0.545651	0.736386	0.413536	0.753341	0.361731	CG5500	CG5500	CG5500	FBgn0039461	97D4--5
1625967_s_at	0.0177133	0.00320866	0.0592188	0.0228755	5.28224e-11	7.3374e-12	0.00059927	0.00118944	0.110217	0.0301781	0.495495	0.52052	0.109136	0.0723822	0.262684	0.180091	0.491699	0.515395	0.00042576	0.0159203	0.00172298	0.0177654	0.00136205	0.015278	l(3)10615	lethal (3) 10615	CG16765	FBgn0024515	85D16
1625972_at	0.000280374	0.000140303	0.040053	0.0174064	3.93284e-13	8.56463e-14	0.00107553	0.00163295	0.0782349	0.0240542	0.00767338	0.0903518	0.00646049	0.0155762	0.251314	0.174907	0.303681	0.433507	0.139723	0.250724	0.0220322	0.0607274	0.0163895	0.0435219	CG31999	CG31999	CG31999	FBgn0051999	102B1
1625974_at	4.57384e-06	6.72712e-06	5.81005e-05	0.000213483	7.01111e-14	1.93312e-14	0.00044513	0.00103565	0.0027411	0.00317179	0.0011229	0.0388938	0.00475421	0.0133575	0.00200739	0.0204725	0.00177899	0.0507547	0.752719	0.562543	0.00162294	0.0173332	0.00183135	0.0171495	ird5	immune response deficient 5	CG4201	FBgn0024222	89B1
1625975_at	0.00416702	0.00104379	0.230343	0.0630303	2.14056e-08	2.16437e-09	0.0323167	0.012007	0.0918298	0.0267057	0.618985	0.570751	0.145542	0.0874503	0.0341818	0.0615529	0.700781	0.590547	0.00119738	0.0252797	0.0387721	0.081644	0.212055	0.174885	CG31052	CG31052	CG31052	FBgn0051052	94D6--7
1625978_at	0.00722439	0.00157933	0.00495322	0.00395989	4.06264e-16	2.7508e-16	0.0167985	0.00798405	0.65371	0.107867	0.150909	0.316583	0.0175327	0.0252807	0.498084	0.266111	0.344622	0.45387	0.520678	0.476564	0.440848	0.312253	0.0774338	0.099215	CG15141	CG15141	CG15141	FBgn0032635	36C7
1625983_at	0.00287742	0.000791667	0.0101762	0.00653674	9.65451e-13	1.90972e-13	Absent	Absent	0.0158255	0.00868551	Absent	Absent	Absent	Absent	0.0249964	0.0532135	0.1187	0.294389	0.944748	0.616513	0.878627	0.456481	0.712758	0.351225	CG18666	CG18666	CG18666	FBgn0040967	32D1
1625985_at	0.000397482	0.000179933	0.00563963	0.00432768	4.80468e-06	4.08102e-07	0.0121708	0.0065561	0.00350803	0.00365527	0.113307	0.277883	0.000434215	0.00576642	0.392429	0.22987	0.46454	0.504416	0.00569157	0.0524579	6.2012e-05	0.00546316	0.0689306	0.0931837	CG31446	CG31446	CG31446	FBgn0051446	89A2
1625989_at	0.0646552	0.00898023	0.373401	0.0906481	2.7624e-09	3.04919e-10	0.0442444	0.0147925	0.955979	0.145823	0.07039	0.225718	0.000960616	0.00703663	0.0506186	0.0738725	0.177964	0.347672	0.0354758	0.127348	0.00556641	0.0300771	0.0335834	0.0629434	CG6144	CG6144	CG6144	FBgn0032259	31F1
1625990_at	0.129425	0.015824	0.355439	0.0872833	3.67287e-08	3.63622e-09	0.265938	0.0508104	0.281988	0.0582395	0.133237	0.298343	0.579422	0.22685	0.131803	0.120371	0.0531934	0.212155	0.00084492	0.0220726	0.608946	0.37288	0.312829	0.21883	CG11367	CG11367	CG11367	FBgn0037185	80A1
1625991_s_at	0.00531443	0.00125519	0.457831	0.105646	0.317369	0.0207865	0.201128	0.0415826	0.0130522	0.00774278	0.0448249	0.19026	0.0650261	0.0526646	0.187224	0.146726	0.242739	0.393727	0.336519	0.387773	0.541045	0.348833	0.35734	0.236384	RpL28	Ribosomal protein L28	CG12740	FBgn0035422	63B14
1625994_a_at	1.62237e-05	1.68371e-05	9.20968e-05	0.000281717	8.39031e-17	8.00856e-17	0.00052167	0.00111411	0.476782	0.085151	0.0772348	0.235098	0.000478508	0.00593885	0.00968527	0.0357571	0.164018	0.335935	0.00681836	0.0570987	0.0016341	0.0173332	0.0425676	0.0712997	mRpS11	mitochondrial ribosomal protein S11	CG5184	FBgn0038474	89E11
1625995_a_at	0.000291519	0.00014403	0.0105965	0.00673361	3.70899e-13	8.16521e-14	0.179998	0.0384325	0.00644535	0.00508379	0.0380603	0.179914	0.301865	0.143484	0.312528	0.200498	0.14518	0.319691	0.0318027	0.122338	0.765339	0.423491	0.041321	0.0700948	Zw	Zwischenferment	CG12529	FBgn0004057	18D13
1625996_s_at	4.5523e-07	1.16423e-06	3.87718e-07	9.20672e-06	2.72459e-18	5.99306e-18	0.00752519	0.00490303	0.0001228	0.00063583	0.00745759	0.0888518	0.00453964	0.0130585	0.00745174	0.0323102	0.00661845	0.091938	9.91703e-06	0.00444991	0.00178829	0.018096	0.000542385	0.0105723			---
1625997_s_at	6.62961e-05	4.85354e-05	0.155897	0.046988	8.47393e-08	8.14266e-09	0.00016412	0.00063736	0.0303568	0.0130678	0.0279444	0.162971	0.000424302	0.00573229	0.00276085	0.0227084	0.0861457	0.25467	0.00029318	0.0135009	0.0599265	0.103152	0.150713	0.144049			---
1625999_at	1.79548e-05	1.81727e-05	1.25771e-05	8.05704e-05	1.64255e-19	8.57282e-19	0.00031428	0.00086529	0.216821	0.0482244	0.939547	0.668071	0.000832012	0.00669622	0.777335	0.349342	0.497732	0.517303	0.389208	0.414482	0.440246	0.311939	0.413453	0.256858	CG2919	CG2919	CG2919	FBgn0037348	83B4--5
1626003_s_at	0.000473321	0.000206513	0.000440371	0.000768021	1.3377e-14	4.77512e-15	Absent	Absent	0.00538634	0.00460733	0.206311	0.362089	0.346466	0.158258	0.0271799	0.0550367	0.0375819	0.183771	0.661472	0.531232	0.134351	0.161227	0.171805	0.155087	CG30461	CG30461	CG30461	FBgn0050461	53E4
1626008_at	0.0200889	0.00354211	0.0773985	0.0279111	7.97623e-08	7.67941e-09	Absent	Absent	0.068667	0.0221437	Absent	Absent	Absent	Absent	Absent	Absent	Absent	Absent	Absent	Absent	Absent	Absent	0.000430109	0.00983747			---
1626012_at	0.00389507	0.000995256	0.00118779	0.00147788	2.71018e-16	1.96698e-16	Absent	Absent	0.0120924	0.00735717	0.871182	0.650825	0.144699	0.0871347	0.28128	0.187976	0.995595	0.669671	0.673736	0.535784	0.135699	0.1622	0.87644	0.394011	CG32846	CG32846	CG32846	FBgn0052846	63A2
1626016_s_at	0.0014958	0.000482759	0.631897	0.134934	1.52694e-11	2.33432e-12	0.0270585	0.010732	0.0738726	0.0231559	0.392687	0.473548	0.000493099	0.00593885	0.0162929	0.0445194	0.0145821	0.123075	0.00558813	0.0521751	0.00535618	0.0295356	0.0640498	0.0891456	tmod	tropomodulin	CG1539	FBgn0082582	99F7--8
1626018_a_at	0.0878537	0.0115085	0.00882118	0.00590283	3.8102e-10	4.66624e-11	0.0121568	0.00655241	0.0793513	0.0242603	0.324243	0.439308	0.222238	0.11647	0.149175	0.128677	0.517081	0.525497	0.19371	0.295449	0.342502	0.273197	0.010038	0.0341423	crol	crooked legs	CG14938	FBgn0020309	33A1--2
1626022_at	1.60951e-07	5.48832e-07	4.02357e-05	0.00017035	9.71257e-14	2.53255e-14	0.0339087	0.012397	8.4513e-05	0.00053173	0.0758948	0.234059	0.406749	0.176756	0.940395	0.390361	0.385095	0.471589	0.00013339	0.010578	0.00101051	0.0145036	0.20762	0.172898	Cyp12e1	Cyp12e1	CG14680	FBgn0037817	86B4
1626024_at	0.024046	0.0040949	0.664846	0.140401	0.259458	0.0170946	0.524742	0.0851259	0.0738399	0.0231535	Absent	Absent	Absent	Absent	Absent	Absent	Absent	Absent	Absent	Absent	0.000864907	0.0136462	Absent	Absent	CG14329	CG14329	CG14329	FBgn0038525	90B6
1626028_at	2.42056e-07	7.4863e-07	0.00567191	0.00434291	3.60283e-10	4.42398e-11	0.00057207	0.00116939	0.00063758	0.00148304	0.0122204	0.11315	0.000337743	0.00540393	0.0384067	0.0647913	0.00133847	0.0435647	0.507338	0.471518	0.000487575	0.0102474	0.00224522	0.0181846	CG4783	CG4783	CG4783	FBgn0038756	92B9
1626033_at	0.0273146	0.00452965	0.0348297	0.0157141	6.44675e-07	5.78924e-08	0.565388	0.0901833	0.00125441	0.002143	0.0700048	0.225024	0.261933	0.13082	0.976688	0.39982	0.820857	0.628475	0.461922	0.451396	0.135357	0.16205	0.204995	0.171849	Atg9	Autophagy-specific gene 9	CG3615	FBgn0034110	53B1--2
1626038_at	0.1077	0.0136184	0.0481142	0.019818	5.95096e-14	1.68265e-14	0.485602	0.0800258	0.00116814	0.00207025	0.108732	0.274545	0.0890927	0.0638052	0.0149016	0.04295	0.304647	0.434121	0.12343	0.235539	0.72527	0.410436	0.0895012	0.107635	frc	fringe connection	CG3874	FBgn0042641	74C1
1626039_at	0.000211916	0.00011529	0.000630828	0.000972118	2.30854e-16	1.74707e-16	0.00287524	0.00279322	0.439621	0.0803865	0.0656704	0.219381	0.00879711	0.0179899	0.183566	0.144952	0.0213295	0.14453	0.781173	0.571267	0.0452485	0.0885746	0.118879	0.126923	CG4413	CG4413	CG4413	FBgn0038767	92C1
1626044_at	1.09386e-07	4.1091e-07	0.0261682	0.0128325	1.92272e-08	1.95138e-09	0.00177828	0.00215993	1.379e-05	0.00021211	0.00249871	0.0564477	0.378739	0.168109	0.0756836	0.0898313	0.275866	0.416173	0.117817	0.230644	0.0573408	0.10075	0.942425	0.411154	CG7628	CG7628	CG7628	FBgn0036137	68A7--8
1626045_at	0.0280754	0.00463102	0.266511	0.0702563	0.00133444	9.91252e-05	0.181878	0.0387425	0.0870152	0.0257681	0.0394131	0.181728	0.252607	0.127537	0.0406071	0.0667519	0.360862	0.460697	0.0263715	0.112707	0.00343987	0.0242136	0.429415	0.262803	Rpb4	Rpb4	CG33520	FBgn0053520	90F10--11
1626046_s_at	0.00218401	0.000642279	0.0235922	0.0119501	1.02949e-09	1.19853e-10	0.0379953	0.0133848	0.00563043	0.00470508	0.106977	0.27179	0.0176867	0.0254165	0.0408014	0.0670267	0.0251702	0.155089	0.0555678	0.157998	0.0221223	0.0607675	0.0153816	0.042306	CG6434	CG6434	CG6434	FBgn0036972	77B4
1626049_at	0.0578756	0.00820976	0.0286986	0.0137167	7.33456e-13	1.49863e-13	0.0531825	0.0166704	0.25335	0.0538284	0.0527071	0.201459	0.000221399	0.00468524	0.00276347	0.0227084	0.595537	0.555444	0.425025	0.433549	0.378715	0.28778	0.000379356	0.00930382	CG13089	CG13089	CG13089	FBgn0032052	29D4
1626052_at	0.000192346	0.000107373	0.189232	0.0543901	2.64538e-12	4.72475e-13	7.198e-05	0.00045192	0.303982	0.0613426	0.0200703	0.142745	0.00701738	0.0162091	0.0400493	0.0661701	0.570158	0.544908	0.431731	0.437125	0.301639	0.253909	0.0844694	0.104344	CG1102	CG1102	CG1102	FBgn0027930	82A3
1626055_at	1.41748e-08	8.82642e-08	1.15681e-08	7.25865e-07	2.55536e-12	4.57538e-13	Absent	Absent	1.95537e-05	0.00024258	0.0100202	0.101484	0.0122939	0.0208838	0.0159657	0.044204	0.0328835	0.173916	7.78974e-06	0.00396141	0.182956	0.191545	0.599653	0.319109	CG32383	CG32383	CG32383	FBgn0052383	66A1
1626056_a_at	3.71776e-12	1.03892e-10	3.94145e-10	6.0265e-08	4.75618e-18	8.96009e-18	4.52315e-07	2.34484e-05	0.0002366	0.00089436	8.96081e-06	0.00611084	0.0313505	0.0342196	0.409203	0.235562	0.523335	0.527997	6.99572e-05	0.00865843	8.65464e-05	0.00649185	0.693732	0.34558	eco	eco	CG8598	FBgn0035766	65F5
1626057_a_at	0.100429	0.0128536	0.901509	0.17787	1.8836e-10	2.4005e-11	0.0712263	0.0203653	0.492944	0.0872952	0.768985	0.621401	0.00488704	0.0135491	0.193377	0.149379	0.0338097	0.176198	0.0868386	0.19668	0.264132	0.235104	0.0215111	0.0503637	CG9368	CG9368	CG9368	FBgn0036890	76B9
1626066_at	0.0123762	0.0024136	0.00163178	0.0018487	0.000106659	8.37723e-06	0.0017997	0.00216809	0.167011	0.0402546	0.00163796	0.0462211	0.0117844	0.0204548	0.078568	0.0916822	0.941708	0.657892	0.501807	0.469445	0.00758714	0.0347058	0.0291753	0.0585062			---
1626073_a_at	0.0884539	0.011573	0.01163	0.00719967	0.136727	0.00918899	0.266712	0.0508991	0.0161694	0.00880368	0.932006	0.667253	0.17729	0.0997204	0.538468	0.278826	0.698961	0.589947	0.128193	0.239817	0.0731494	0.114987	0.478895	0.280477	mud	mushroom body defect	CG12047	FBgn0002873	12E5--6
1626074_at	0.0157492	0.00292312	0.00119171	0.00148103	1.65742e-12	3.09311e-13	0.0436928	0.0147013	0.00989687	0.00649644	0.509499	0.525295	0.0995086	0.0684943	0.0132215	0.0407112	0.0561277	0.215959	0.260316	0.341836	0.0246968	0.0642982	0.0520332	0.0798098	CG34018	CG34018	CG34018	FBgn0054018
1626075_at	0.00353667	0.00092556	0.00497884	0.00397387	8.04121e-14	2.16764e-14	Absent	Absent	0.0127772	0.00763846	0.323085	0.438785	0.345709	0.158022	0.0359864	0.0629307	0.704796	0.591926	0.870382	0.596147	0.12157	0.153834	0.1996	0.16914	CG11664	CG11664	CG11664	FBgn0040341	1D2
1626076_at	0.0336059	0.00532552	0.010449	0.00666586	5.99464e-16	3.7343e-16	0.0137126	0.00704612	0.68745	0.112057	0.249412	0.391944	0.0203922	0.0271989	0.817797	0.359486	0.614331	0.560861	0.696799	0.543263	0.251471	0.229119	0.1503	0.143881	CG8149	CG8149	CG8149	FBgn0037700	85D18
1626081_at	0.00388941	0.000994253	0.00295338	0.00276379	1.13704e-11	1.78251e-12	0.0447384	0.0149061	0.00725193	0.00541766	0.119778	0.286308	0.310897	0.146543	0.643739	0.311537	0.359897	0.460697	0.0217241	0.102642	0.203785	0.2036	0.635713	0.329332	CG8837	CG8837	CG8837	FBgn0031520	23E3--4
1626083_at	6.42096e-11	1.11466e-09	2.50242e-11	6.12377e-09	1.05396e-07	1.00382e-08	Absent	Absent	3.27085e-07	2.41841e-05	0.000440136	0.0261001	Absent	Absent	Absent	Absent	Absent	Absent	Absent	Absent	Absent	Absent	Absent	Absent	CG14137	CG14137	CG14137	FBgn0036178	68C14
1626086_at	0.000142938	8.60586e-05	0.0240555	0.0121151	3.97206e-09	4.30834e-10	0.0346943	0.0126016	0.00267179	0.00313045	0.259131	0.398915	0.0140669	0.0223776	0.029806	0.0571943	0.0523402	0.210558	0.0127066	0.0771591	0.499462	0.333602	0.0851856	0.104713	CG10621	CG10621	CG10621	FBgn0032726	37B7
1626088_at	1.2321e-08	8.20735e-08	0.00291527	0.00273441	2.31551e-06	2.00548e-07	0.00147575	0.00194799	1.52076e-05	0.00021961	0.001197	0.0401457	0.000183943	0.00448327	7.55272e-05	0.00654974	1.8016e-05	0.0138657	5.09449e-05	0.00826839	6.17536e-05	0.00546316	5.99321e-07	0.00154619	CG2177	CG2177	CG2177	FBgn0039902	102B3
1626090_at	3.02801e-07	8.71685e-07	0.132442	0.0415624	3.76515e-08	3.72057e-09	0.0088354	0.00538881	0.00018845	0.0007876	0.00526657	0.0778934	0.000550653	0.00599308	0.00107565	0.0168435	0.00328369	0.0670424	0.00033907	0.0143695	0.000234767	0.00798713	1.54311e-05	0.00497633	CG3973	CG3973	CG3973	FBgn0029881	6C1--3
1626093_at	0.000260424	0.00013273	0.123033	0.0393927	0.190375	0.0126627	0.144501	0.0328532	4.01829e-05	0.00035941	0.0187709	0.138741	0.0144426	0.0226402	0.0902528	0.0986862	0.135591	0.310611	0.699844	0.544203	0.12448	0.155446	0.826145	0.381112	Jon65Aiii	Jonah 65Aiii	CG6483	FBgn0035665	65A3
1626094_at	0.0506886	0.00738968	0.00963962	0.00628885	0.353273	0.0230575	0.0176187	0.00822817	0.304913	0.0614903	0.648355	0.581199	0.194193	0.106274	0.320686	0.203552	0.271014	0.412298	0.996529	0.627977	0.125419	0.155808	0.209538	0.173878	CG1941	CG1941	CG1941	FBgn0033214	43E12
1626096_at	0.0272115	0.00451778	0.167541	0.0497145	5.02457e-14	1.45466e-14	0.161208	0.0355718	0.00502193	0.00444108	0.627247	0.574107	0.00544273	0.0143034	0.345372	0.212364	0.720334	0.596452	0.258522	0.341203	0.566345	0.358223	0.102367	0.116529	CG5220	CG5220	CG5220	FBgn0038471	89E10
1626099_s_at	0.0803452	0.0106978	0.0257125	0.0126936	3.36892e-11	4.8508e-12	0.0492642	0.0158639	0.258798	0.0547276	0.751962	0.617458	0.450777	0.190325	0.462869	0.254419	0.000927056	0.0378652	0.00069678	0.0202095	0.000890655	0.0138422	0.382034	0.245254	fray	frayed	CG7693	FBgn0023083	91B4--5
1626100_at	1.52291e-06	2.92271e-06	0.0559226	0.0219417	7.35206e-05	5.83205e-06	0.00239064	0.00251462	Absent	Absent	Absent	Absent	Absent	Absent	Absent	Absent	Absent	Absent	Absent	Absent	0.00390428	0.0255687	Absent	Absent	CG16723	CG16723	CG16723	FBgn0039092	95A3
1626106_a_at	0.0569067	0.00810142	0.0357382	0.0159796	9.45516e-14	2.48269e-14	0.139112	0.0320674	0.00043134	0.00120078	0.791831	0.629723	0.0213506	0.0279293	0.0498648	0.0731207	0.44931	0.498857	0.086282	0.196001	0.306509	0.256582	0.998273	0.425293	CG7139	CG7139	CG7139	FBgn0027532	79B2
1626108_at	4.61894e-05	3.69818e-05	3.83963e-05	0.000165424	5.05315e-16	3.26697e-16	Absent	Absent	0.00138352	0.00223676	0.315431	0.433396	0.228852	0.118827	0.0195642	0.0480362	0.381469	0.469913	0.857957	0.593131	0.168287	0.183264	0.863779	0.390718	CG15177	CG15177	CG15177	FBgn0037461	84A1
1626109_a_at	0.019675	0.0034863	0.0428024	0.0182607	2.586e-11	3.80441e-12	0.00047046	0.00106265	0.410106	0.0762794	0.468004	0.507824	0.0100667	0.0189717	0.563627	0.28728	0.640752	0.569854	0.0237678	0.106946	0.0383675	0.0812252	0.0499215	0.0781676	Drip	Drip	CG9023	FBgn0015872	47F11
1626110_a_at	0.00908219	0.00188922	0.006648	0.00485195	2.7573e-19	1.20626e-18	0.00798169	0.00509474	0.69311	0.112781	0.0287528	0.16512	0.00165205	0.00859246	0.06418	0.0833753	0.990845	0.6686	0.60675	0.510568	0.21389	0.209314	0.000435881	0.00983747	CG9053	CG9053	CG9053	FBgn0030606	13A8
1626111_at	0.00230985	0.000668302	0.00221052	0.0022577	6.91781e-10	8.21029e-11	Absent	Absent	0.00303813	0.0033634	0.435337	0.493371	0.371904	0.165959	0.0105015	0.0371313	0.184233	0.353902	0.184623	0.288355	0.316548	0.261554	0.38263	0.245436	CG14651	CG14651	CG14651	FBgn0037254	82B3
1626112_at	0.0212509	0.00370819	0.0219524	0.0113622	1.03662e-11	1.63653e-12	0.0333689	0.0122651	0.400213	0.0750282	0.041439	0.184449	0.0445702	0.0417319	0.020193	0.0486451	0.385232	0.471589	0.921054	0.609995	0.136012	0.162374	0.140107	0.138522	alpha-Man-II	alpha Mannosidase II	CG18802	FBgn0011740	85D15--16
1626113_at	1.72002e-08	1.02813e-07	0.121808	0.0390772	3.0688e-08	3.06088e-09	3.17277e-05	0.00027753	0.00126354	0.00215064	0.00289371	0.0599505	0.215546	0.114103	0.00141414	0.0186933	0.61122	0.559958	0.0402901	0.135599	0.0404493	0.0832725	0.0062732	0.0277767	CG4080	CG4080	CG4080	FBgn0035983	67B3--4
1626117_at	0.0013362	0.000443235	0.00686998	0.00496069	4.7332e-18	8.93819e-18	0.0110445	0.00617384	0.183675	0.0430748	0.315045	0.433312	0.00332741	0.0112725	0.351677	0.215037	0.0792659	0.24681	0.0179345	0.0930389	0.889371	0.460177	0.61408	0.322964	CG5720	CG5720	CG5720	FBgn0028471	95F11--12
1626123_at	0.0579737	0.00821758	0.265128	0.0699898	7.83805e-12	1.26921e-12	0.138424	0.031954	0.556218	0.0955305	0.208719	0.363232	0.118901	0.0765397	0.024741	0.0530109	0.504394	0.520157	0.0153368	0.086184	0.00890134	0.0376574	0.00296273	0.0200231			---
1626124_at	0.00706233	0.00155141	0.325944	0.0818333	2.71633e-06	2.34489e-07	0.0688896	0.0199381	0.092448	0.0268005	0.0214031	0.148433	0.0432932	0.0411514	0.000241932	0.00964422	0.0205892	0.142082	0.07448	0.182624	0.729204	0.41144	0.229605	0.18277	CG9717	CG9717	CG9717	FBgn0039789	99F10
1626125_at	0.00743363	0.00161123	0.0215544	0.011206	5.37531e-14	1.53922e-14	0.0337896	0.0123582	0.490604	0.0869724	0.0145883	0.123202	0.0003528	0.00549855	0.00552115	0.0289396	0.21066	0.373068	0.552701	0.489275	0.107555	0.143206	0.00308851	0.0203007	gammaTub23C	gamma-Tubulin at 23C	CG3157	FBgn0004176	23C4
1626131_at	0.000657806	0.000261631	0.0024659	0.00243531	3.16061e-13	7.09483e-14	Absent	Absent	0.00454258	0.00423225	0.79051	0.629227	0.0233334	0.0293159	0.0207577	0.0490405	0.0767406	0.242912	0.327885	0.382966	0.260222	0.233477	0.523667	0.295105	CG11362	CG11362	CG11362	FBgn0034737	58E8
1626133_s_at	1.27499e-13	8.26408e-12	1.9981e-07	5.37322e-06	1.74559e-12	3.23966e-13	4.70018e-05	0.00035074	4.73965e-08	8.42291e-06	0.00230496	0.0548327	4.38101e-05	0.00292604	0.00791262	0.0329193	4.58736e-05	0.0171364	0.0308164	0.120589	5.71699e-05	0.00546316	5.27192e-05	0.00581503			---
1626138_s_at	4.31133e-19	4.93966e-16	0.00010629	0.000306729	2.82139e-08	2.82485e-09	3.57069e-09	1.31737e-06	2.724e-10	5.03515e-07	1.39675e-06	0.00228604	0.117285	0.0759666	9.62055e-07	0.00381945	0.336211	0.451203	8.71536e-07	0.00124439	0.816085	0.438289	0.140558	0.138667	Eip63E	Ecdysone-induced protein 63E	CG10579	FBgn0005640	63E3--5
1626139_at	0.0181794	0.00327497	0.00572401	0.00436777	6.34597e-14	1.77269e-14	Absent	Absent	0.0113028	0.00702753	0.899126	0.657662	0.10572	0.0710631	0.166129	0.136919	0.575889	0.547196	0.0493626	0.148964	0.0465661	0.0899217	0.235594	0.185336	CG13131	CG13131	CG13131	FBgn0032175	30F5
1626143_a_at	3.6697e-05	3.12666e-05	0.0164616	0.00924577	0.00252392	0.000185245	0.00814649	0.00515534	0.00291557	0.00328817	0.0558287	0.205663	0.0102111	0.0190813	0.104245	0.106596	0.021889	0.145517	0.0303157	0.119696	0.00338191	0.024083	0.0185138	0.0461356	CG32138	CG32138	CG32138	FBgn0052138	70D1
1626144_at	0.0149045	0.00280083	0.622087	0.133304	0.305311	0.0200218	0.15433	0.0344342	0.0948089	0.0272382	0.121916	0.287774	0.00592675	0.0150689	0.234517	0.16781	0.042176	0.193288	0.00063331	0.0198804	0.279152	0.242801	0.00413061	0.0228191	CG7763	CG7763	CG7763	FBgn0040503	47F11
1626147_s_at	0.0028616	0.000789085	0.0440828	0.0186155	0.0914545	0.00620249	0.176202	0.0378668	0.0145717	0.00827247	0.172353	0.33518	0.176188	0.0992639	0.205035	0.154655	0.142399	0.317761	0.0308769	0.120606	0.0491555	0.092719	0.268207	0.200361	CPTI	mitochondrial carnitine palmitoyltransferase I	CG12891	FBgn0027842	47A9--11
1626148_at	0.0410868	0.00623589	0.032718	0.0150527	8.08658e-11	1.09076e-11	Absent	Absent	0.0787744	0.0241438	0.741065	0.613692	0.00380511	0.0120603	0.00396646	0.0256629	0.571821	0.545724	0.218939	0.315113	0.345823	0.274355	0.461591	0.274012	CG32110	CG32110	CG32110	FBgn0052110	69E4
1626155_at	1.44828e-07	5.10569e-07	1.29058e-07	3.80509e-06	5.90586e-14	1.67169e-14	Absent	Absent	6.22629e-05	0.00045882	0.0777971	0.235713	0.0419938	0.0403532	0.000639118	0.0145834	0.220495	0.378721	0.0914366	0.201354	0.00269058	0.0217943	0.202332	0.170694	CG14579	CG14579	CG14579	FBgn0031163	19F2
1626158_s_at	0.0562423	0.00803178	0.148622	0.045366	2.07119e-05	1.69612e-06	0.845782	0.124394	0.00088892	0.00178191	0.187801	0.347731	0.823179	0.289434	0.337271	0.2095	0.922491	0.654241	0.716151	0.550364	0.68628	0.398255	0.450815	0.270568	nes	nessy	CG9655	FBgn0026630	76A3
1626162_s_at	0.015985	0.00295875	0.82392	0.165837	0.383447	0.0249711	0.0305657	0.0115928	0.29476	0.0599825	0.114407	0.278898	0.10692	0.0715562	0.043741	0.0689839	0.299526	0.430458	0.00528597	0.0507196	0.00250379	0.0210941	0.000774966	0.0117324	CG1906	CG1906	CG1906	FBgn0039672	99B4--5
[truncated: 6,230 more rows]
