# Supplementary material for: Quantitative and Molecular Genetic Analyses of Mutations Increasing Drosophila Life Span
Source: PLoS Genet. 2010 Jul 29;6(7):e1001037. doi: 10.1371/journal.pgen.1001037 (PMC2912381; doi:10.1371/journal.pgen.1001037)
Supplement: Table S9 — Probe sets in common to four or more mutations affecting increased life span. Red cells indicate probe sets with increased expression relative to the control, blue cells indicate probe sets with decreased expression relative to the control, and grey cells indicate probe cells with levels of expression not significantly different from the control. (0.10 MB XLS) [file pgen.1001037.s013.xls]

## Sheet: Common to 4 or more
Probe Set ID	pyd	mub	crol	CG10990	CG9238	BG00817	esg	Symbol	Gene Name	Cytogenetic Map Location
1624423_at								CG5945	CG5945	34A11--B1
1626088_at								CG2177	CG2177	102B3
1633684_at								CG32444	CG32444	78E1--2
1633712_at								CG31997	CG31997	102B1
1635684_a_at								unc-13	unc-13	102C4--5
1639397_at								CG9676	CG9676	15A1
1640249_at								CG33173	CG33173	13E16--17
1640458_at								CG11211	CG11211	42A13
1641071_at								CG8343	CG8343	42A13
1627119_at								CG8329	CG8329	67C3
1629242_x_at
1638154_at								CG2187	CG2187	100D2
1638428_at
1638742_at								CG18348	CG18348	67F1
1632992_at								CG11381	CG11381	1E4
1623272_at								Acp53C14b	Acp53C14b	53D6
1623298_at								CG6067	CG6067	5D1
1625727_at								CG32006	CG32006	102A8
1627773_a_at								Jheh2	Juvenile hormone epoxide hydrolase 2	55F8
1624957_a_at								Tequila	Tequila	66F4--5
1641539_a_at								CG7829	CG7829	99C2
1635487_at								CG3534	CG3534	89E6
1624285_at								CG3088	CG3088	67C2
1625584_at								CG8654	CG8654	56F4
1627144_at								CG10560	CG10560	96D1
1628013_at								CG3597	CG3597	22E1
1628100_at								CG8957	CG8957	96F8
1623666_at								CG10516	CG10516	72C1
1632705_at								ninaD	neither inactivation nor afterpotential D	36E3
1625065_s_at								SK	small conductance calcium-activated potassium channel	4F5--9
1638039_at								CG6048	CG6048	5C10
1640318_at								dj-1beta	dj-1beta	100A5
1625954_at								CG2681	CG2681	3B2--3
1638413_at								CG18180	CG18180	67C3
1640360_at								IM2	Immune induced molecule 2	55C4
1636764_at								CG31075	CG31075	97D12
1628592_at								CG15539	CG15539	99F6
1635450_a_at								smp-30	Senescence marker protein-30	88D2
1633377_at								CG40303	CG40303	20A4--5
1624272_at								CG10618	CG10618	96D1
1638469_s_at								CG3857	CG3857	2B16
1631604_at								CG9511	CG9511	26D1
1640932_s_at								CG32626	CG32626	12C6--7
1634866_at								CG4880	CG4880	15B4
1623690_at								CG17190	CG17190	92C1
1624882_at								CG4066	CG4066	87B6
1630377_at								CG31928	CG31928	22A2
1626165_at								CG3754	CG3754	11C4
1629474_at								CG11368	CG11368	7B2
1623330_at								CG5568	CG5568	64F3
1628617_at								dro4	drosomycin-4	63D1
1630049_at								CG4461	CG4461	67B2
1630154_at								CG3437	CG3437	67B8
1638696_a_at								CG3552	CG3552	67B8
1624132_at								CG4447	CG4447	67B2
1637065_a_at								CG12022	CG12022	62B4
1630917_at								CG7889	CG7889	18B4
1631801_at								CG15044	CG15044	17B5
1626056_a_at								eco	eco	65F5
1635923_at								CG15179	CG15179	84A1
1625573_at								Tim9a	Tim9a	11F1
1624688_at								CG9360	CG9360	10E2
1630078_a_at								CG32000	CG32000	102A6--8
1634675_s_at								CG3774	CG3774	5E1
1635628_s_at								Nipsnap	Nipsnap	14A7--8
1639365_at								Dup99B	Ductus ejaculatorius peptide 99B	99B8
1623355_at								v	vermilion	9F11
1625583_at								CG16926	CG16926	56D14
1634697_at								CG32667	CG32667	10A7
1636885_at								CG17560	CG17560	89D5
1627915_a_at								Gapdh2	Glyceraldehyde 3 phosphate dehydrogenase 2	13F17
1624409_a_at								CG11315	CG11315	100A3
1625572_s_at								Dbi	Diazepam-binding inhibitor	65E4
1628388_at								CG3823	CG3823	5E7--8
1630363_at								CG10469	CG10469	65A5--6
1630574_at								CG3906	CG3906	59E2
1632646_at								Ptth	Prothoracicotropic hormone	21E2
1625756_at								CG6656	CG6656	93F14
1625965_a_at								Osi2	Osiris 2	83E1
1626789_at								CG13618	CG13618	96A5--6
1629220_at								Ilp2	Insulin-related peptide	67C8
1629407_at								CG13113	CG13113	30B10
1638348_at								CG31658	CG31658	21E2
1638365_at								CG3244	CG3244	25A6
1641661_at								CG31016	CG31016	100A1
1622894_at								CG15120	CG15120	56D13--14
1624599_at								CG12656	CG12656	19B1
1624895_at								CG7529	CG7529	78D4
1626090_at								CG3973	CG3973	6C1--3
1627182_at								CG13299	CG13299	65A10
1628818_at								CG17562	CG17562	89D5
1630802_at								Cyp6d4	Cyp6d4	94C1
1631446_at								CG10531	CG10531	57B16
1635945_at								CG15394	CG15394	23A1
1636767_at								LysP	Lysozyme P	61F4
1638862_at								CG15553	CG15553	100B2
1623540_at								CG31704	CG31704	33A3
1625212_at								CG4653	CG4653	15A3
1626350_at								alpha-Est10	alpha-Esterase-10	84D8--9
1628815_at								sl	small wing	14B15--17
1634143_at								Cyp6w1	Cyp6w1	42A12
1634670_at								CG32714	CG32714	7F1
1635165_a_at								CG12090	CG12090	62A3
1640524_at								GC	gamma-glutamyl carboxylase	62A9
1623441_at								ph-p	polyhomeotic proximal	2D2--3
1623769_at								CG7322	CG7322	17E1
1630260_at								CG31832	CG31832	35B8
1630532_at								CG13091	CG13091	29D4
1639424_at								CG6910	CG6910	69A1
1625996_s_at
1636215_at
1623165_at								thetaTry	thetaTrypsin	47F3--4
1623398_at								CG4830	CG4830	87B2
1623756_at								CG17239	CG17239	22D5
1623761_at								CG15347	CG15347	7E11
1624054_at								Adgf-A	Adenosine deaminase-related growth factor A	75A1
1624363_at								CG15201	CG15201	10A8
1624447_s_at								dco	discs overgrown	100B2
1624939_at								Cyp6a21	Cyp6a21	51D1
1624945_a_at								CG10910	CG10910	55B1
1625265_at								CG9119	CG9119	61F3
1625266_at								Ag5r	Antigen 5-related	12F4
1625354_at								alpha-Est3	alpha-Esterase-3	84D9
1625439_at								Tsp29Fa	Tetraspanin 29Fa	29F4
1625648_at								CG3868	CG3868	70D6
1626309_at								CG6004	CG6004	68D4
1626536_at								CG6776	CG6776	66D5
1627162_at								CG31681	CG31681	22D6
1627420_s_at								CG7702	CG7702	91B8--C1
1627542_at								CG17012	CG17012	22D5
1628450_at								Nplp1	Neuropeptide-like precursor 1	60F1
1628758_at								CG1774	CG1774	100C7
1629007_at								CG8952	CG8952	13E14
1629089_a_at								CG12963	CG12963	52A11--12
1629184_at								CG3819	CG3819	75E6
1629201_at								CG5550	CG5550	53D10
1629784_a_at								Myo28B1	Myo28B1	28C1
1629897_a_at								CG6044	CG6044	58D4--7
1631204_at								Peritrophin-15b	Peritrophin-15b	29C1
1631529_at								Ser12	Serine protease 12	22D5
1632575_at
1632584_at								CG3344	CG3344	61C8
1633425_at								CG2191	CG2191	100D2
1633443_s_at								CG2082	CG2082	83C3
1633547_a_at								CG13211	CG13211	47F1
1633646_at								inaF	inaF	10D8--E1
1633775_at								CG31665	CG31665	22B3--4
1633790_at								CG30043	CG30043	49A1
1634412_at								CG2135	CG2135	100D2
1634436_at								Ast-C	Allatostatin C	32D2
1635008_at								Cyp9b2	Cytochrome P450-9b2	42F2
1636163_at								Arr1	Arrestin 1	36E3
1636175_a_at								CG9084	CG9084	47D7
1636332_at								Tm1	Tropomyosin 1	88E12--13
1636570_at								mex1	midgut expression 1	71D4
1636622_at								Peritrophin-15a	Peritrophin-15a	29C1
1636811_at								Oatp33Ea	Organic anion transporting polypeptide 33Ea	33E5
1637042_a_at								CG11961	CG11961	56D1--2
1637062_at								CG18745	CG18745	84E1
1637095_at								CG15818	CG15818	27F3
1637807_at								inaC	inactivation no afterpotential C	53E1
1638240_s_at								CG8785	CG8785	49B10--11
1638278_s_at								Myo61F	Myosin 61F	61F6
1638319_at								inaD	inactivation no afterpotential D	59B3
1638335_at								CG18493	CG18493	92A3
1638523_at								CG32633	CG32633	12A4
1639396_s_at								CDase	Ceramidase	99F5--6
1639431_at								synaptogyrin	synaptogyrin	50C6
1639478_at								CG5096	CG5096	31D11
1639487_at								CG13102	CG13102	29F7
1639597_at								Obp44a	Obp44a	44B3
1639744_at								CG31758	CG31758	33A3
1639762_at								CG3734	CG3734	92A3
1639773_s_at								Galpha49B	G protein alpha49B	49B8--9
1639903_at								Ser6	Serine protease 6	19E5
1640755_at								Cyp6a8	Cytochrome P450-6a8	51D1
1641038_at								CG10650	CG10650	37B8
1641294_a_at								CG3625	CG3625	21B7
1640407_at								CG9897	CG9897	59C1
1628500_at								CG32483	CG32483	61C8
1629308_at								CG17192	CG17192	97D14
1638955_at								CG32277	CG32277	63B12
1627986_s_at								PGRP-SC1a	PGRP-SC1a	44E2
1630555_at								CG33346	CG33346	98E1
1630575_at								CG1907	CG1907	99B5
1632160_s_at								CG15279	CG15279	35B6
1631561_s_at								CG4607	CG4607	6F1--3
1633378_at								Lectin-galC1	Galactose-specific C-type lectin	37D6
1637063_at								CG33099	CG33099	94B2
1636331_at								Sox102F	Sox102F	102C3--4
1641292_at								CG32834	CG32834	59C1
1627023_at								CG4884	CG4884	98B6
1630402_at								l(2)01289	lethal (2) 01289	42C6--7
1635070_at								CG9953	CG9953	65D5
1625465_a_at								CG6028	CG6028	94A1
1626028_at								CG4783	CG4783	92B9
1626248_at								CG18547	CG18547	87A4
1633850_at								CG18156	CG18156	65D5
1637714_a_at								Ance-3	Ance-3	34E3--5
1641548_at								CG10289	CG10289	65A7
1640221_at								CG10479	CG10479	65A1--2
1634882_at								Acp63F	Accessory gland peptide 63F	63F1
1628446_at								MtnC	Metallothionein C	92E4
1625053_at								CG16898	CG16898	56F4
1635025_a_at								l(1)G0255	lethal (1) G0255	6C5
1623418_at								Cad96Ca	Cad96Ca	96C4--5
1625026_at								CG3348	CG3348	97F1
1625652_s_at								CG12428	CG12428	98B2
1626394_at								Jon99Fi	Jonah 99Fi	99F6
1626414_at								Jheh1	Juvenile hormone epoxide hydrolase 1	55F7--8
1628187_s_at								CG9691	CG9691	9A3
1630471_at								CG4301	CG4301	14C4
1631655_a_at								CG9132	CG9132	15A8--9
1632146_a_at								CG5508	CG5508	98B6
1632380_at								mnb	minibrain	16E2--F1
1636266_at								psh	persephone	17B5
1638974_at								CG14963	CG14963	63B8
1625195_s_at
1638809_at
1633904_at								CG5467	CG5467	97C1--2
1637492_at								epsilonTry	epsilonTrypsin	47F4
1625082_a_at								CG7882	CG7882	42A4
1636343_at								CG6283	CG6283	97D14
1633370_s_at
1640950_at								CG15739	CG15739	10F2
1633286_at								CG32372	CG32372	66A3--4
1634187_x_at
1635445_at								sls	sallimus	62C2--4
1625341_at								FucTC	FucTC	20A4--5
1632633_at								TpnC25D	TpnC25D	25D1
1626377_at								CG8358	CG8358	85E3
1631420_at								CG9509	CG9509	13A1
1626910_at								CG15282	CG15282	35B4
1630516_at								CG14615	CG14615	20B1
1638302_a_at								CG1090	CG1090	82A4
1626427_a_at								Tequila	Tequila	66F4--5
1629317_at								Nplp3	Neuropeptide-like precursor 3	72E1
1633499_at								retinin	retinin	72E1
1632209_at								CG7829	CG7829	99C2
1625900_at								CG12729	CG12729	5C3
1641113_at								CG13083	CG13083	37E4
1627550_a_at								l(1)G0168	lethal (1) G0168	13C5--7
1630964_at								CG15211	CG15211	9E8--9
1624981_a_at								CG10576	CG10576	64E6
1631369_at								CG7567	CG7567	99B4
1624819_s_at
1623537_at
1631383_at								CG30472	CG30472	52A1
1632338_a_at								CG33523	CG33523	64F5--65A1
1638853_at								CG32971	CG32971	35A3
1641180_a_at								CG33937	CG33937	85D11
1639914_at								CG5961	CG5961	87B11
1630291_at								MtnB	Metallothionein B	92E12--13
1625713_at								CG11263	CG11263	69F5
1624719_at								CG10777	CG10777	7C3--4
1626324_at								Cyp309a1	Cyp309a1	22F4--23A1
1629790_at								CG11267	CG11267	69F5
1639118_a_at								Hrb87F	Heterogeneous nuclear ribonucleoprotein at 87F	87F7
1640510_at								CG8600	CG8600	65F5
1639063_at								CG16969	CG16969	33B5
1636189_at								polo	polo	77B2--3
1632243_at								CG2669	CG2669	83A1
1637317_at								Bub3	Bub3	99B7
1638329_at								png	pan gu	1F4
1639895_at								CG6719	CG6719	86E4
1640761_at								mRpL50	mitochondrial ribosomal protein L50	65E9
1623506_s_at								Pp4-19C	Protein phosphatase 19C	19D1
1624950_a_at								CG14823	CG14823	65E3
1624168_at								CG14411	CG14411	12F5
1636470_at								CG34026	CG34026
1637691_at								CG4570	CG4570	86C7
1623247_at								CG10420	CG10420	96C7
1625681_at								Gga	Gga	8F1
1634733_at								CG3831	CG3831	59B6--7
1629955_at								CG13309	CG13309	66D15
1637821_at								CG32023	CG32023	66D15
1634831_at								antdh	antdh	10A10
1637562_at								GCR(ich)	GCR(ich)	97D14
1624830_at								Act79B	Actin 79B	79A6
1635361_at								CG18806	CG18806	38A8
1636865_at								Os-C	Os-C	84E6
1625604_at								CG14259	CG14259	97E2
1626392_s_at
1624737_at								CG31001	CG31001	100E1
1625366_at								rst	roughest	3C3--4
1626502_s_at								CG14578	CG14578
1628406_s_at
1630660_at								CG14033	CG14033	25D2
1636015_s_at								CG32850	CG32850	102B3
1639563_at								CG12558	CG12558	98E4
1639729_s_at
1641464_s_at								CG32850	CG32850	102B3
1625893_a_at								Nep5	Neprilysin 5	97E1
1626435_at								CG15263	CG15263	35D1
1629367_at								CG15534	CG15534	99F4
1634445_at								CG32750	CG32750	5D8
1637574_at								Acf1	ATP-dependent chromatin assembly factor large subunit	100D2
1638726_at								l(3)03670	lethal (3) 03670	100B1
1624659_at								CG32741	CG32741	6C7
1625955_a_at								CG32000	CG32000	102A6--8
1627139_at								CG8734	CG8734	44D5
1631399_a_at								CG15771	CG15771	5B8
1631400_at								CG32029	CG32029	66D9
1633812_at								CG9080	CG9080	47E1
1634310_at								TpnC4	TpnC4	41F2--3
1627321_x_at								GS	Glutathione Synthetase	16F1
1633036_s_at								GS	Glutathione Synthetase	16F1
1633110_at								CG3353	CG3353	93C6
1635251_at								CG32553	CG32553	16F7
1627942_at								CG17186	CG17186	92B4
1634302_s_at								CG14516	CG14516	98F12
1637732_at								Gr98a	Gustatory receptor 98a	98A2
1626205_s_at
1629155_at								CG4764	CG4764	21F1
1639530_at								CG14528	CG14528	98F1
1623347_at								CG11674	CG11674	12E5
1623715_at								CG4567	CG4567	27E5
1625974_at								ird5	immune response deficient 5	89B1
1629598_at								FK506-bp1	FK506-binding protein 1	88F1
1632919_at								mats	mob as tumor suppressor	94A12
1634647_at								atms	antimeros	82D5
1637905_s_at								CG2924	CG2924	2F2--3
1639347_s_at								Cdk4	Cyclin-dependent kinase 4	53C9
1628830_at								CG14121	CG14121	69C4
1630585_s_at
1623714_at								CG8620	CG8620	65E6
1624617_at								CG1665	CG1665	46B4
1626133_s_at
1626729_at								CG3803	CG3803	60A13
1632216_at								CanA1	Calcineurin A1	100B1
1637555_at								CG7319	CG7319	68D2
1639392_at								l(2)09851	lethal (2) 09851	41F9
1640660_at								Spx	Spliceosomal protein on the X	5E3
1625476_a_at								CG1674	CG1674	102B1--3
1637769_s_at								CkIIbeta	Casein kinase II beta subunit	10E3
1639272_at								CG3739	CG3739	92A3
1627236_s_at
1631770_at								CG15758	CG15758	12A6
1622932_s_at								sn	singed	7D1--2
1624348_a_at								mule	mule	64E7
1624802_at								CG31686	CG31686	22D5
1625244_at								CG15433	CG15433	24F2
1626579_at								CG3040	CG3040	6E4
1627676_at								CG1074	CG1074	82B1
1629885_at								CG30174	CG30174	60B8
1630144_at								Cdk7	Cyclin-dependent kinase 7	4F4
1630310_at								CG32751	CG32751	5D8
1630756_at								Mipp2	Multiple inositol polyphosphate phosphatase 2	5D4
1631468_a_at								tim	timeless	23F6
1632500_at								CG10226	CG10226	65A10
1632521_at								CG4542	CG4542	6D3
1634188_a_at								tim	timeless	23F6
1634963_at								lgs	legless	102B7--8
1635416_at								CG31100	CG31100	85C1
1635886_s_at
1638021_at								CG4757	CG4757	86D5
1640576_a_at								osk	oskar	85B7
1640604_at								CG3309	CG3309	4F5
1640884_at								CG15784	CG15784	4F10
1635521_at								CG4618	CG4618	64C7
1639997_s_at
1635318_at								Odc1	Ornithine decarboxylase 1	44A2
1637161_s_at								myoglianin	myoglianin	102C2
1631585_a_at								CG12134	CG12134	46C9
1635518_at								nonA	no on or off transient A	14B18--C1
1625292_at								CG12200	CG12200	18C7
1627656_at								grk	gurken	29C4
1641485_at								Pros28.1	Proteasome 28kD subunit 1	14B7
1624515_at								CG6461	CG6461	17C1
1624750_at								CG8545	CG8545	49A7
1626673_s_at								CG31716	CG31716	31E1
1627150_at								CG3056	CG3056	2A1
1628006_at								DebB	Developmental embryonic B	48E6--7
1629374_at								CG31739	CG31739	36B2
1629948_at								CG5194	CG5194	66F1
1633322_at								CG2972	CG2972	9B1
1635476_at								CG9752	CG9752	57D8
1635645_at								CG9319	CG9319	38E6
1638717_at								CG10932	CG10932	7C1
1622898_a_at								mRpS10	mitochondrial ribosomal protein S10	88E3
1625878_at								Aats-cys	Cysteinyl-tRNA synthetase	52E11
1635203_at								Dip2	Dorsal interacting protein 2	82C5
1636137_at								dare	defective in the avoidance of repellents	47F1
1636694_at								CG10673	CG10673	64C7
1637557_a_at								CG10724	CG10724	70A8--B1
1624226_at								CG5333	CG5333	87B11
1624345_a_at								Nop56	Nop56	94A12
1627002_at								CG17446	CG17446	8D4
1627104_at								CG8064	CG8064	91A1
1627461_at								bsf	bicoid stability factor	36F5
1632280_at								mRpS35	mitochondrial ribosomal protein S35	62F4
1632721_at								Nle	Notchless	21E2
1633400_at								cue	cueball	62A3
1635611_a_at								CG14681	CG14681	86C4
1636626_s_at								CG33713	CG33713	19F4
1637051_at								RhoGAP71E	RhoGAP71E	71E1--2
1639790_at								CG7655	CG7655	90C1
1640080_at								CG9253	CG9253	39A4
1633017_at								Tsf3	Transferrin 3	52F11
1640422_a_at								CG30401	CG30401	58B1
1640673_at								Noa36	Noa36	98D6
1622937_at								CG13698	CG13698	75B7--9
1623331_at								CG32199	CG32199	75D4
1623472_at								wus	wurst	15C4
1623552_s_at								CG2893	CG2893	20E
1623638_a_at								CG3894	CG3894	60E1
1623678_at								mRpS30	mitochondrial ribosomal protein S30	13E18
1623733_at								Nmd3	Nonsense-mediated mRNA 3	2E1
1624213_at								CG15535	CG15535	99F4
1624475_at								Aats-asn	Asparaginyl-tRNA synthetase	37C1
1625051_at								4EHP	4EHP	95E1
1625190_at								CG31105	CG31105	96B1
1625444_at								CG13773	CG13773	27C4
1625478_at								Mnn1	Menin 1	27D7
1626173_at								SmB	Small ribonucleoprotein particle protein B	31E1
1626264_at								CG9883	CG9883	23A1
1626325_a_at								CG7849	CG7849	42A9
1626405_at								Rep1	Rep1	48D8
1626546_s_at								Tsp74F	Tetraspanin 74F	75A8
1626682_s_at								CG9135	CG9135	26B3
1626709_at								CG30179	CG30179	60B8
1627040_at								CG1344	CG1344	41F6
1627111_at								NHP2	NHP2	70F6
1627165_a_at								CG13645	CG13645	96B11
1627788_at								CG14722	CG14722	86E17
1627806_at								CG11133	CG11133	80B2
1628075_at								olf186-M	olf186-M	54F1
1628161_at								Nup62	Nup62	53C1
1628180_at								CG12909	CG12909	47A1
1628743_at								glec	gliolectin	93F14
1628902_at								mRpS11	mitochondrial ribosomal protein S11	89E11
1629475_at								nudC	nudC	73D1
1629865_s_at								ric8a	ric8a	8D3
1630011_at								CG31659	CG31659	22A1
1630198_at								Aly	Aly	84B2
1630312_s_at								Ard1	Ard1	67D2
1630422_at								CG18231	CG18231	75D4
1630808_at								rasp	rasp	63B8
1631626_at								aub	aubergine	32C1
1631640_a_at								CG18004	CG18004	47C5
1632142_at								Rpb5	Rpb5	47C6
1632438_at								CG2091	CG2091	83C2
1632648_at								CG14681	CG14681	86C4
1632783_a_at								Su(var)2-10	Suppressor of variegation 2-10	45A8--9
1632870_at								CG32364	CG32364	66B13--C1
1633003_at								CG30349	CG30349	44F5--6
1633261_a_at								CG9107	CG9107	26B3
1633448_at								CG11926	CG11926	25B1
1633576_s_at								CG1910	CG1910	100D2
1633766_at								CG5241	CG5241	72D1--4
1633861_at								CG8145	CG8145	85A9
1633886_at								CG7949	CG7949	67F1
1634157_at								Bap60	Brahma associated protein 60kD	11E1
1634309_at								CG14322	CG14322	90B8--C1
1634321_s_at								CG2051	CG2051	83C4
1634434_at								CG5359	CG5359	85F5
1635681_at								CG4615	CG4615	6F5
1635729_a_at								Ptp61F	Protein tyrosine phosphatase 61F	61F7--62A1
1635741_a_at								Patsas	Patsas	33C4
1636291_at								Rae1	Rae1	57F6
1636296_at								CG12945	CG12945	85E9
1636330_at								CG17107	CG17107	32A4
1636486_at								Taf11	TBP-associated factor 11	30C7
1636673_s_at								ttk	tramtrack	100D1
1636681_at								CG14621	CG14621	20B1
1636886_at								spn-E	spindle E	89A5
1637390_at								CG4406	CG4406	2C1
1637467_at								CG5245	CG5245	87B10
1637597_a_at								CG11980	CG11980	85C2
1637607_at								CG8027	CG8027	45B3--4
1637768_at								CG30100	CG30100	53B1
1637947_s_at								CG30389	CG30389	57C4--6
1638007_at								CG1542	CG1542	100B6--7
1638073_at								mRpL38	mitochondrial ribosomal protein L38	12E5
1638146_at								Rtc1	Rtc1	12B10--C1
1638294_at								mus301	mutagen-sensitive 301	66B8
1638447_s_at								CG11141	CG11141	43C3
1638480_at								Rlb1	Rlb1	85D19
1638645_at
1639009_at								CG10962	CG10962	8C1--4
1639280_at								CG6322	CG6322	74D2
1639370_at								CG1239	CG1239	83C1
1639554_at								Nop60B	Nucleolar protein at 60B	60C1--2
1639575_at								CG18446	CG18446	46C1
1639679_at								5PtaseI	5PtaseI	96B17
1639810_at								Dbp73D	Dead box protein 73D	73C1
1639953_at								osk	oskar	85B7
1640069_at								CG4866	CG4866	54C1
1640091_at								CG13005	CG13005	15A9
1640178_at								Aly	Aly	84B2
1640326_at
1640882_at								CG1863	CG1863	45F6
1641027_at								CG12084	CG12084	62A2
1641365_s_at
1641537_s_at								MED6	Mediator complex subunit 6	85E8
1627738_a_at								msl-3	male-specific lethal 3	65E4
1627779_at								CG13295	CG13295	65A5
1629709_at								Meics	Meiotic central spindle	70C7
1631853_at								CG6610	CG6610	65A5
1634031_at								Best2	Bestrophin 2	65A10
1634898_a_at								MBD-like	MBD-like	85D24
1625164_at								TotX	Turandot X	93A3
1635305_s_at								Trl	Trithorax-like
1629697_a_at								beat-VII	beat-VII	97C3
1633563_at								CG1637	CG1637	9F5--7
1625467_at								CG5860	CG5860	90A6
1629972_at								CG8188	CG8188	16C1
1630161_at								fau	fau	86C6
1632423_at								her	hermaphrodite	36A10
1633252_at								CG31714	CG31714	31A2
1637874_at								Lasp	Lasp	73B6--C1
1639002_s_at								CG14801	CG14801	2B10--12
1624717_s_at								CG32647	CG32647	11C1--2
1624851_at								CG32629	CG32629	12A4--6
1628207_at								CG5065	CG5065	53C11--12
1630360_a_at								CG8202	CG8202	85A9
1635001_at								CG9727	CG9727	83E7--8
1635597_at								Snap24	Synapse protein 24	85E6--7
1638323_at								CG8116	CG8116	85A8--9
1639117_a_at								CG33096	CG33096	96B21
1640242_s_at
1640913_at								gfzf	GST-containing FLYWCH zinc-finger protein	84C6
1628185_at								CG32121	CG32121	70B1
1623300_at								CG18586	CG18586	64F3
1627821_s_at								Syt7	Syt7	102B3
1638697_at								CG5597	CG5597	60A8
1640009_at								Tom34	Translocase of outer membrane 34	84E9
1627396_a_at								su(f)	suppressor of forked	20E
1634633_s_at
1635037_at								CG4022	CG4022	67B4--5
1641210_s_at
1624690_at								CG6878	CG6878	71B6
1627726_a_at								CG6404	CG6404	67F1
1628105_a_at								Prm	Paramyosin	66D12
1629811_at								CG9619	CG9619	76A3--4
1631231_at								fz	frizzled	70D4--5
1634439_at								CG33256	CG33256	73D5
1641327_at								CG9416	CG9416	56D2
1625154_s_at								CG2467	CG2467	10F4--6
1624543_s_at
1626694_at								CG1674	CG1674	102B1--3
1626933_s_at								CG2469	CG2469	61F5--6
1630255_at								CG31676	CG31676	38F2
1635403_at								shf	shifted	6C13--D1
1637575_at								CG8028	CG8028	18B8--9
1638280_at
1639273_s_at								vri	vrille	25D4--5
1640798_a_at								inx2	innexin 2	6E4
1640889_at								mRpL22	mitochondrial ribosomal protein L22	15A7--8
1641245_a_at								CG40115	CG40115
1640666_at								CG31205	CG31205	92F10
1634084_at								CG4213	CG4213	21C2
1640337_a_at								Ank2	Ank2	66A10
